# Supplementary material for: Proteomics Analysis Revealed that Crosstalk between Helicobacter pylori and Streptococcus mitis May Enhance Bacterial Survival and Reduces Carcinogenesis
Source: Front Microbiol. 2016 Sep 15;7:1462. doi: 10.3389/fmicb.2016.01462 (PMC5023670; doi:10.3389/fmicb.2016.01462)
Supplement: Supplementary file 1 [file DataSheet1.XLSX]

## Sheet: Protein list
Sample ID	Protein Group	Protein ID	Accession	-10lgP	Coverage (%)	#Peptides	#Unique	PTM	Avg. Mass	Description	Oragnism
HP day 1	599	40	P0A0S2|FLAA_HELPJ	33.7	9	2	2		53284	Flagellin A OS=Helicobacter pylori (strain J99 / ATCC 700824) GN=flaA PE=3 SV=2	Helicobacter pylori (strain J99 / ATCC 700824) GN=flaA PE=3 SV=2
HP day 1	1013	36353	P0A0X5|RS12_HELPJ	21.8	17	1	1		15106	30S ribosomal protein S12 OS=Helicobacter pylori (strain J99 / ATCC 700824) GN=rpsL PE=3 SV=1	Helicobacter pylori (strain J99 / ATCC 700824) GN=rpsL PE=3 SV=1
HP day 1	59	107	P56875|RL7_HELPJ	173.27	74	11	11	Acetylation (K); Acetylation (N-term); Carbamidomethylation (DHKE X@N-term); Methyl ester; Sodium adduct; 5 more	13314	50S ribosomal protein L7/L12 OS=Helicobacter pylori (strain J99 / ATCC 700824) GN=rplL PE=3 SV=1	Helicobacter pylori (strain J99 / ATCC 700824) GN=rplL PE=3 SV=1
HP day 1	993	217791	P66450|RS17_HELPJ	21.97	17	1	1	Carbamidomethylation	9939	30S ribosomal protein S17 OS=Helicobacter pylori (strain J99 / ATCC 700824) GN=rpsQ PE=3 SV=1	Helicobacter pylori (strain J99 / ATCC 700824) GN=rpsQ PE=3 SV=1
HP day 1	357	92618	P66573|RS5_HELPJ	26.92	22	1	1		15835	30S ribosomal protein S5 OS=Helicobacter pylori (strain J99 / ATCC 700824) GN=rpsE PE=3 SV=2	Helicobacter pylori (strain J99 / ATCC 700824) GN=rpsE PE=3 SV=2
HP day 1	71	12	P66929|THIO_HELPJ	177.37	94	13	13	Carbamidomethylation; Acetylation (N-term); Phosphorylation (STY); Mutation	11855	Thioredoxin OS=Helicobacter pylori (strain J99 / ATCC 700824) GN=trxA PE=3 SV=1	Helicobacter pylori (strain J99 / ATCC 700824) GN=trxA PE=3 SV=1
HP day 1	9	10	P69997|URE1_HELPJ	241.91	37	26	26	Acetylation (K); Acetylation (N-term); Deamidation (NQ); Methyl ester; Hydroxylation; 4 more	61684	Urease subunit beta OS=Helicobacter pylori (strain J99 / ATCC 700824) GN=ureB PE=3 SV=1	Helicobacter pylori (strain J99 / ATCC 700824) GN=ureB PE=3 SV=1
HP day 1	783	62	Q9ZJ74|F16PA_HELPJ	24.84	5	1	1		32880	Fructose-1 6-bisphosphatase class 1 OS=Helicobacter pylori (strain J99 / ATCC 700824) GN=fbp PE=3 SV=1	Helicobacter pylori (strain J99 / ATCC 700824) GN=fbp PE=3 SV=1
HP day 1	1245	472	Q9ZJC6|MURE_HELPJ	25.8	6	2	2		50660	UDP-N-acetylmuramoyl-L-alanyl-D-glutamate--2 6-diaminopimelate ligase OS=Helicobacter pylori (strain J99 / ATCC 700824) GN=murE PE=3 SV=1	Helicobacter pylori (strain J99 / ATCC 700824) GN=murE PE=3 SV=1
HP day 1	589	6604	Q9ZJC8|YE91_HELPJ	21.35	2	1	1		57140	Putative phosphate permease jhp_1384 OS=Helicobacter pylori (strain J99 / ATCC 700824) GN=jhp_1384 PE=3 SV=1	Helicobacter pylori (strain J99 / ATCC 700824) GN=jhp_1384 PE=3 SV=1
HP day 1	691	13351	Q9ZJK8|BIOB_HELPJ	32.96	4	1	1		31490	Biotin synthase OS=Helicobacter pylori (strain J99 / ATCC 700824) GN=bioB PE=3 SV=1	Helicobacter pylori (strain J99 / ATCC 700824) GN=bioB PE=3 SV=1
HP day 1	799	8338	Q9ZJQ0|MNMA_HELPJ	24.93	4	1	1		38276	tRNA-specific 2-thiouridylase MnmA OS=Helicobacter pylori (strain J99 / ATCC 700824) GN=mnmA PE=3 SV=2	Helicobacter pylori (strain J99 / ATCC 700824) GN=mnmA PE=3 SV=2
HP day 1	962	156	Q9ZJR5|RL4_HELPJ	30.88	5	1	1		23989	50S ribosomal protein L4 OS=Helicobacter pylori (strain J99 / ATCC 700824) GN=rplD PE=3 SV=1	Helicobacter pylori (strain J99 / ATCC 700824) GN=rplD PE=3 SV=1
HP day 1	624	92094	Q9ZJS2|RL14_HELPJ	28.56	24	2	2		13286	50S ribosomal protein L14 OS=Helicobacter pylori (strain J99 / ATCC 700824) GN=rplN PE=3 SV=1	Helicobacter pylori (strain J99 / ATCC 700824) GN=rplN PE=3 SV=1
HP day 1	141	11270	Q9ZJT4|RS4_HELPJ	76.91	39	10	10	Acetylation (K); Deamidation (NQ); Hydroxylation; Dihydroxy; HexNAcylation (N)	24005	30S ribosomal protein S4 OS=Helicobacter pylori (strain J99 / ATCC 700824) GN=rpsD PE=3 SV=1	Helicobacter pylori (strain J99 / ATCC 700824) GN=rpsD PE=3 SV=1
HP day 1	111	37602	Q9ZJY0|Y1168_HELPJ	90.7	40	13	13	Carbamidomethylation; Acetylation (K); Acetylation (N-term); Dehydration; Carbamidomethylation (DHKE X@N-term); 5 more	39544	Protein jhp_1168 OS=Helicobacter pylori (strain J99 / ATCC 700824) GN=jhp_1168 PE=1 SV=1	Helicobacter pylori (strain J99 / ATCC 700824) GN=jhp_1168 PE=1 SV=1
HP day 1	11	5	Q9ZK19|EFTU_HELPJ	217.22	58	24	24	Acetylation (K); Acetylation (N-term); Dehydration; Deamidation (NQ); Phosphorylation (STY); 5 more	43730	Elongation factor Tu OS=Helicobacter pylori (strain J99 / ATCC 700824) GN=tuf PE=3 SV=1	Helicobacter pylori (strain J99 / ATCC 700824) GN=tuf PE=3 SV=1
HP day 1	12	44	Q9ZK23|RPOBC_HELPJ	144.84	24	68	66	Carbamidomethylation; Carbamylation; Acetylation (K); Acetylation (N-term); Dehydration; 22 more	323750	Bifunctional DNA-directed RNA polymerase subunit beta-beta' OS=Helicobacter pylori (strain J99 / ATCC 700824) GN=rpoBC PE=3 SV=1	Helicobacter pylori (strain J99 / ATCC 700824) GN=rpoBC PE=3 SV=1
HP day 1	114	1	Q9ZK24|EFG_HELPJ	100.22	17	9	9	Biotinylation; Sodium adduct; Acetylation (Protein N-term); Mutation	77127	Elongation factor G OS=Helicobacter pylori (strain J99 / ATCC 700824) GN=fusA PE=3 SV=3	Helicobacter pylori (strain J99 / ATCC 700824) GN=fusA PE=3 SV=3
HP day 1	843	11878	Q9ZK31|SOTB_HELPJ	28.05	2	1	1		43312	Probable sugar efflux transporter OS=Helicobacter pylori (strain J99 / ATCC 700824) GN=sotB PE=3 SV=1	Helicobacter pylori (strain J99 / ATCC 700824) GN=sotB PE=3 SV=1
HP day 1	916	7403	Q9ZK47|CSTA_HELPJ	20.59	4	1	1		74152	Carbon starvation protein A homolog OS=Helicobacter pylori (strain J99 / ATCC 700824) GN=cstA PE=3 SV=1	Helicobacter pylori (strain J99 / ATCC 700824) GN=cstA PE=3 SV=1
HP day 1	3	15	Q9ZK53|FLAV_HELPJ	301.08	85	21	21	Phosphorylation (STY); Carbamidomethylation (DHKE X@N-term); Methyl ester; Carboxylation (E); Sodium adduct; 9 more	17473	Flavodoxin OS=Helicobacter pylori (strain J99 / ATCC 700824) GN=fldA PE=1 SV=1	Helicobacter pylori (strain J99 / ATCC 700824) GN=fldA PE=1 SV=1
HP day 1	332	1030	Q9ZK79|ATPA_HELPJ	48.04	4	2	2		55228	ATP synthase subunit alpha OS=Helicobacter pylori (strain J99 / ATCC 700824) GN=atpA PE=3 SV=1	Helicobacter pylori (strain J99 / ATCC 700824) GN=atpA PE=3 SV=1
HP day 1	580	3330	Q9ZK81|ATPB_HELPJ	25.81	3	1	1		51436	ATP synthase subunit beta OS=Helicobacter pylori (strain J99 / ATCC 700824) GN=atpD PE=3 SV=1	Helicobacter pylori (strain J99 / ATCC 700824) GN=atpD PE=3 SV=1
HP day 1	224	16	Q9ZKB3|EDD_HELPJ	45.09	4	1	1		66603	Phosphogluconate dehydratase OS=Helicobacter pylori (strain J99 / ATCC 700824) GN=edd PE=3 SV=1	Helicobacter pylori (strain J99 / ATCC 700824) GN=edd PE=3 SV=1
HP day 1	43	23	Q9ZKE7|TPX_HELPJ	179.14	57	11	11	Deamidation (NQ); Methyl ester; Sodium adduct; Guanidination; Ethylation; Myristoylation	18262	Probable thiol peroxidase OS=Helicobacter pylori (strain J99 / ATCC 700824) GN=tpx PE=3 SV=1	Helicobacter pylori (strain J99 / ATCC 700824) GN=tpx PE=3 SV=1
HP day 1	818	47	Q9ZKF6|RS1_HELPJ	21.72	1	1	1		62528	30S ribosomal protein S1 OS=Helicobacter pylori (strain J99 / ATCC 700824) GN=rpsA PE=3 SV=1	Helicobacter pylori (strain J99 / ATCC 700824) GN=rpsA PE=3 SV=1
HP day 1	585	3382	Q9ZKF8|SYFB_HELPJ	30.48	3	2	2	Carbamidomethylation	85155	Phenylalanine--tRNA ligase beta subunit OS=Helicobacter pylori (strain J99 / ATCC 700824) GN=pheT PE=3 SV=1	Helicobacter pylori (strain J99 / ATCC 700824) GN=pheT PE=3 SV=1
HP day 1	508	62778	Q9ZKG4|GUAA_HELPJ	38.75	5	3	2		56977	GMP synthase [glutamine-hydrolyzing] OS=Helicobacter pylori (strain J99 / ATCC 700824) GN=guaA PE=3 SV=1	Helicobacter pylori (strain J99 / ATCC 700824) GN=guaA PE=3 SV=1
HP day 1	478	2495	Q9ZKG9|SYM_HELPJ	49.16	4	2	2		75433	Methionine--tRNA ligase OS=Helicobacter pylori (strain J99 / ATCC 700824) GN=metG PE=3 SV=1	Helicobacter pylori (strain J99 / ATCC 700824) GN=metG PE=3 SV=1
HP day 1	805	63165	Q9ZKP5|Y956_HELPJ	22.19	7	1	1		27456	Uncharacterized RNA pseudouridine synthase jhp_0890 OS=Helicobacter pylori (strain J99 / ATCC 700824) GN=jhp_0890 PE=3 SV=1	Helicobacter pylori (strain J99 / ATCC 700824) GN=jhp_0890 PE=3 SV=1
HP day 1	1266	5097	Q9ZKT2|CARB_HELPJ	26.39	3	2	2	Carbamidomethylation	119966	Carbamoyl-phosphate synthase large chain OS=Helicobacter pylori (strain J99 / ATCC 700824) GN=carB PE=3 SV=1	Helicobacter pylori (strain J99 / ATCC 700824) GN=carB PE=3 SV=1
HP day 1	966	12353	Q9ZKY5|PGBB_HELPJ	27.67	3	1	1		61715	Plasminogen-binding protein PgbB OS=Helicobacter pylori (strain J99 / ATCC 700824) GN=pgbB PE=3 SV=1	Helicobacter pylori (strain J99 / ATCC 700824) GN=pgbB PE=3 SV=1
HP day 1	223	166	Q9ZL14|IMDH_HELPJ	57.9	8	2	2		51689	Inosine-5'-monophosphate dehydrogenase OS=Helicobacter pylori (strain J99 / ATCC 700824) GN=guaB PE=3 SV=1	Helicobacter pylori (strain J99 / ATCC 700824) GN=guaB PE=3 SV=1
HP day 1	17	2	Q9ZL64|ACON2_HELPJ	203.09	37	30	30	Carbamidomethylation; Carbamylation; Acetylation (K); Deamidation (NQ); Phosphorylation (STY); 9 more	92742	Aconitate hydratase 2 OS=Helicobacter pylori (strain J99 / ATCC 700824) GN=acnB PE=3 SV=1	Helicobacter pylori (strain J99 / ATCC 700824) GN=acnB PE=3 SV=1
HP day 1	737	274	Q9ZL75|MOAA_HELPJ	22.21	4	1	1		36456	Cyclic pyranopterin monophosphate synthase OS=Helicobacter pylori (strain J99 / ATCC 700824) GN=moaA PE=3 SV=1	Helicobacter pylori (strain J99 / ATCC 700824) GN=moaA PE=3 SV=1
HP day 1	1079	1546	Q9ZLF3|FEOB_HELPJ	24.17	4	2	2		71559	Ferrous iron transport protein B OS=Helicobacter pylori (strain J99 / ATCC 700824) GN=feoB PE=3 SV=1	Helicobacter pylori (strain J99 / ATCC 700824) GN=feoB PE=3 SV=1
HP day 1	988	12422	Q9ZLH1|AROC_HELPJ	25.27	3	1	1		39958	Chorismate synthase OS=Helicobacter pylori (strain J99 / ATCC 700824) GN=aroC PE=3 SV=1	Helicobacter pylori (strain J99 / ATCC 700824) GN=aroC PE=3 SV=1
HP day 1	835	2664	Q9ZLH6|GATB_HELPJ	21.41	4	1	1	Carbamidomethylation	53102	Aspartyl/glutamyl-tRNA(Asn/Gln) amidotransferase subunit B OS=Helicobacter pylori (strain J99 / ATCC 700824) GN=gatB PE=3 SV=1	Helicobacter pylori (strain J99 / ATCC 700824) GN=gatB PE=3 SV=1
HP day 1	1233	2265	Q9ZLL4|MUTS2_HELPJ	30.6	6	3	3		86648	Endonuclease MutS2 OS=Helicobacter pylori (strain J99 / ATCC 700824) GN=mutS2 PE=3 SV=1	Helicobacter pylori (strain J99 / ATCC 700824) GN=mutS2 PE=3 SV=1
HP day 1	369	4998	Q9ZLL9|SYDND_HELPJ	43.91	6	2	2	Carbamidomethylation	65617	Aspartate--tRNA(Asp/Asn) ligase OS=Helicobacter pylori (strain J99 / ATCC 700824) GN=aspS PE=3 SV=1	Helicobacter pylori (strain J99 / ATCC 700824) GN=aspS PE=3 SV=1
HP day 1	359	14	Q9ZLR1|AMPA_HELPJ	23.11	3	1	1		54612	Cytosol aminopeptidase OS=Helicobacter pylori (strain J99 / ATCC 700824) GN=pepA PE=3 SV=1	Helicobacter pylori (strain J99 / ATCC 700824) GN=pepA PE=3 SV=1
HP day 1	637	40216	Q9ZLW0|ERA_HELPJ	36.37	16	3	3	Carbamidomethylation	34485	GTPase Era OS=Helicobacter pylori (strain J99 / ATCC 700824) GN=era PE=3 SV=1	Helicobacter pylori (strain J99 / ATCC 700824) GN=era PE=3 SV=1
HP day 1	899	13664	Q9ZLW1|HSLU_HELPJ	21.49	3	1	1		50164	ATP-dependent protease ATPase subunit HslU OS=Helicobacter pylori (strain J99 / ATCC 700824) GN=hslU PE=3 SV=1	Helicobacter pylori (strain J99 / ATCC 700824) GN=hslU PE=3 SV=1
HP day 1	706	353	Q9ZLW3|RL9_HELPJ	23.98	13	1	1		16446	50S ribosomal protein L9 OS=Helicobacter pylori (strain J99 / ATCC 700824) GN=rplI PE=3 SV=1	Helicobacter pylori (strain J99 / ATCC 700824) GN=rplI PE=3 SV=1
HP day 1	756	6238	Q9ZLY0|MURD_HELPJ	24.6	6	1	1		47947	UDP-N-acetylmuramoylalanine--D-glutamate ligase OS=Helicobacter pylori (strain J99 / ATCC 700824) GN=murD PE=3 SV=1	Helicobacter pylori (strain J99 / ATCC 700824) GN=murD PE=3 SV=1
HP day 1	974	6	Q9ZLZ3|TYPA_HELPJ	24.66	2	1	1		66649	GTP-binding protein TypA/BipA homolog OS=Helicobacter pylori (strain J99 / ATCC 700824) GN=typA PE=3 SV=1	Helicobacter pylori (strain J99 / ATCC 700824) GN=typA PE=3 SV=1
HP day 1	341	65189	Q9ZM34|FLHF_HELPJ	30.74	6	2	2		51949	Flagellar biosynthesis protein FlhF OS=Helicobacter pylori (strain J99 / ATCC 700824) GN=flhF PE=3 SV=1	Helicobacter pylori (strain J99 / ATCC 700824) GN=flhF PE=3 SV=1
HP day 1	394	2911	Q9ZM87|FTSK_HELPJ	52.52	6	6	6		94775	DNA translocase FtsK OS=Helicobacter pylori (strain J99 / ATCC 700824) GN=ftsK PE=3 SV=1	Helicobacter pylori (strain J99 / ATCC 700824) GN=ftsK PE=3 SV=1
HP day 1	807	38442	Q9ZM93|LEPA_HELPJ	23.27	3	1	1		67253	Elongation factor 4 OS=Helicobacter pylori (strain J99 / ATCC 700824) GN=lepA PE=3 SV=1	Helicobacter pylori (strain J99 / ATCC 700824) GN=lepA PE=3 SV=1
HP day 1	1010	872	Q9ZMB9|SYR_HELPJ	22.18	2	1	1		62159	Arginine--tRNA ligase OS=Helicobacter pylori (strain J99 / ATCC 700824) GN=argS PE=3 SV=1	Helicobacter pylori (strain J99 / ATCC 700824) GN=argS PE=3 SV=1
HP day 1	297	13	Q9ZMH1|CLPB_HELPJ	43.57	7	4	4		96731	Chaperone protein ClpB OS=Helicobacter pylori (strain J99 / ATCC 700824) GN=clpB PE=3 SV=1	Helicobacter pylori (strain J99 / ATCC 700824) GN=clpB PE=3 SV=1
HP day 1	1122	3899	Q9ZMJ6|SYP_HELPJ	24.53	4	2	2		64898	Proline--tRNA ligase OS=Helicobacter pylori (strain J99 / ATCC 700824) GN=proS PE=3 SV=1	Helicobacter pylori (strain J99 / ATCC 700824) GN=proS PE=3 SV=1
HP day 1	121	24	Q9ZMK8|MSRAB_HELPJ	86.41	28	8	8	Carbamylation; Dehydration; Phosphorylation (STY); Methyl ester; Carboxylation (DKW)	41249	Peptide methionine sulfoxide reductase MsrA/MsrB OS=Helicobacter pylori (strain J99 / ATCC 700824) GN=msrAB PE=3 SV=1	Helicobacter pylori (strain J99 / ATCC 700824) GN=msrAB PE=3 SV=1
HP day 1	1048	134477	Q9ZMN0|FABH_HELPJ	20.18	3	1	1		36576	3-oxoacyl-[acyl-carrier-protein] synthase 3 OS=Helicobacter pylori (strain J99 / ATCC 700824) GN=fabH PE=3 SV=1	Helicobacter pylori (strain J99 / ATCC 700824) GN=fabH PE=3 SV=1
HP day 1	746	615	Q9ZMN4|NDK_HELPJ	45.18	7	1	1		15348	Nucleoside diphosphate kinase OS=Helicobacter pylori (strain J99 / ATCC 700824) GN=ndk PE=3 SV=1	Helicobacter pylori (strain J99 / ATCC 700824) GN=ndk PE=3 SV=1
HP day 1	103	33	Q9ZMP7|GLYA_HELPJ	118.64	23	8	8	Carbamidomethylation (DHKE X@N-term); Dihydroxy; Mutation	45706	Serine hydroxymethyltransferase OS=Helicobacter pylori (strain J99 / ATCC 700824) GN=glyA PE=3 SV=1	Helicobacter pylori (strain J99 / ATCC 700824) GN=glyA PE=3 SV=1
HP day 1	8	4	Q9ZMQ6|ALF_HELPJ	215.19	61	23	23	Acetylation (K); Acetylation (N-term); Deamidation (NQ); Carbamidomethylation (DHKE X@N-term); Methyl ester; 3 more	33798	Fructose-bisphosphate aldolase OS=Helicobacter pylori (strain J99 / ATCC 700824) GN=fba PE=3 SV=1	Helicobacter pylori (strain J99 / ATCC 700824) GN=fba PE=3 SV=1
HP day 1	137	50	Q9ZMS6|ENO_HELPJ	79.38	15	4	4	Biotinylation; Aminoethylbenzenesulfonylation	46654	Enolase OS=Helicobacter pylori (strain J99 / ATCC 700824) GN=eno PE=3 SV=1	Helicobacter pylori (strain J99 / ATCC 700824) GN=eno PE=3 SV=1
HP day 1	795	11180	Q9ZMU7|SDHL_HELPJ	25.71	5	1	1		49230	L-serine dehydratase OS=Helicobacter pylori (strain J99 / ATCC 700824) GN=sdaA PE=3 SV=1	Helicobacter pylori (strain J99 / ATCC 700824) GN=sdaA PE=3 SV=1
HP day 1	18	8	Q9ZMW4|DNAK_HELPJ	222.43	65	35	35	Carbamylation; Acetylation (K); Acetylation (N-term); Dehydration; Phosphorylation (STY); 8 more	67122	Chaperone protein DnaK OS=Helicobacter pylori (strain J99 / ATCC 700824) GN=dnaK PE=3 SV=3	Helicobacter pylori (strain J99 / ATCC 700824) GN=dnaK PE=3 SV=3
HP day 1	1146	1228	Q9ZMY3|RPOD_HELPJ	32.21	7	3	3		78764	RNA polymerase sigma factor RpoD OS=Helicobacter pylori (strain J99 / ATCC 700824) GN=rpoD PE=3 SV=1	Helicobacter pylori (strain J99 / ATCC 700824) GN=rpoD PE=3 SV=1
HP day 1	20	21	Q9ZMZ4|URE23_HELPJ	236.85	71	19	19	Carbamylation; Acetylation (K); Carbamidomethylation (DHKE X@N-term); Methyl ester; Sodium adduct; 5 more	26568	Urease subunit alpha OS=Helicobacter pylori (strain J99 / ATCC 700824) GN=ureA PE=3 SV=1	Helicobacter pylori (strain J99 / ATCC 700824) GN=ureA PE=3 SV=1
HP day 1	104	7	Q9ZN36|IDH_HELPJ	110.4	29	9	9	Carbamidomethylation; Dehydration; Deamidation (NQ)	47462	Isocitrate dehydrogenase [NADP] OS=Helicobacter pylori (strain J99 / ATCC 700824) GN=icd PE=3 SV=1	Helicobacter pylori (strain J99 / ATCC 700824) GN=icd PE=3 SV=1
HP day 1	1	3	Q9ZN50|CH60_HELPJ	312.44	70	42	41	Carbamidomethylation; Carbamylation; Acetylation (K); Acetylation (N-term); Deamidation (NQ); 12 more	58241	60 kDa chaperonin OS=Helicobacter pylori (strain J99 / ATCC 700824) GN=groL PE=3 SV=1	Helicobacter pylori (strain J99 / ATCC 700824) GN=groL PE=3 SV=1
HP day 1	927	217474	tr|Q9ZJ30|Q9ZJ30_HELPJ	21.01	5	1	1		37438	Putative UNDECAPRENYL-PHOSPHATE-ALPHA-N-ACETYLGLUCOSAMINYLTRANSFERASE OS=Helicobacter pylori (strain J99 / ATCC 700824) GN=wecA PE=4 SV=1	Helicobacter pylori (strain J99 / ATCC 700824) GN=wecA PE=4 SV=1
HP day 1	253	836	tr|Q9ZJA4|Q9ZJA4_HELPJ	48.41	5	5	5	Carbamidomethylation	146427	Putative TYPE II DNA MODIFICATION ENZYME (METHYLTRANSFERASE) OS=Helicobacter pylori (strain J99 / ATCC 700824) GN=jhp_1409 PE=4 SV=1	Helicobacter pylori (strain J99 / ATCC 700824) GN=jhp_1409 PE=4 SV=1
HP day 1	1704	6932	tr|Q9ZJB7|Q9ZJB7_HELPJ	27.64	4	2	2		86815	Putative component of cation transport for cbb3-type oxidase OS=Helicobacter pylori (strain J99 / ATCC 700824) GN=fixI PE=3 SV=1	Helicobacter pylori (strain J99 / ATCC 700824) GN=fixI PE=3 SV=1
HP day 1	427	5413	tr|Q9ZJI3|Q9ZJI3_HELPJ	40.42	5	4	4	Carbamidomethylation	91912	Putative OS=Helicobacter pylori (strain J99 / ATCC 700824) GN=jhp_1326 PE=4 SV=1	Helicobacter pylori (strain J99 / ATCC 700824) GN=jhp_1326 PE=4 SV=1
HP day 1	1084	6331	tr|Q9ZJL9|Q9ZJL9_HELPJ	32.65	9	3	3		37396	ROD SHAPE-DETERMINING PROTEIN OS=Helicobacter pylori (strain J99 / ATCC 700824) GN=mreB PE=4 SV=1	Helicobacter pylori (strain J99 / ATCC 700824) GN=mreB PE=4 SV=1
HP day 1	957	39482	tr|Q9ZJM6|Q9ZJM6_HELPJ	33.34	5	1	1	Carbamidomethylation	47047	DNA transfer protein OS=Helicobacter pylori (strain J99 / ATCC 700824) GN=comEC PE=4 SV=1	Helicobacter pylori (strain J99 / ATCC 700824) GN=comEC PE=4 SV=1
HP day 1	472	62740	tr|Q9ZJN6|Q9ZJN6_HELPJ	28.03	3	1	1		50568	CARBOXYL-TERMINAL PROTEASE OS=Helicobacter pylori (strain J99 / ATCC 700824) GN=prc PE=3 SV=1	Helicobacter pylori (strain J99 / ATCC 700824) GN=prc PE=3 SV=1
HP day 1	1045	217885	tr|Q9ZJR0|Q9ZJR0_HELPJ	20.47	17	1	1		7358	Putative OS=Helicobacter pylori (strain J99 / ATCC 700824) GN=jhp_1244 PE=4 SV=1	Helicobacter pylori (strain J99 / ATCC 700824) GN=jhp_1244 PE=4 SV=1
HP day 1	770	36679	tr|Q9ZJU3|Q9ZJU3_HELPJ	24.84	6	1	1		27752	Putative OS=Helicobacter pylori (strain J99 / ATCC 700824) GN=jhp_1205 PE=4 SV=1	Helicobacter pylori (strain J99 / ATCC 700824) GN=jhp_1205 PE=4 SV=1
HP day 1	662	4917	tr|Q9ZK29|Q9ZK29_HELPJ	20.74	5	1	1		43974	Putative OS=Helicobacter pylori (strain J99 / ATCC 700824) GN=jhp_1113 PE=4 SV=1	Helicobacter pylori (strain J99 / ATCC 700824) GN=jhp_1113 PE=4 SV=1
HP day 1	620	2823	tr|Q9ZK39|Q9ZK39_HELPJ	34.45	3	2	2		69548	Putative Outer membrane function OS=Helicobacter pylori (strain J99 / ATCC 700824) GN=jhp_1103 PE=4 SV=1	Helicobacter pylori (strain J99 / ATCC 700824) GN=jhp_1103 PE=4 SV=1
HP day 1	14	9	tr|Q9ZK51|Q9ZK51_HELPJ	194.41	68	25	25	Carbamidomethylation; Carbamylation; Acetylation (K); Acetylation (N-term); Deamidation (NQ); 9 more	36006	Putative THIOREDOXIN REDUCTASE OS=Helicobacter pylori (strain J99 / ATCC 700824) GN=trxB_2 PE=4 SV=1	Helicobacter pylori (strain J99 / ATCC 700824) GN=trxB_2 PE=4 SV=1
HP day 1	953	1444	tr|Q9ZK95|Q9ZK95_HELPJ	26.8	2	1	1	Mutation	61089	GAMMA-GLUTAMYLTRANSPEPTIDASE OS=Helicobacter pylori (strain J99 / ATCC 700824) GN=ggt PE=4 SV=1	Helicobacter pylori (strain J99 / ATCC 700824) GN=ggt PE=4 SV=1
HP day 1	337	3369	tr|Q9ZK97|Q9ZK97_HELPJ	36.95	3	2	2		131027	Putative OS=Helicobacter pylori (strain J99 / ATCC 700824) GN=jhp_1044 PE=4 SV=1	Helicobacter pylori (strain J99 / ATCC 700824) GN=jhp_1044 PE=4 SV=1
HP day 1	364	36762	tr|Q9ZKA3|Q9ZKA3_HELPJ	45.17	9	2	2	Carbamidomethylation	34987	Pyruvate ferrodoxin oxidoreductase OS=Helicobacter pylori (strain J99 / ATCC 700824) GN=porB PE=4 SV=1	Helicobacter pylori (strain J99 / ATCC 700824) GN=porB PE=4 SV=1
HP day 1	828	36	tr|Q9ZKA9|Q9ZKA9_HELPJ	25.53	5	1	1	Carbamidomethylation	38939	ZINC-DEPENDENT ALCOHOL DEHYDROGENASE OS=Helicobacter pylori (strain J99 / ATCC 700824) GN=jhp_1030 PE=3 SV=1	Helicobacter pylori (strain J99 / ATCC 700824) GN=jhp_1030 PE=3 SV=1
HP day 1	514	61	tr|Q9ZKF4|Q9ZKF4_HELPJ	42.06	3	1	1		57857	D-3-PHOSPHOGLYCERATE DEHYDROGENASE OS=Helicobacter pylori (strain J99 / ATCC 700824) GN=serA PE=3 SV=1	Helicobacter pylori (strain J99 / ATCC 700824) GN=serA PE=3 SV=1
HP day 1	2248	12734	tr|Q9ZKG8|Q9ZKG8_HELPJ	27.58	7	2	2	Carbamidomethylation	45423	CYCLOPOCYCLOPROPANE FATTY ACID SYNTHASE OS=Helicobacter pylori (strain J99 / ATCC 700824) GN=cfa PE=4 SV=1	Helicobacter pylori (strain J99 / ATCC 700824) GN=cfa PE=4 SV=1
HP day 1	987	7878	tr|Q9ZKJ8|Q9ZKJ8_HELPJ	25.54	5	1	1		45902	Putative OS=Helicobacter pylori (strain J99 / ATCC 700824) GN=jhp_0937 PE=4 SV=1	Helicobacter pylori (strain J99 / ATCC 700824) GN=jhp_0937 PE=4 SV=1
HP day 1	168	39523	tr|Q9ZKK2|Q9ZKK2_HELPJ	49.59	17	3	3	Carbamidomethylation	30807	Putative OS=Helicobacter pylori (strain J99 / ATCC 700824) GN=jhp_0933 PE=1 SV=1	Helicobacter pylori (strain J99 / ATCC 700824) GN=jhp_0933 PE=1 SV=1
HP day 1	1748	1397	tr|Q9ZKM0|Q9ZKM0_HELPJ	28.2	12	2	2		30434	Putative OS=Helicobacter pylori (strain J99 / ATCC 700824) GN=jhp_0915 PE=4 SV=1	Helicobacter pylori (strain J99 / ATCC 700824) GN=jhp_0915 PE=4 SV=1
HP day 1	739	7748	tr|Q9ZKP3|Q9ZKP3_HELPJ	23.86	7	1	1		31125	Putative OS=Helicobacter pylori (strain J99 / ATCC 700824) GN=jhp_0892 PE=4 SV=1	Helicobacter pylori (strain J99 / ATCC 700824) GN=jhp_0892 PE=4 SV=1
HP day 1	392	3712	tr|Q9ZKT4|Q9ZKT4_HELPJ	47.79	15	6	6	Carbamidomethylation	90831	Putative IRON-REGULATED OUTER MEMBRANE PROTEIN OS=Helicobacter pylori (strain J99 / ATCC 700824) GN=frpB_2 PE=3 SV=1	Helicobacter pylori (strain J99 / ATCC 700824) GN=frpB_2 PE=3 SV=1
HP day 1	1775	14344	tr|Q9ZL07|Q9ZL07_HELPJ	26.68	11	2	2		21936	Putative OS=Helicobacter pylori (strain J99 / ATCC 700824) GN=jhp_0775 PE=4 SV=1	Helicobacter pylori (strain J99 / ATCC 700824) GN=jhp_0775 PE=4 SV=1
HP day 1	1011	194378	tr|Q9ZL60|Q9ZL60_HELPJ	21.53	9	1	1		20025	Putative OS=Helicobacter pylori (strain J99 / ATCC 700824) GN=jhp_0720 PE=4 SV=1	Helicobacter pylori (strain J99 / ATCC 700824) GN=jhp_0720 PE=4 SV=1
HP day 1	625	518	tr|Q9ZL70|Q9ZL70_HELPJ	25.92	4	1	1		39522	Putative OS=Helicobacter pylori (strain J99 / ATCC 700824) GN=jhp_0710 PE=4 SV=1	Helicobacter pylori (strain J99 / ATCC 700824) GN=jhp_0710 PE=4 SV=1
HP day 1	361	4907	tr|Q9ZL93|Q9ZL93_HELPJ	39.97	5	2	2		45995	Putative OS=Helicobacter pylori (strain J99 / ATCC 700824) GN=jhp_0687 PE=4 SV=1	Helicobacter pylori (strain J99 / ATCC 700824) GN=jhp_0687 PE=4 SV=1
HP day 1	1020	116410	tr|Q9ZL95|Q9ZL95_HELPJ	21.1	5	1	1		25418	Putative abc transporter ATP-binding protein OS=Helicobacter pylori (strain J99 / ATCC 700824) GN=jhp_0685 PE=3 SV=1	Helicobacter pylori (strain J99 / ATCC 700824) GN=jhp_0685 PE=3 SV=1
HP day 1	135	2910	tr|Q9ZLC2|Q9ZLC2_HELPJ	125.25	27	4	4	Carbamidomethylation; Acetylation (K); Acetylation (N-term); Carbamidomethylation (DHKE X@N-term)	17565	Putative OS=Helicobacter pylori (strain J99 / ATCC 700824) GN=jhp_0658 PE=4 SV=1	Helicobacter pylori (strain J99 / ATCC 700824) GN=jhp_0658 PE=4 SV=1
HP day 1	92	27	tr|Q9ZLE2|Q9ZLE2_HELPJ	118.54	31	8	8	Dehydration; Methyl ester; Methylation; 4-hydroxynonenal (HNE); 2 4-diacetamido-2 4 6-trideoxyglucopyranose	41064	ACETYL-COA ACETYLTRANSFERASE OS=Helicobacter pylori (strain J99 / ATCC 700824) GN=thl PE=3 SV=1	Helicobacter pylori (strain J99 / ATCC 700824) GN=thl PE=3 SV=1
HP day 1	407	567	tr|Q9ZLG7|Q9ZLG7_HELPJ	39	2	2	2		134277	Putative OS=Helicobacter pylori (strain J99 / ATCC 700824) GN=jhp_0613 PE=4 SV=1	Helicobacter pylori (strain J99 / ATCC 700824) GN=jhp_0613 PE=4 SV=1
HP day 1	248	10857	tr|Q9ZLH9|Q9ZLH9_HELPJ	27.64	2	1	1		101438	Outer membrane protein assembly factor BamA OS=Helicobacter pylori (strain J99 / ATCC 700824) GN=jhp_0600 PE=4 SV=1	Helicobacter pylori (strain J99 / ATCC 700824) GN=jhp_0600 PE=4 SV=1
HP day 1	1099	2288	tr|Q9ZLM3|Q9ZLM3_HELPJ	34.15	2	3	3		348352	Putative vacuolating cytotoxin (VacA) paralog OS=Helicobacter pylori (strain J99 / ATCC 700824) GN=jhp_0556 PE=4 SV=1	Helicobacter pylori (strain J99 / ATCC 700824) GN=jhp_0556 PE=4 SV=1
HP day 1	672	1515	tr|Q9ZLM5|Q9ZLM5_HELPJ	21.55	2	1	1		113761	Putative efflux transporter OS=Helicobacter pylori (strain J99 / ATCC 700824) GN=jhp_0554 PE=4 SV=1	Helicobacter pylori (strain J99 / ATCC 700824) GN=jhp_0554 PE=4 SV=1
HP day 1	956	31	tr|Q9ZLP0|Q9ZLP0_HELPJ	36.58	4	1	1	Carbamidomethylation	30429	SUBUNIT OF 2-OXOGLUTARATE OXIDOREDUCTASE OS=Helicobacter pylori (strain J99 / ATCC 700824) GN=oorB PE=4 SV=1	Helicobacter pylori (strain J99 / ATCC 700824) GN=oorB PE=4 SV=1
HP day 1	533	22	tr|Q9ZLP1|Q9ZLP1_HELPJ	61.11	10	2	2		41573	SUBUNIT OF 2-OXOGLUTARATE OXIDOREDUCTASE OS=Helicobacter pylori (strain J99 / ATCC 700824) GN=oorA PE=4 SV=1	Helicobacter pylori (strain J99 / ATCC 700824) GN=oorA PE=4 SV=1
HP day 1	372	71	tr|Q9ZLS2|Q9ZLS2_HELPJ	44.94	3	2	2		43598	3-oxoacyl-[acyl-carrier-protein] synthase 2 OS=Helicobacter pylori (strain J99 / ATCC 700824) GN=fabB PE=3 SV=1	Helicobacter pylori (strain J99 / ATCC 700824) GN=fabB PE=3 SV=1
HP day 1	997	65869	tr|Q9ZLT8|Q9ZLT8_HELPJ	23.76	4	1	1	Carbamidomethylation	41528	Cag island protein OS=Helicobacter pylori (strain J99 / ATCC 700824) GN=cagI PE=4 SV=1	Helicobacter pylori (strain J99 / ATCC 700824) GN=cagI PE=4 SV=1
HP day 1	128	52	tr|Q9ZLV0|Q9ZLV0_HELPJ	84.77	12	17	17	Carbamidomethylation; Acetylation (K); Deamidation (NQ); Carbamidomethylation (DHKE X@N-term); Methyl ester; 4 more	207505	Cag island protein OS=Helicobacter pylori (strain J99 / ATCC 700824) GN=14 PE=4 SV=1	Helicobacter pylori (strain J99 / ATCC 700824) GN=14 PE=4 SV=1
HP day 1	688	13065	tr|Q9ZM05|Q9ZM05_HELPJ	20.31	3	1	1		57578	Putative OS=Helicobacter pylori (strain J99 / ATCC 700824) GN=jhp_0420 PE=4 SV=1	Helicobacter pylori (strain J99 / ATCC 700824) GN=jhp_0420 PE=4 SV=1
HP day 1	1231	9166	tr|Q9ZM09|Q9ZM09_HELPJ	29.29	8	3	3		46935	TYPE I RESTRICTION ENZYME (SPECIFICITY SUBUNIT) OS=Helicobacter pylori (strain J99 / ATCC 700824) GN=hsdS_1a PE=4 SV=1	Helicobacter pylori (strain J99 / ATCC 700824) GN=hsdS_1a PE=4 SV=1
HP day 1	323	5624	tr|Q9ZM86|Q9ZM86_HELPJ	58.91	5	3	3		91081	Putative OS=Helicobacter pylori (strain J99 / ATCC 700824) GN=jhp_0336 PE=4 SV=1	Helicobacter pylori (strain J99 / ATCC 700824) GN=jhp_0336 PE=4 SV=1
HP day 1	920	15408	tr|Q9ZM96|Q9ZM96_HELPJ	20.3	6	1	1		38326	FLAGELLAR MOTOR SWITCH PROTEIN OS=Helicobacter pylori (strain J99 / ATCC 700824) GN=fliG PE=4 SV=1	Helicobacter pylori (strain J99 / ATCC 700824) GN=fliG PE=4 SV=1
HP day 1	77	12010	tr|Q9ZME6|Q9ZME6_HELPJ	91.66	15	29	29	Carbamylation; Acetylation (K); Deamidation (NQ); Phosphorylation (STY); Carbamidomethylation (DHKE X@N-term); 8 more	313072	Putative vacuolating cytotoxin (VacA) paralog OS=Helicobacter pylori (strain J99 / ATCC 700824) GN=jhp_0274 PE=4 SV=1	Helicobacter pylori (strain J99 / ATCC 700824) GN=jhp_0274 PE=4 SV=1
HP day 1	649	77	tr|Q9ZMI8|Q9ZMI8_HELPJ	20.98	1	1	1		55770	ATP-DEPENDENT RNA HELICASE DEAD OS=Helicobacter pylori (strain J99 / ATCC 700824) GN=deaD PE=4 SV=1	Helicobacter pylori (strain J99 / ATCC 700824) GN=deaD PE=4 SV=1
HP day 1	91	29	tr|Q9ZMK3|Q9ZMK3_HELPJ	107.48	46	10	10	Carbamylation; Acetylation (N-term); Carbamidomethylation (DHKE X@N-term); Formylation; Replacement of 2 protons by iron	29490	Putative OS=Helicobacter pylori (strain J99 / ATCC 700824) GN=jhp_0216 PE=4 SV=1	Helicobacter pylori (strain J99 / ATCC 700824) GN=jhp_0216 PE=4 SV=1
HP day 1	736	3220	tr|Q9ZMK6|Q9ZMK6_HELPJ	21.9	3	1	1		41338	Putative OS=Helicobacter pylori (strain J99 / ATCC 700824) GN=jhp_0213 PE=4 SV=1	Helicobacter pylori (strain J99 / ATCC 700824) GN=jhp_0213 PE=4 SV=1
HP day 1	864	8290	tr|Q9ZML8|Q9ZML8_HELPJ	32.05	5	2	2		59441	Putative transporter OS=Helicobacter pylori (strain J99 / ATCC 700824) GN=jhp_0200 PE=4 SV=1	Helicobacter pylori (strain J99 / ATCC 700824) GN=jhp_0200 PE=4 SV=1
HP day 1	1276	8000	tr|Q9ZMR0|Q9ZMR0_HELPJ	25.8	8	2	2		43396	MOLYBDOPTERIN BIOSYNTHESIS PROTEIN OS=Helicobacter pylori (strain J99 / ATCC 700824) GN=moeA PE=4 SV=1	Helicobacter pylori (strain J99 / ATCC 700824) GN=moeA PE=4 SV=1
HP day 1	959	135141	tr|Q9ZMX1|Q9ZMX1_HELPJ	33.73	8	1	1		29629	Putative OS=Helicobacter pylori (strain J99 / ATCC 700824) GN=jhp_0094 PE=4 SV=1	Helicobacter pylori (strain J99 / ATCC 700824) GN=jhp_0094 PE=4 SV=1
HP day 1	1025	37561	tr|Q9ZMX9|Q9ZMX9_HELPJ	21.45	5	1	1		34764	Putative ALPHA(1 2)FUCOSYLTRANSFERASE OS=Helicobacter pylori (strain J99 / ATCC 700824) GN=jhp_0086 PE=4 SV=1	Helicobacter pylori (strain J99 / ATCC 700824) GN=jhp_0086 PE=4 SV=1
HP day 1	998	66091	tr|Q9ZMY7|Q9ZMY7_HELPJ	23.22	2	1	1		75258	Methyl-accepting chemotaxis protein (MCP) OS=Helicobacter pylori (strain J99 / ATCC 700824) GN=jhp_0075 PE=4 SV=1	Helicobacter pylori (strain J99 / ATCC 700824) GN=jhp_0075 PE=4 SV=1
HP day 1	413	539	tr|Q9ZMZ9|Q9ZMZ9_HELPJ	47.87	11	6	6	Carbamidomethylation	92770	Putative OS=Helicobacter pylori (strain J99 / ATCC 700824) GN=jhp_0061 PE=4 SV=1	Helicobacter pylori (strain J99 / ATCC 700824) GN=jhp_0061 PE=4 SV=1
HP day 1	284	3536	tr|Q9ZN24|Q9ZN24_HELPJ	39.32	9	3	3		41989	DNA transformation compentancy OS=Helicobacter pylori (strain J99 / ATCC 700824) GN=comB3 PE=4 SV=1	Helicobacter pylori (strain J99 / ATCC 700824) GN=comB3 PE=4 SV=1
HP day 1	972	5785	tr|Q9ZN27|Q9ZN27_HELPJ	25.05	3	1	1		39747	Putative OS=Helicobacter pylori (strain J99 / ATCC 700824) GN=jhp_0033 PE=4 SV=1	Helicobacter pylori (strain J99 / ATCC 700824) GN=jhp_0033 PE=4 SV=1
HP day 1	542	56	tr|Q9ZN31|Q9ZN31_HELPJ	28.71	6	2	2		83707	ATP-DEPENDENT PROTEASE ATP-BINDING SUBUNIT OS=Helicobacter pylori (strain J99 / ATCC 700824) GN=clpA PE=3 SV=1	Helicobacter pylori (strain J99 / ATCC 700824) GN=clpA PE=3 SV=1
HP day 1	262	13741	tr|Q9ZN33|Q9ZN33_HELPJ	46.87	4	2	2		64865	Putative OS=Helicobacter pylori (strain J99 / ATCC 700824) GN=jhp_0026 PE=4 SV=1	Helicobacter pylori (strain J99 / ATCC 700824) GN=jhp_0026 PE=4 SV=1
HP day 1	558	4248	tr|Q9ZN38|Q9ZN38_HELPJ	27.11	2	1	1		75068	Putative Outer membrane protein OS=Helicobacter pylori (strain J99 / ATCC 700824) GN=jhp_0021 PE=4 SV=1	Helicobacter pylori (strain J99 / ATCC 700824) GN=jhp_0021 PE=4 SV=1
HP day 2	94	314	P0A0R4|CH10_HELPJ	58.47	15	1	1		12991	10 kDa chaperonin OS=Helicobacter pylori (strain J99 / ATCC 700824) GN=groS PE=3 SV=1	Helicobacter pylori (strain J99 / ATCC 700824) GN=groS PE=3 SV=1
HP day 2	13	107	P56875|RL7_HELPJ	193.87	88	11	11	Acetylation (N-term); Phosphorylation (STY); Methyl ester; Carbamidomethylation (DHKE X@N-term); Hexosamine; 2 more	13314	50S ribosomal protein L7/L12 OS=Helicobacter pylori (strain J99 / ATCC 700824) GN=rplL PE=3 SV=1	Helicobacter pylori (strain J99 / ATCC 700824) GN=rplL PE=3 SV=1
HP day 2	124	12	P66929|THIO_HELPJ	63.65	52	3	3		11855	Thioredoxin OS=Helicobacter pylori (strain J99 / ATCC 700824) GN=trxA PE=3 SV=1	Helicobacter pylori (strain J99 / ATCC 700824) GN=trxA PE=3 SV=1
HP day 2	30	10	P69997|URE1_HELPJ	168.01	31	16	16	Carbamidomethylation; Methyl ester; Carbamidomethylation (DHKE X@N-term)	61684	Urease subunit beta OS=Helicobacter pylori (strain J99 / ATCC 700824) GN=ureB PE=3 SV=1	Helicobacter pylori (strain J99 / ATCC 700824) GN=ureB PE=3 SV=1
HP day 2	111	1592	Q9ZJ57|MFD_HELPJ	88.24	27	23	23	Acetylation (N-term); Acetylation (K); Deamidation (NQ); Dehydration; Phosphorylation (STY); 8 more	113437	Transcription-repair-coupling factor OS=Helicobacter pylori (strain J99 / ATCC 700824) GN=mfd PE=3 SV=1	Helicobacter pylori (strain J99 / ATCC 700824) GN=mfd PE=3 SV=1
HP day 2	42	17	Q9ZJ71|EFTS_HELPJ	145.39	50	22	22	Carbamidomethylation; Acetylation (N-term); Acetylation (K); Deamidation (NQ); Dehydration; 9 more	39859	Elongation factor Ts OS=Helicobacter pylori (strain J99 / ATCC 700824) GN=tsf PE=3 SV=1	Helicobacter pylori (strain J99 / ATCC 700824) GN=tsf PE=3 SV=1
HP day 2	884	8178	Q9ZJF1|ILVE_HELPJ	23.54	4	1	1		37365	Branched-chain-amino-acid aminotransferase OS=Helicobacter pylori (strain J99 / ATCC 700824) GN=ilvE PE=3 SV=1	Helicobacter pylori (strain J99 / ATCC 700824) GN=ilvE PE=3 SV=1
HP day 2	997	154	Q9ZJH5|PPIA_HELPJ	26.95	9	1	1		17631	Peptidyl-prolyl cis-trans isomerase OS=Helicobacter pylori (strain J99 / ATCC 700824) GN=ppiA PE=3 SV=1	Helicobacter pylori (strain J99 / ATCC 700824) GN=ppiA PE=3 SV=1
HP day 2	1054	3318	Q9ZJI5|YE29_HELPJ	20.34	5	1	1		35948	Uncharacterized protein jhp_1324 OS=Helicobacter pylori (strain J99 / ATCC 700824) GN=jhp_1324 PE=3 SV=1	Helicobacter pylori (strain J99 / ATCC 700824) GN=jhp_1324 PE=3 SV=1
HP day 2	1133	3281	Q9ZJL3|LON_HELPJ	32	7	3	3		93946	Lon protease OS=Helicobacter pylori (strain J99 / ATCC 700824) GN=lon PE=3 SV=1	Helicobacter pylori (strain J99 / ATCC 700824) GN=lon PE=3 SV=1
HP day 2	1060	14697	Q9ZJL6|FABZ_HELPJ	20.27	5	1	1		18210	3-hydroxyacyl-[acyl-carrier-protein] dehydratase FabZ OS=Helicobacter pylori (strain J99 / ATCC 700824) GN=fabZ PE=3 SV=1	Helicobacter pylori (strain J99 / ATCC 700824) GN=fabZ PE=3 SV=1
HP day 2	664	10887	Q9ZJP1|PGK_HELPJ	21.99	4	1	1		44712	Phosphoglycerate kinase OS=Helicobacter pylori (strain J99 / ATCC 700824) GN=pgk PE=3 SV=1	Helicobacter pylori (strain J99 / ATCC 700824) GN=pgk PE=3 SV=1
HP day 2	832	7530	Q9ZJS4|RL5_HELPJ	24.69	7	1	1		20264	50S ribosomal protein L5 OS=Helicobacter pylori (strain J99 / ATCC 700824) GN=rplE PE=3 SV=1	Helicobacter pylori (strain J99 / ATCC 700824) GN=rplE PE=3 SV=1
HP day 2	553	6198	Q9ZJU5|TRPE_HELPJ	26.32	6	1	1	Carbamidomethylation	56587	Anthranilate synthase component 1 OS=Helicobacter pylori (strain J99 / ATCC 700824) GN=trpE PE=3 SV=1	Helicobacter pylori (strain J99 / ATCC 700824) GN=trpE PE=3 SV=1
HP day 2	542	3421	Q9ZJU8|TRPC_HELPJ	30.22	7	2	2		50678	Tryptophan biosynthesis protein TrpCF OS=Helicobacter pylori (strain J99 / ATCC 700824) GN=trpC PE=3 SV=1	Helicobacter pylori (strain J99 / ATCC 700824) GN=trpC PE=3 SV=1
HP day 2	2062	37602	Q9ZJY0|Y1168_HELPJ	24.42	2	2	2		39544	Protein jhp_1168 OS=Helicobacter pylori (strain J99 / ATCC 700824) GN=jhp_1168 PE=1 SV=1	Helicobacter pylori (strain J99 / ATCC 700824) GN=jhp_1168 PE=1 SV=1
HP day 2	264	2610	Q9ZJY5|SYA_HELPJ	44.7	4	3	3		94978	Alanine--tRNA ligase OS=Helicobacter pylori (strain J99 / ATCC 700824) GN=alaS PE=3 SV=1	Helicobacter pylori (strain J99 / ATCC 700824) GN=alaS PE=3 SV=1
HP day 2	55	5	Q9ZK19|EFTU_HELPJ	108.94	15	6	6	Phosphorylation (STY); Carbamidomethylation (DHKE X@N-term)	43730	Elongation factor Tu OS=Helicobacter pylori (strain J99 / ATCC 700824) GN=tuf PE=3 SV=1	Helicobacter pylori (strain J99 / ATCC 700824) GN=tuf PE=3 SV=1
HP day 2	14	44	Q9ZK23|RPOBC_HELPJ	133.02	28	71	70	Carbamidomethylation; Acetylation (N-term); Acetylation (K); Deamidation (NQ); Dehydration; 14 more	323750	Bifunctional DNA-directed RNA polymerase subunit beta-beta' OS=Helicobacter pylori (strain J99 / ATCC 700824) GN=rpoBC PE=3 SV=1	Helicobacter pylori (strain J99 / ATCC 700824) GN=rpoBC PE=3 SV=1
HP day 2	147	11878	Q9ZK31|SOTB_HELPJ	49.35	4	2	2		43312	Probable sugar efflux transporter OS=Helicobacter pylori (strain J99 / ATCC 700824) GN=sotB PE=3 SV=1	Helicobacter pylori (strain J99 / ATCC 700824) GN=sotB PE=3 SV=1
HP day 2	2	15	Q9ZK53|FLAV_HELPJ	312.98	79	18	18	Deamidation (NQ); Dehydration; Amidation; Mutation	17473	Flavodoxin OS=Helicobacter pylori (strain J99 / ATCC 700824) GN=fldA PE=1 SV=1	Helicobacter pylori (strain J99 / ATCC 700824) GN=fldA PE=1 SV=1
HP day 2	482	10524	Q9ZK61|SYV_HELPJ	44.81	6	3	3	Carbamidomethylation	101166	Valine--tRNA ligase OS=Helicobacter pylori (strain J99 / ATCC 700824) GN=valS PE=3 SV=1	Helicobacter pylori (strain J99 / ATCC 700824) GN=valS PE=3 SV=1
HP day 2	822	5368	Q9ZK86|TOLB_HELPJ	21.86	4	1	1		47742	Protein TolB OS=Helicobacter pylori (strain J99 / ATCC 700824) GN=tolB PE=3 SV=1	Helicobacter pylori (strain J99 / ATCC 700824) GN=tolB PE=3 SV=1
HP day 2	874	16	Q9ZKB3|EDD_HELPJ	40.67	4	1	1		66603	Phosphogluconate dehydratase OS=Helicobacter pylori (strain J99 / ATCC 700824) GN=edd PE=3 SV=1	Helicobacter pylori (strain J99 / ATCC 700824) GN=edd PE=3 SV=1
HP day 2	332	11	Q9ZKE6|SODF_HELPJ	44.51	23	2	2		24532	Superoxide dismutase [Fe] OS=Helicobacter pylori (strain J99 / ATCC 700824) GN=sodB PE=3 SV=1	Helicobacter pylori (strain J99 / ATCC 700824) GN=sodB PE=3 SV=1
HP day 2	21	23	Q9ZKE7|TPX_HELPJ	185.24	65	12	12	Carbamidomethylation; Acetylation (K); Deamidation (NQ); Methyl ester; Mutation	18262	Probable thiol peroxidase OS=Helicobacter pylori (strain J99 / ATCC 700824) GN=tpx PE=3 SV=1	Helicobacter pylori (strain J99 / ATCC 700824) GN=tpx PE=3 SV=1
HP day 2	635	36142	Q9ZKP0|GPDA_HELPJ	23.86	6	1	1		33347	Glycerol-3-phosphate dehydrogenase [NAD(P)+] OS=Helicobacter pylori (strain J99 / ATCC 700824) GN=gpsA PE=3 SV=1	Helicobacter pylori (strain J99 / ATCC 700824) GN=gpsA PE=3 SV=1
HP day 2	756	37066	Q9ZKQ2|RLMH_HELPJ	29.5	8	1	1		17321	Ribosomal RNA large subunit methyltransferase H OS=Helicobacter pylori (strain J99 / ATCC 700824) GN=rlmH PE=3 SV=1	Helicobacter pylori (strain J99 / ATCC 700824) GN=rlmH PE=3 SV=1
HP day 2	110	319	Q9ZKS7|Y858_HELPJ	85.03	49	3	3	Pyro-glu from Q	7526	Probable tautomerase jhp_0858 OS=Helicobacter pylori (strain J99 / ATCC 700824) GN=jhp_0858 PE=3 SV=3	Helicobacter pylori (strain J99 / ATCC 700824) GN=jhp_0858 PE=3 SV=3
HP day 2	863	1859	Q9ZKY0|FLGE_HELPJ	20.86	3	1	1		76281	Flagellar hook protein FlgE OS=Helicobacter pylori (strain J99 / ATCC 700824) GN=flgE PE=3 SV=1	Helicobacter pylori (strain J99 / ATCC 700824) GN=flgE PE=3 SV=1
HP day 2	3	2	Q9ZL64|ACON2_HELPJ	286.21	45	42	42	Carbamidomethylation; Acetylation (N-term); Acetylation (K); Formylation; Phosphorylation (STY); 9 more	92742	Aconitate hydratase 2 OS=Helicobacter pylori (strain J99 / ATCC 700824) GN=acnB PE=3 SV=1	Helicobacter pylori (strain J99 / ATCC 700824) GN=acnB PE=3 SV=1
HP day 2	757	1265	Q9ZLD4|RSMH_HELPJ	37.24	2	1	1		34985	Ribosomal RNA small subunit methyltransferase H OS=Helicobacter pylori (strain J99 / ATCC 700824) GN=rsmH PE=3 SV=1	Helicobacter pylori (strain J99 / ATCC 700824) GN=rsmH PE=3 SV=1
HP day 2	278	3004	Q9ZLD9|GYRA_HELPJ	43.52	7	3	3		92651	DNA gyrase subunit A OS=Helicobacter pylori (strain J99 / ATCC 700824) GN=gyrA PE=3 SV=1	Helicobacter pylori (strain J99 / ATCC 700824) GN=gyrA PE=3 SV=1
HP day 2	92	64	Q9ZLE3|SCOA_HELPJ	76.46	35	4	4	Carbamidomethylation	25325	Succinyl-CoA:3-ketoacid coenzyme A transferase subunit A OS=Helicobacter pylori (strain J99 / ATCC 700824) GN=scoA PE=3 SV=1	Helicobacter pylori (strain J99 / ATCC 700824) GN=scoA PE=3 SV=1
HP day 2	762	1546	Q9ZLF3|FEOB_HELPJ	20.07	6	1	1		71559	Ferrous iron transport protein B OS=Helicobacter pylori (strain J99 / ATCC 700824) GN=feoB PE=3 SV=1	Helicobacter pylori (strain J99 / ATCC 700824) GN=feoB PE=3 SV=1
HP day 2	953	729	Q9ZLM1|DNLJ_HELPJ	23.42	2	1	1		74156	DNA ligase OS=Helicobacter pylori (strain J99 / ATCC 700824) GN=ligA PE=3 SV=1	Helicobacter pylori (strain J99 / ATCC 700824) GN=ligA PE=3 SV=1
HP day 2	117	123	Q9ZLT1|CAGA_HELPJ	68.58	13	11	11	Acetylation (K); Deamidation (NQ); Myristoylation; Phosphorylation (STY); Methyl ester; 2 more	129729	Cytotoxicity-associated immunodominant antigen OS=Helicobacter pylori (strain J99 / ATCC 700824) GN=cagA PE=4 SV=1	Helicobacter pylori (strain J99 / ATCC 700824) GN=cagA PE=4 SV=1
HP day 2	350	353	Q9ZLW3|RL9_HELPJ	29.88	9	1	1		16446	50S ribosomal protein L9 OS=Helicobacter pylori (strain J99 / ATCC 700824) GN=rplI PE=3 SV=1	Helicobacter pylori (strain J99 / ATCC 700824) GN=rplI PE=3 SV=1
HP day 2	897	2596	Q9ZLW8|PGBA_HELPJ	29.26	2	1	1		52221	Plasminogen-binding protein PgbA OS=Helicobacter pylori (strain J99 / ATCC 700824) GN=pgbA PE=3 SV=1	Helicobacter pylori (strain J99 / ATCC 700824) GN=pgbA PE=3 SV=1
HP day 2	906	13940	Q9ZM19|ISPDF_HELPJ	23.46	3	1	1		45706	Bifunctional enzyme IspD/IspF OS=Helicobacter pylori (strain J99 / ATCC 700824) GN=ispDF PE=3 SV=1	Helicobacter pylori (strain J99 / ATCC 700824) GN=ispDF PE=3 SV=1
HP day 2	493	479	Q9ZM46|IF2_HELPJ	29.47	3	1	1		105962	Translation initiation factor IF-2 OS=Helicobacter pylori (strain J99 / ATCC 700824) GN=infB PE=3 SV=1	Helicobacter pylori (strain J99 / ATCC 700824) GN=infB PE=3 SV=1
HP day 2	773	36346	Q9ZM60|QUEA_HELPJ	31.39	2	1	1		39844	S-adenosylmethionine:tRNA ribosyltransferase-isomerase OS=Helicobacter pylori (strain J99 / ATCC 700824) GN=queA PE=3 SV=1	Helicobacter pylori (strain J99 / ATCC 700824) GN=queA PE=3 SV=1
HP day 2	335	20	Q9ZM64|CHEY_HELPJ	57.03	15	1	1		13926	Chemotaxis protein CheY homolog OS=Helicobacter pylori (strain J99 / ATCC 700824) GN=cheY PE=3 SV=1	Helicobacter pylori (strain J99 / ATCC 700824) GN=cheY PE=3 SV=1
HP day 2	78	3506	Q9ZM70|COPP_HELPJ	96.04	41	2	2	Mutation	7226	COP-associated protein OS=Helicobacter pylori (strain J99 / ATCC 700824) GN=copP PE=3 SV=1	Helicobacter pylori (strain J99 / ATCC 700824) GN=copP PE=3 SV=1
HP day 2	1331	36204	Q9ZMF0|Y285_HELPJ	25.09	8	2	2		47962	Putative methylthiotransferase jhp_0270 OS=Helicobacter pylori (strain J99 / ATCC 700824) GN=jhp_0270 PE=3 SV=1	Helicobacter pylori (strain J99 / ATCC 700824) GN=jhp_0270 PE=3 SV=1
HP day 2	713	3899	Q9ZMJ6|SYP_HELPJ	31.5	3	2	2		64898	Proline--tRNA ligase OS=Helicobacter pylori (strain J99 / ATCC 700824) GN=proS PE=3 SV=1	Helicobacter pylori (strain J99 / ATCC 700824) GN=proS PE=3 SV=1
HP day 2	871	24	Q9ZMK8|MSRAB_HELPJ	35.08	10	2	2		41249	Peptide methionine sulfoxide reductase MsrA/MsrB OS=Helicobacter pylori (strain J99 / ATCC 700824) GN=msrAB PE=3 SV=1	Helicobacter pylori (strain J99 / ATCC 700824) GN=msrAB PE=3 SV=1
HP day 2	339	33	Q9ZMP7|GLYA_HELPJ	50.23	6	2	2		45706	Serine hydroxymethyltransferase OS=Helicobacter pylori (strain J99 / ATCC 700824) GN=glyA PE=3 SV=1	Helicobacter pylori (strain J99 / ATCC 700824) GN=glyA PE=3 SV=1
HP day 2	31	4	Q9ZMQ6|ALF_HELPJ	106.88	26	8	8		33798	Fructose-bisphosphate aldolase OS=Helicobacter pylori (strain J99 / ATCC 700824) GN=fba PE=3 SV=1	Helicobacter pylori (strain J99 / ATCC 700824) GN=fba PE=3 SV=1
HP day 2	561	4781	Q9ZMV4|PPSA_HELPJ	29.04	5	2	2		91291	Phosphoenolpyruvate synthase OS=Helicobacter pylori (strain J99 / ATCC 700824) GN=ppsA PE=3 SV=1	Helicobacter pylori (strain J99 / ATCC 700824) GN=ppsA PE=3 SV=1
HP day 2	520	3329	Q9ZMV7|TOP1_HELPJ	21.66	1	1	1		83263	DNA topoisomerase 1 OS=Helicobacter pylori (strain J99 / ATCC 700824) GN=topA PE=3 SV=1	Helicobacter pylori (strain J99 / ATCC 700824) GN=topA PE=3 SV=1
HP day 2	5	8	Q9ZMW4|DNAK_HELPJ	227.28	51	32	32	Carbamidomethylation; Acetylation (N-term); Acetylation (K); Deamidation (NQ); Dehydration; 9 more	67122	Chaperone protein DnaK OS=Helicobacter pylori (strain J99 / ATCC 700824) GN=dnaK PE=3 SV=3	Helicobacter pylori (strain J99 / ATCC 700824) GN=dnaK PE=3 SV=3
HP day 2	292	1228	Q9ZMY3|RPOD_HELPJ	54.57	5	3	3		78764	RNA polymerase sigma factor RpoD OS=Helicobacter pylori (strain J99 / ATCC 700824) GN=rpoD PE=3 SV=1	Helicobacter pylori (strain J99 / ATCC 700824) GN=rpoD PE=3 SV=1
HP day 2	462	36162	Q9ZMY5|MQO_HELPJ	29.45	3	2	2		50755	Malate:quinone oxidoreductase OS=Helicobacter pylori (strain J99 / ATCC 700824) GN=mqo PE=3 SV=1	Helicobacter pylori (strain J99 / ATCC 700824) GN=mqo PE=3 SV=1
HP day 2	11	21	Q9ZMZ4|URE23_HELPJ	216.68	58	19	19	Myristoylation; Hydroxylation; Acetylation (Protein N-term); 4-hydroxynonenal (HNE); Mutation	26568	Urease subunit alpha OS=Helicobacter pylori (strain J99 / ATCC 700824) GN=ureA PE=3 SV=1	Helicobacter pylori (strain J99 / ATCC 700824) GN=ureA PE=3 SV=1
HP day 2	109	7	Q9ZN36|IDH_HELPJ	91.32	22	9	9	Carbamidomethylation (DHKE X@N-term); Sodium adduct	47462	Isocitrate dehydrogenase [NADP] OS=Helicobacter pylori (strain J99 / ATCC 700824) GN=icd PE=3 SV=1	Helicobacter pylori (strain J99 / ATCC 700824) GN=icd PE=3 SV=1
HP day 2	1	3	Q9ZN50|CH60_HELPJ	342.33	68	51	51	Carbamidomethylation; Acetylation (N-term); Acetylation (K); Formylation; Dehydration; 12 more	58241	60 kDa chaperonin OS=Helicobacter pylori (strain J99 / ATCC 700824) GN=groL PE=3 SV=1	Helicobacter pylori (strain J99 / ATCC 700824) GN=groL PE=3 SV=1
HP day 2	43	42	tr|Q7DFM1|Q7DFM1_HELPJ	136.07	92	8	8	Carbamidomethylation; Acetylation (N-term); Deamidation (NQ); Methyl ester; Carbamidomethylation (DHKE X@N-term); Mutation	15108	Pyruvate ferrodoxin oxidoreductase OS=Helicobacter pylori (strain J99 / ATCC 700824) GN=porD PE=4 SV=1	Helicobacter pylori (strain J99 / ATCC 700824) GN=porD PE=4 SV=1
HP day 2	676	836	tr|Q9ZJA4|Q9ZJA4_HELPJ	20.84	0	1	0		146427	Putative TYPE II DNA MODIFICATION ENZYME (METHYLTRANSFERASE) OS=Helicobacter pylori (strain J99 / ATCC 700824) GN=jhp_1409 PE=4 SV=1	Helicobacter pylori (strain J99 / ATCC 700824) GN=jhp_1409 PE=4 SV=1
HP day 2	1423	1319	tr|Q9ZJE0|Q9ZJE0_HELPJ	23.05	2	2	2		96429	Putative OS=Helicobacter pylori (strain J99 / ATCC 700824) GN=jhp_1372 PE=4 SV=1	Helicobacter pylori (strain J99 / ATCC 700824) GN=jhp_1372 PE=4 SV=1
HP day 2	834	6368	tr|Q9ZJE2|Q9ZJE2_HELPJ	35.03	12	2	2		24315	Putative OS=Helicobacter pylori (strain J99 / ATCC 700824) GN=jhp_1370 PE=4 SV=1	Helicobacter pylori (strain J99 / ATCC 700824) GN=jhp_1370 PE=4 SV=1
HP day 2	6	32	tr|Q9ZJG1|Q9ZJG1_HELPJ	195.75	100	17	17	Carbamidomethylation; Phosphorylation (STY); Methyl ester; Carbamidomethylation (DHKE X@N-term); Replacement of proton by lithium; Mutation	11727	Thioredoxin OS=Helicobacter pylori (strain J99 / ATCC 700824) GN=jhp_1351 PE=3 SV=1	Helicobacter pylori (strain J99 / ATCC 700824) GN=jhp_1351 PE=3 SV=1
HP day 2	181	5413	tr|Q9ZJI3|Q9ZJI3_HELPJ	59.86	9	6	5		91912	Putative OS=Helicobacter pylori (strain J99 / ATCC 700824) GN=jhp_1326 PE=4 SV=1	Helicobacter pylori (strain J99 / ATCC 700824) GN=jhp_1326 PE=4 SV=1
HP day 2	667	2054	tr|Q9ZJM1|Q9ZJM1_HELPJ	28.59	2	2	2		114108	Putative OS=Helicobacter pylori (strain J99 / ATCC 700824) GN=jhp_1285 PE=4 SV=1	Helicobacter pylori (strain J99 / ATCC 700824) GN=jhp_1285 PE=4 SV=1
HP day 2	565	1296	tr|Q9ZJN3|Q9ZJN3_HELPJ	21.73	2	1	1		134379	Putative OS=Helicobacter pylori (strain J99 / ATCC 700824) GN=JHP1272 PE=4 SV=1	Helicobacter pylori (strain J99 / ATCC 700824) GN=JHP1272 PE=4 SV=1
HP day 2	233	1508	tr|Q9ZJV3|Q9ZJV3_HELPJ	46.9	5	3	3		92457	FLAGELLAR FUNCTIONAL PROTEIN OS=Helicobacter pylori (strain J99 / ATCC 700824) GN=pflA PE=4 SV=1	Helicobacter pylori (strain J99 / ATCC 700824) GN=pflA PE=4 SV=1
HP day 2	961	9357	tr|Q9ZJX5|Q9ZJX5_HELPJ	20.12	3	1	1		68915	Putative OS=Helicobacter pylori (strain J99 / ATCC 700824) GN=jhp_1173 PE=4 SV=1	Helicobacter pylori (strain J99 / ATCC 700824) GN=jhp_1173 PE=4 SV=1
HP day 2	464	3390	tr|Q9ZK04|Q9ZK04_HELPJ	22.14	2	1	1		105506	D-LACTATE DEHYDROGENASE OS=Helicobacter pylori (strain J99 / ATCC 700824) GN=dld PE=4 SV=1	Helicobacter pylori (strain J99 / ATCC 700824) GN=dld PE=4 SV=1
HP day 2	12	9	tr|Q9ZK51|Q9ZK51_HELPJ	163.08	32	10	10	Carbamidomethylation; 4-hydroxynonenal (HNE); Biotin polyethyleneoxide amine; Mutation	36006	Putative THIOREDOXIN REDUCTASE OS=Helicobacter pylori (strain J99 / ATCC 700824) GN=trxB_2 PE=4 SV=1	Helicobacter pylori (strain J99 / ATCC 700824) GN=trxB_2 PE=4 SV=1
HP day 2	1856	15436	tr|Q9ZKA5|Q9ZKA5_HELPJ	28.82	16	2	2		24471	Putative Outer membrane protein OS=Helicobacter pylori (strain J99 / ATCC 700824) GN=jhp_1034 PE=4 SV=1	Helicobacter pylori (strain J99 / ATCC 700824) GN=jhp_1034 PE=4 SV=1
HP day 2	1159	9975	tr|Q9ZKE9|Q9ZKE9_HELPJ	27	3	2	2		91181	Histidine kinase OS=Helicobacter pylori (strain J99 / ATCC 700824) GN=cheA PE=4 SV=1	Helicobacter pylori (strain J99 / ATCC 700824) GN=cheA PE=4 SV=1
HP day 2	973	2989	tr|Q9ZKF0|Q9ZKF0_HELPJ	25.02	3	1	1		35752	Putative chemotaxis protein OS=Helicobacter pylori (strain J99 / ATCC 700824) GN=cheV_3 PE=4 SV=1	Helicobacter pylori (strain J99 / ATCC 700824) GN=cheV_3 PE=4 SV=1
HP day 2	1044	38284	tr|Q9ZKH5|Q9ZKH5_HELPJ	21.49	18	1	1		7142	Putative OS=Helicobacter pylori (strain J99 / ATCC 700824) GN=jhp_0961 PE=4 SV=1	Helicobacter pylori (strain J99 / ATCC 700824) GN=jhp_0961 PE=4 SV=1
HP day 2	719	11228	tr|Q9ZKI8|Q9ZKI8_HELPJ	23.5	2	1	1		52498	Putative OS=Helicobacter pylori (strain J99 / ATCC 700824) GN=jhp_0947 PE=4 SV=1	Helicobacter pylori (strain J99 / ATCC 700824) GN=jhp_0947 PE=4 SV=1
HP day 2	745	8902	tr|Q9ZKK4|Q9ZKK4_HELPJ	23.27	1	1	1		78874	DNA topoisomerase OS=Helicobacter pylori (strain J99 / ATCC 700824) GN=topA_3 PE=3 SV=1	Helicobacter pylori (strain J99 / ATCC 700824) GN=topA_3 PE=3 SV=1
HP day 2	235	324	tr|Q9ZKK7|Q9ZKK7_HELPJ	46.44	3	5	5		255764	Putative OS=Helicobacter pylori (strain J99 / ATCC 700824) GN=jhp_0928 PE=4 SV=1	Helicobacter pylori (strain J99 / ATCC 700824) GN=jhp_0928 PE=4 SV=1
HP day 2	1786	8291	tr|Q9ZKL2|Q9ZKL2_HELPJ	24.19	8	2	2		35436	Putative OS=Helicobacter pylori (strain J99 / ATCC 700824) GN=jhp_0923 PE=4 SV=1	Helicobacter pylori (strain J99 / ATCC 700824) GN=jhp_0923 PE=4 SV=1
HP day 2	744	5172	tr|Q9ZKN2|Q9ZKN2_HELPJ	20.77	2	1	1		111160	Putative cation efflux system protein OS=Helicobacter pylori (strain J99 / ATCC 700824) GN=czcA_1 PE=4 SV=1	Helicobacter pylori (strain J99 / ATCC 700824) GN=czcA_1 PE=4 SV=1
HP day 2	922	7748	tr|Q9ZKP3|Q9ZKP3_HELPJ	20.72	4	1	1		31125	Putative OS=Helicobacter pylori (strain J99 / ATCC 700824) GN=jhp_0892 PE=4 SV=1	Helicobacter pylori (strain J99 / ATCC 700824) GN=jhp_0892 PE=4 SV=1
HP day 2	893	1860	tr|Q9ZKT8|Q9ZKT8_HELPJ	32.66	2	1	1		76714	DNA helicase OS=Helicobacter pylori (strain J99 / ATCC 700824) GN=jhp_0847 PE=4 SV=1	Helicobacter pylori (strain J99 / ATCC 700824) GN=jhp_0847 PE=4 SV=1
HP day 2	699	1020	tr|Q9ZKU1|Q9ZKU1_HELPJ	20.66	2	1	1		67181	Putative FLAGELLAR BASAL-BODY/ROD/HOOKPROTEIN OS=Helicobacter pylori (strain J99 / ATCC 700824) GN=jhp_0844 PE=4 SV=1	Helicobacter pylori (strain J99 / ATCC 700824) GN=jhp_0844 PE=4 SV=1
HP day 2	1344	5094	tr|Q9ZKV0|Q9ZKV0_HELPJ	24.94	8	2	2		41123	Hydrogenase expression/formation protein OS=Helicobacter pylori (strain J99 / ATCC 700824) GN=hypD PE=4 SV=1	Helicobacter pylori (strain J99 / ATCC 700824) GN=hypD PE=4 SV=1
HP day 2	683	35980	tr|Q9ZL62|Q9ZL62_HELPJ	34.05	10	2	2		49721	Putative OS=Helicobacter pylori (strain J99 / ATCC 700824) GN=jhp_0718 PE=4 SV=1	Helicobacter pylori (strain J99 / ATCC 700824) GN=jhp_0718 PE=4 SV=1
HP day 2	289	10927	tr|Q9ZLC1|Q9ZLC1_HELPJ	41.45	12	2	2		70384	Putative Outer membrane protein OS=Helicobacter pylori (strain J99 / ATCC 700824) GN=jhp_0659 PE=4 SV=1	Helicobacter pylori (strain J99 / ATCC 700824) GN=jhp_0659 PE=4 SV=1
HP day 2	619	36362	tr|Q9ZLD8|Q9ZLD8_HELPJ	21.26	8	1	1		18260	Putative OS=Helicobacter pylori (strain J99 / ATCC 700824) GN=jhp_0642 PE=4 SV=1	Helicobacter pylori (strain J99 / ATCC 700824) GN=jhp_0642 PE=4 SV=1
HP day 2	48	27	tr|Q9ZLE2|Q9ZLE2_HELPJ	120.38	45	11	11	Carbamidomethylation; Phosphorylation (STY); Methyl ester; Hydroxylation; Oxidation (M); 4-hydroxynonenal (HNE)	41064	ACETYL-COA ACETYLTRANSFERASE OS=Helicobacter pylori (strain J99 / ATCC 700824) GN=thl PE=3 SV=1	Helicobacter pylori (strain J99 / ATCC 700824) GN=thl PE=3 SV=1
HP day 2	306	34	tr|Q9ZLG5|Q9ZLG5_HELPJ	71.56	7	2	2	Dehydration	42747	ASPARTATE AMINOTRANSFERASE OS=Helicobacter pylori (strain J99 / ATCC 700824) GN=aspB PE=3 SV=1	Helicobacter pylori (strain J99 / ATCC 700824) GN=aspB PE=3 SV=1
HP day 2	47	1515	tr|Q9ZLM5|Q9ZLM5_HELPJ	93.82	24	22	22	Acetylation (K); Phosphorylation (STY); Methyl ester; Carbamidomethylation (DHKE X@N-term); Hydroxylation; 10 more	113761	Putative efflux transporter OS=Helicobacter pylori (strain J99 / ATCC 700824) GN=jhp_0554 PE=4 SV=1	Helicobacter pylori (strain J99 / ATCC 700824) GN=jhp_0554 PE=4 SV=1
HP day 2	866	69	tr|Q9ZLN9|Q9ZLN9_HELPJ	55.21	11	1	1		20045	SUBUNIT OF 2-OXOGLUTARATE OXIDOREDUCTASE OS=Helicobacter pylori (strain J99 / ATCC 700824) GN=oorC PE=4 SV=1	Helicobacter pylori (strain J99 / ATCC 700824) GN=oorC PE=4 SV=1
HP day 2	137	22	tr|Q9ZLP1|Q9ZLP1_HELPJ	110.17	24	7	7	Carbamidomethylation; Phosphorylation (STY); Methyl ester; Carbamidomethylation (DHKE X@N-term); Oxidation (M); Mutation	41573	SUBUNIT OF 2-OXOGLUTARATE OXIDOREDUCTASE OS=Helicobacter pylori (strain J99 / ATCC 700824) GN=oorA PE=4 SV=1	Helicobacter pylori (strain J99 / ATCC 700824) GN=oorA PE=4 SV=1
HP day 2	501	11759	tr|Q9ZLQ3|Q9ZLQ3_HELPJ	29.57	4	2	2		77641	Putative OS=Helicobacter pylori (strain J99 / ATCC 700824) GN=jhp_0525 PE=4 SV=1	Helicobacter pylori (strain J99 / ATCC 700824) GN=jhp_0525 PE=4 SV=1
HP day 2	1061	38327	tr|Q9ZLT3|Q9ZLT3_HELPJ	21.12	11	1	1		24106	Cag island protein OS=Helicobacter pylori (strain J99 / ATCC 700824) GN=cagD PE=4 SV=1	Helicobacter pylori (strain J99 / ATCC 700824) GN=cagD PE=4 SV=1
HP day 2	509	6601	tr|Q9ZLX6|Q9ZLX6_HELPJ	42.11	12	1	1		49554	Transporter OS=Helicobacter pylori (strain J99 / ATCC 700824) GN=jhp_0450 PE=3 SV=1	Helicobacter pylori (strain J99 / ATCC 700824) GN=jhp_0450 PE=3 SV=1
HP day 2	524	639	tr|Q9ZLY5|Q9ZLY5_HELPJ	20.39	1	1	1		103454	Putative OS=Helicobacter pylori (strain J99 / ATCC 700824) GN=jhp_0440 PE=4 SV=1	Helicobacter pylori (strain J99 / ATCC 700824) GN=jhp_0440 PE=4 SV=1
HP day 2	1035	39	tr|Q9ZM36|Q9ZM36_HELPJ	21.81	9	1	1		40852	Putative proline peptidase OS=Helicobacter pylori (strain J99 / ATCC 700824) GN=pepQ PE=3 SV=1	Helicobacter pylori (strain J99 / ATCC 700824) GN=pepQ PE=3 SV=1
HP day 2	955	37949	tr|Q9ZM77|Q9ZM77_HELPJ	21	15	1	1		21500	Putative OS=Helicobacter pylori (strain J99 / ATCC 700824) GN=jhp_0345 PE=4 SV=1	Helicobacter pylori (strain J99 / ATCC 700824) GN=jhp_0345 PE=4 SV=1
HP day 2	2249	1614	tr|Q9ZM79|Q9ZM79_HELPJ	23.84	9	2	2	Carbamidomethylation	61925	Multi-drug resistance protein OS=Helicobacter pylori (strain J99 / ATCC 700824) GN=msbA PE=3 SV=1	Helicobacter pylori (strain J99 / ATCC 700824) GN=msbA PE=3 SV=1
HP day 2	1058	116	tr|Q9ZM85|Q9ZM85_HELPJ	20.23	2	1	1		70599	Transketolase OS=Helicobacter pylori (strain J99 / ATCC 700824) GN=tktA PE=3 SV=1	Helicobacter pylori (strain J99 / ATCC 700824) GN=tktA PE=3 SV=1
HP day 2	764	5624	tr|Q9ZM86|Q9ZM86_HELPJ	21.37	2	1	1		91081	Putative OS=Helicobacter pylori (strain J99 / ATCC 700824) GN=jhp_0336 PE=4 SV=1	Helicobacter pylori (strain J99 / ATCC 700824) GN=jhp_0336 PE=4 SV=1
HP day 2	93	9224	tr|Q9ZMF6|Q9ZMF6_HELPJ	49.09	2	1	1		38194	LIPOPOLYSACCHARIDE HEPTOSYLTRANSFERASE-1 OS=Helicobacter pylori (strain J99 / ATCC 700824) GN=waaC PE=4 SV=1	Helicobacter pylori (strain J99 / ATCC 700824) GN=waaC PE=4 SV=1
HP day 2	151	37013	tr|Q9ZMF8|Q9ZMF8_HELPJ	40.76	42	2	2	Carbamidomethylation	9513	Ferredoxin OS=Helicobacter pylori (strain J99 / ATCC 700824) GN=jhp_0262 PE=4 SV=1	Helicobacter pylori (strain J99 / ATCC 700824) GN=jhp_0262 PE=4 SV=1
HP day 2	87	77	tr|Q9ZMI8|Q9ZMI8_HELPJ	78.41	30	15	15	Carbamidomethylation; Acetylation (K); Formylation; Deamidation (NQ); Phosphorylation (STY); 5 more	55770	ATP-DEPENDENT RNA HELICASE DEAD OS=Helicobacter pylori (strain J99 / ATCC 700824) GN=deaD PE=4 SV=1	Helicobacter pylori (strain J99 / ATCC 700824) GN=deaD PE=4 SV=1
HP day 2	77	29	tr|Q9ZMK3|Q9ZMK3_HELPJ	134.81	29	6	6		29490	Putative OS=Helicobacter pylori (strain J99 / ATCC 700824) GN=jhp_0216 PE=4 SV=1	Helicobacter pylori (strain J99 / ATCC 700824) GN=jhp_0216 PE=4 SV=1
HP day 2	23	35744	tr|Q9ZMR2|Q9ZMR2_HELPJ	209.64	53	11	11	Acetylation (N-term); Acetylation (K); Phosphorylation (STY); Methyl ester; Carbamidomethylation (DHKE X@N-term); Mutation	27461	Putative OS=Helicobacter pylori (strain J99 / ATCC 700824) GN=jhp_0156 PE=4 SV=1	Helicobacter pylori (strain J99 / ATCC 700824) GN=jhp_0156 PE=4 SV=1
HP day 2	737	13767	tr|Q9ZMU0|Q9ZMU0_HELPJ	28.55	2	1	1	Carbamidomethylation	59191	L-lactate permease OS=Helicobacter pylori (strain J99 / ATCC 700824) GN=lldP_1 PE=4 SV=1	Helicobacter pylori (strain J99 / ATCC 700824) GN=lldP_1 PE=4 SV=1
HP day 2	721	8834	tr|Q9ZN15|Q9ZN15_HELPJ	38.02	5	2	2		39548	Putative TYPE II DNA MODIFICATION ENZYME (METHYLTRANSFERASE) OS=Helicobacter pylori (strain J99 / ATCC 700824) GN=jhp_0045 PE=4 SV=1	Helicobacter pylori (strain J99 / ATCC 700824) GN=jhp_0045 PE=4 SV=1
HP day 2	488	3536	tr|Q9ZN24|Q9ZN24_HELPJ	35.55	6	2	2		41989	DNA transformation compentancy OS=Helicobacter pylori (strain J99 / ATCC 700824) GN=comB3 PE=4 SV=1	Helicobacter pylori (strain J99 / ATCC 700824) GN=comB3 PE=4 SV=1
HP day 2	2869	37741	tr|Q9ZN51|Q9ZN51_HELPJ	24.93	7	2	2		72613	Putative Outer membrane protein OS=Helicobacter pylori (strain J99 / ATCC 700824) GN=jhp_0007 PE=4 SV=1	Helicobacter pylori (strain J99 / ATCC 700824) GN=jhp_0007 PE=4 SV=1
HP day 2	565	1303	tr|V6CKT1|V6CKT1_HELPJ	21.73	2	1	1		124266	Type IIG R-M system OS=Helicobacter pylori (strain J99 / ATCC 700824) GN=JHP1272 PE=4 SV=1	Helicobacter pylori (strain J99 / ATCC 700824) GN=JHP1272 PE=4 SV=1
HP day 4	99	314	P0A0R4|CH10_HELPJ	85.67	27	4	4	Mutation	12991	10 kDa chaperonin OS=Helicobacter pylori (strain J99 / ATCC 700824) GN=groS PE=3 SV=1	Helicobacter pylori (strain J99 / ATCC 700824) GN=groS PE=3 SV=1
HP day 4	78	40	P0A0S2|FLAA_HELPJ	123.82	24	6	6	Mutation	53284	Flagellin A OS=Helicobacter pylori (strain J99 / ATCC 700824) GN=flaA PE=3 SV=2	Helicobacter pylori (strain J99 / ATCC 700824) GN=flaA PE=3 SV=2
HP day 4	32	107	P56875|RL7_HELPJ	183.92	60	7	7	Myristoylation; Biotinylation; Mutation	13314	50S ribosomal protein L7/L12 OS=Helicobacter pylori (strain J99 / ATCC 700824) GN=rplL PE=3 SV=1	Helicobacter pylori (strain J99 / ATCC 700824) GN=rplL PE=3 SV=1
HP day 4	9	19	P56876|TSAA_HELPJ	234.78	85	17	17	Carbamidomethylation; Methyl ester; Acetylation (K); Levuglandinyl-lysine anhyropyrrole adduct; Carbamidomethylation (DHKE X@N-term); 2 more	22259	Probable peroxiredoxin OS=Helicobacter pylori (strain J99 / ATCC 700824) GN=tsaA PE=1 SV=1	Helicobacter pylori (strain J99 / ATCC 700824) GN=tsaA PE=1 SV=1
HP day 4	11	12	P66929|THIO_HELPJ	280.13	94	15	15	Carbamidomethylation; Carbamidomethylation (DHKE X@N-term); Oxidation (M); Phosphorylation to amine thiol	11855	Thioredoxin OS=Helicobacter pylori (strain J99 / ATCC 700824) GN=trxA PE=3 SV=1	Helicobacter pylori (strain J99 / ATCC 700824) GN=trxA PE=3 SV=1
HP day 4	13	10	P69997|URE1_HELPJ	291.97	48	19	19	Carbamidomethylation; Deamidation (NQ); Methyl ester; Acetylation (K); Phosphorylation (STY); 5 more	61684	Urease subunit beta OS=Helicobacter pylori (strain J99 / ATCC 700824) GN=ureB PE=3 SV=1	Helicobacter pylori (strain J99 / ATCC 700824) GN=ureB PE=3 SV=1
HP day 4	33	28	Q9ZJ24|YF88_HELPJ	157.11	54	12	12	Carbamidomethylation; Hydroxylation; Carbamidomethylation (DHKE X@N-term); Formylation; Myristoylation	28476	UPF0174 protein jhp_1494 OS=Helicobacter pylori (strain J99 / ATCC 700824) GN=jhp_1494 PE=3 SV=1	Helicobacter pylori (strain J99 / ATCC 700824) GN=jhp_1494 PE=3 SV=1
HP day 4	172	93	Q9ZJ63|SYL_HELPJ	92.78	19	12	11	Carbamidomethylation; Deamidation (NQ); Hydroxylation; Phosphorylation (STY); Carbamidomethylation (DHKE X@N-term); 2 more	93212	Leucine--tRNA ligase OS=Helicobacter pylori (strain J99 / ATCC 700824) GN=leuS PE=3 SV=1	Helicobacter pylori (strain J99 / ATCC 700824) GN=leuS PE=3 SV=1
HP day 4	44	17	Q9ZJ71|EFTS_HELPJ	167.21	42	14	14	Carbamidomethylation; Acetylation (K); Phosphorylation (STY); Carbamidomethylation (DHKE X@N-term); Acetylation (N-term); 2 more	39859	Elongation factor Ts OS=Helicobacter pylori (strain J99 / ATCC 700824) GN=tsf PE=3 SV=1	Helicobacter pylori (strain J99 / ATCC 700824) GN=tsf PE=3 SV=1
HP day 4	65	62	Q9ZJ74|F16PA_HELPJ	115.6	27	7	7	Carbamidomethylation; Phosphorylation (STY); Carboxylation (DKW); Dehydration; Biotinylation; Acetylation (Protein N-term)	32880	Fructose-1 6-bisphosphatase class 1 OS=Helicobacter pylori (strain J99 / ATCC 700824) GN=fbp PE=3 SV=1	Helicobacter pylori (strain J99 / ATCC 700824) GN=fbp PE=3 SV=1
HP day 4	471	329	Q9ZJ94|GLMS_HELPJ	52.9	20	6	6		67058	Glutamine--fructose-6-phosphate aminotransferase [isomerizing] OS=Helicobacter pylori (strain J99 / ATCC 700824) GN=glmS PE=3 SV=3	Helicobacter pylori (strain J99 / ATCC 700824) GN=glmS PE=3 SV=3
HP day 4	299	440	Q9ZJA1|RECG_HELPJ	41.01	5	3	3		71439	ATP-dependent DNA helicase RecG OS=Helicobacter pylori (strain J99 / ATCC 700824) GN=recG PE=3 SV=1	Helicobacter pylori (strain J99 / ATCC 700824) GN=recG PE=3 SV=1
HP day 4	944	3144	Q9ZJC4|RL25_HELPJ	38.26	8	1	1		19912	50S ribosomal protein L25 OS=Helicobacter pylori (strain J99 / ATCC 700824) GN=rplY PE=3 SV=1	Helicobacter pylori (strain J99 / ATCC 700824) GN=rplY PE=3 SV=1
HP day 4	359	472	Q9ZJC6|MURE_HELPJ	45.7	11	3	3		50660	UDP-N-acetylmuramoyl-L-alanyl-D-glutamate--2 6-diaminopimelate ligase OS=Helicobacter pylori (strain J99 / ATCC 700824) GN=murE PE=3 SV=1	Helicobacter pylori (strain J99 / ATCC 700824) GN=murE PE=3 SV=1
HP day 4	925	4060	Q9ZJD9|SYS_HELPJ	28.21	3	1	1		47347	Serine--tRNA ligase OS=Helicobacter pylori (strain J99 / ATCC 700824) GN=serS PE=3 SV=1	Helicobacter pylori (strain J99 / ATCC 700824) GN=serS PE=3 SV=1
HP day 4	289	367	Q9ZJE9|DPO1_HELPJ	52.59	11	7	7		102433	DNA polymerase I OS=Helicobacter pylori (strain J99 / ATCC 700824) GN=polA PE=3 SV=1	Helicobacter pylori (strain J99 / ATCC 700824) GN=polA PE=3 SV=1
HP day 4	290	154	Q9ZJH5|PPIA_HELPJ	86.39	45	4	4	Carbamidomethylation; Mutation	17631	Peptidyl-prolyl cis-trans isomerase OS=Helicobacter pylori (strain J99 / ATCC 700824) GN=ppiA PE=3 SV=1	Helicobacter pylori (strain J99 / ATCC 700824) GN=ppiA PE=3 SV=1
HP day 4	1040	3318	Q9ZJI5|YE29_HELPJ	34.54	3	1	1		35948	Uncharacterized protein jhp_1324 OS=Helicobacter pylori (strain J99 / ATCC 700824) GN=jhp_1324 PE=3 SV=1	Helicobacter pylori (strain J99 / ATCC 700824) GN=jhp_1324 PE=3 SV=1
HP day 4	29	18	Q9ZJQ9|FUMC_HELPJ	173.71	43	18	18	Carbamidomethylation; Amidation; Methyl ester; Acetylation (K); Formylation; 5 more	50920	Fumarate hydratase class II OS=Helicobacter pylori (strain J99 / ATCC 700824) GN=fumC PE=3 SV=1	Helicobacter pylori (strain J99 / ATCC 700824) GN=fumC PE=3 SV=1
HP day 4	303	156	Q9ZJR5|RL4_HELPJ	87.86	27	4	4	Methyl ester; Phosphorylation (STY); Acetylation (N-term)	23989	50S ribosomal protein L4 OS=Helicobacter pylori (strain J99 / ATCC 700824) GN=rplD PE=3 SV=1	Helicobacter pylori (strain J99 / ATCC 700824) GN=rplD PE=3 SV=1
HP day 4	930	2674	Q9ZJS6|RL6_HELPJ	33.85	9	1	1		19566	50S ribosomal protein L6 OS=Helicobacter pylori (strain J99 / ATCC 700824) GN=rplF PE=3 SV=1	Helicobacter pylori (strain J99 / ATCC 700824) GN=rplF PE=3 SV=1
HP day 4	950	3312	Q9ZK07|PUR2_HELPJ	27.18	5	1	1		47511	Phosphoribosylamine--glycine ligase OS=Helicobacter pylori (strain J99 / ATCC 700824) GN=purD PE=3 SV=1	Helicobacter pylori (strain J99 / ATCC 700824) GN=purD PE=3 SV=1
HP day 4	2	5	Q9ZK19|EFTU_HELPJ	302.92	60	23	23	Deamidation (NQ); Hydroxylation; Methyl ester; Carbamidomethylation (DHKE X@N-term); Dihydroxy; 4 more	43730	Elongation factor Tu OS=Helicobacter pylori (strain J99 / ATCC 700824) GN=tuf PE=3 SV=1	Helicobacter pylori (strain J99 / ATCC 700824) GN=tuf PE=3 SV=1
HP day 4	81	44	Q9ZK23|RPOBC_HELPJ	122.79	10	20	20	Deamidation (NQ); Methyl ester; Carbamidomethylation (DHKE X@N-term); Sodium adduct; Acetylation (N-term); 3 more	323750	Bifunctional DNA-directed RNA polymerase subunit beta-beta' OS=Helicobacter pylori (strain J99 / ATCC 700824) GN=rpoBC PE=3 SV=1	Helicobacter pylori (strain J99 / ATCC 700824) GN=rpoBC PE=3 SV=1
HP day 4	5	1	Q9ZK24|EFG_HELPJ	292.8	47	35	35	Deamidation (NQ); Methyl ester; Acetylation (K); Carbamidomethylation (DHKE X@N-term); Acetylation (N-term); 3 more	77127	Elongation factor G OS=Helicobacter pylori (strain J99 / ATCC 700824) GN=fusA PE=3 SV=3	Helicobacter pylori (strain J99 / ATCC 700824) GN=fusA PE=3 SV=3
HP day 4	232	2443	Q9ZK38|DEOD_HELPJ	43.45	14	2	2	Carbamidomethylation	25688	Purine nucleoside phosphorylase DeoD-type OS=Helicobacter pylori (strain J99 / ATCC 700824) GN=deoD PE=3 SV=1	Helicobacter pylori (strain J99 / ATCC 700824) GN=deoD PE=3 SV=1
HP day 4	976	3666	Q9ZK49|G6PI_HELPJ	22.48	2	1	1		62303	Glucose-6-phosphate isomerase OS=Helicobacter pylori (strain J99 / ATCC 700824) GN=pgi PE=3 SV=1	Helicobacter pylori (strain J99 / ATCC 700824) GN=pgi PE=3 SV=1
HP day 4	1	15	Q9ZK53|FLAV_HELPJ	349.9	82	26	26	Dehydration; Replacement of proton with ammonium ion; Biotin polyethyleneoxide amine; Mutation	17473	Flavodoxin OS=Helicobacter pylori (strain J99 / ATCC 700824) GN=fldA PE=1 SV=1	Helicobacter pylori (strain J99 / ATCC 700824) GN=fldA PE=1 SV=1
HP day 4	618	1030	Q9ZK79|ATPA_HELPJ	20.23	3	1	1		55228	ATP synthase subunit alpha OS=Helicobacter pylori (strain J99 / ATCC 700824) GN=atpA PE=3 SV=1	Helicobacter pylori (strain J99 / ATCC 700824) GN=atpA PE=3 SV=1
HP day 4	951	3330	Q9ZK81|ATPB_HELPJ	24.8	5	1	1		51436	ATP synthase subunit beta OS=Helicobacter pylori (strain J99 / ATCC 700824) GN=atpD PE=3 SV=1	Helicobacter pylori (strain J99 / ATCC 700824) GN=atpD PE=3 SV=1
HP day 4	18	16	Q9ZKB3|EDD_HELPJ	222.81	39	21	21	Carbamidomethylation; Deamidation (NQ); Hydroxylation; Amidation; Methyl ester; 7 more	66603	Phosphogluconate dehydratase OS=Helicobacter pylori (strain J99 / ATCC 700824) GN=edd PE=3 SV=1	Helicobacter pylori (strain J99 / ATCC 700824) GN=edd PE=3 SV=1
HP day 4	14	11	Q9ZKE6|SODF_HELPJ	241.56	82	21	21	Carbamidomethylation; Methyl ester; Phosphorylation (STY); Carbamidomethylation (DHKE X@N-term); Phosphorylation to amine thiol; 2 more	24532	Superoxide dismutase [Fe] OS=Helicobacter pylori (strain J99 / ATCC 700824) GN=sodB PE=3 SV=1	Helicobacter pylori (strain J99 / ATCC 700824) GN=sodB PE=3 SV=1
HP day 4	21	23	Q9ZKE7|TPX_HELPJ	231.59	85	12	12	Carbamidomethylation; Deamidation (NQ); Carbamidomethylation (DHKE X@N-term); Formylation; Dehydration; 2 more	18262	Probable thiol peroxidase OS=Helicobacter pylori (strain J99 / ATCC 700824) GN=tpx PE=3 SV=1	Helicobacter pylori (strain J99 / ATCC 700824) GN=tpx PE=3 SV=1
HP day 4	118	47	Q9ZKF6|RS1_HELPJ	117.14	14	6	6	Carbamidomethylation; Deamidation (NQ); Methyl ester	62528	30S ribosomal protein S1 OS=Helicobacter pylori (strain J99 / ATCC 700824) GN=rpsA PE=3 SV=1	Helicobacter pylori (strain J99 / ATCC 700824) GN=rpsA PE=3 SV=1
HP day 4	933	2743	Q9ZKM7|GPMI_HELPJ	41.13	5	1	1		54814	2 3-bisphosphoglycerate-independent phosphoglycerate mutase OS=Helicobacter pylori (strain J99 / ATCC 700824) GN=gpmI PE=3 SV=1	Helicobacter pylori (strain J99 / ATCC 700824) GN=gpmI PE=3 SV=1
HP day 4	1029	4712	Q9ZKM9|SYGB_HELPJ	21.64	2	1	1		80358	Glycine--tRNA ligase beta subunit OS=Helicobacter pylori (strain J99 / ATCC 700824) GN=glyS PE=3 SV=1	Helicobacter pylori (strain J99 / ATCC 700824) GN=glyS PE=3 SV=1
HP day 4	46	319	Q9ZKS7|Y858_HELPJ	144.53	85	5	5	Methyl ester; Acetylation (K); Carbamidomethylation (DHKE X@N-term); Pyro-glu from Q; Mutation	7526	Probable tautomerase jhp_0858 OS=Helicobacter pylori (strain J99 / ATCC 700824) GN=jhp_0858 PE=3 SV=3	Helicobacter pylori (strain J99 / ATCC 700824) GN=jhp_0858 PE=3 SV=3
HP day 4	360	574	Q9ZKU8|HYPB_HELPJ	45.46	11	2	2		27338	Hydrogenase/urease nickel incorporation protein HypB OS=Helicobacter pylori (strain J99 / ATCC 700824) GN=hypB PE=1 SV=1	Helicobacter pylori (strain J99 / ATCC 700824) GN=hypB PE=1 SV=1
HP day 4	686	1014	Q9ZKW5|VACA_HELPJ	28.08	2	2	2		139132	Vacuolating cytotoxin autotransporter OS=Helicobacter pylori (strain J99 / ATCC 700824) GN=vacA PE=3 SV=1	Helicobacter pylori (strain J99 / ATCC 700824) GN=vacA PE=3 SV=1
HP day 4	912	3267	Q9ZKX5|CATA_HELPJ	21.35	3	1	1	Carbamidomethylation	58527	Catalase OS=Helicobacter pylori (strain J99 / ATCC 700824) GN=katA PE=3 SV=1	Helicobacter pylori (strain J99 / ATCC 700824) GN=katA PE=3 SV=1
HP day 4	2183	1859	Q9ZKY0|FLGE_HELPJ	27.3	5	2	2		76281	Flagellar hook protein FlgE OS=Helicobacter pylori (strain J99 / ATCC 700824) GN=flgE PE=3 SV=1	Helicobacter pylori (strain J99 / ATCC 700824) GN=flgE PE=3 SV=1
HP day 4	445	480	Q9ZKZ0|HLDE_HELPJ	47.7	16	6	6	Carbamidomethylation	50926	Bifunctional protein HldE OS=Helicobacter pylori (strain J99 / ATCC 700824) GN=hldE PE=3 SV=1	Helicobacter pylori (strain J99 / ATCC 700824) GN=hldE PE=3 SV=1
HP day 4	160	127	Q9ZKZ1|GMHA_HELPJ	82.18	32	5	5	Carbamidomethylation; Methyl ester; Formylation (Protein N-term); Mutation	21023	Phosphoheptose isomerase OS=Helicobacter pylori (strain J99 / ATCC 700824) GN=gmhA PE=3 SV=1	Helicobacter pylori (strain J99 / ATCC 700824) GN=gmhA PE=3 SV=1
HP day 4	760	1783	Q9ZL13|GATA_HELPJ	49.24	4	2	2		49750	Glutamyl-tRNA(Gln) amidotransferase subunit A OS=Helicobacter pylori (strain J99 / ATCC 700824) GN=gatA PE=3 SV=1	Helicobacter pylori (strain J99 / ATCC 700824) GN=gatA PE=3 SV=1
HP day 4	164	166	Q9ZL14|IMDH_HELPJ	64.47	5	2	2		51689	Inosine-5'-monophosphate dehydrogenase OS=Helicobacter pylori (strain J99 / ATCC 700824) GN=guaB PE=3 SV=1	Helicobacter pylori (strain J99 / ATCC 700824) GN=guaB PE=3 SV=1
HP day 4	100	199	Q9ZL45|MOG_HELPJ	51.5	13	2	2	Carbamidomethylation	19636	Molybdopterin adenylyltransferase OS=Helicobacter pylori (strain J99 / ATCC 700824) GN=mog PE=3 SV=1	Helicobacter pylori (strain J99 / ATCC 700824) GN=mog PE=3 SV=1
HP day 4	79	662	Q9ZL50|CLPP_HELPJ	99.97	25	3	3		21409	ATP-dependent Clp protease proteolytic subunit OS=Helicobacter pylori (strain J99 / ATCC 700824) GN=clpP PE=3 SV=1	Helicobacter pylori (strain J99 / ATCC 700824) GN=clpP PE=3 SV=1
HP day 4	6	2	Q9ZL64|ACON2_HELPJ	305.75	43	40	40	Carbamidomethylation; Deamidation (NQ); Methyl ester; Acetylation (K); Phosphorylation (STY); 9 more	92742	Aconitate hydratase 2 OS=Helicobacter pylori (strain J99 / ATCC 700824) GN=acnB PE=3 SV=1	Helicobacter pylori (strain J99 / ATCC 700824) GN=acnB PE=3 SV=1
HP day 4	1095	4743	Q9ZL74|MOBA_HELPJ	20.57	6	1	1		23918	Molybdenum cofactor guanylyltransferase OS=Helicobacter pylori (strain J99 / ATCC 700824) GN=mobA PE=3 SV=1	Helicobacter pylori (strain J99 / ATCC 700824) GN=mobA PE=3 SV=1
HP day 4	85	274	Q9ZL75|MOAA_HELPJ	83.51	11	3	3	Hydroxylation; Methyl ester	36456	Cyclic pyranopterin monophosphate synthase OS=Helicobacter pylori (strain J99 / ATCC 700824) GN=moaA PE=3 SV=1	Helicobacter pylori (strain J99 / ATCC 700824) GN=moaA PE=3 SV=1
HP day 4	109	68	Q9ZL91|FLID_HELPJ	88.22	28	16	16	Deamidation (NQ); Methyl ester; Acetylation (K); Carbamidomethylation (DHKE X@N-term); Acetylation (N-term); Mutation	74119	Flagellar hook-associated protein 2 OS=Helicobacter pylori (strain J99 / ATCC 700824) GN=fliD PE=3 SV=3	Helicobacter pylori (strain J99 / ATCC 700824) GN=fliD PE=3 SV=3
HP day 4	226	155	Q9ZLA7|Y736_HELPJ	71.94	14	3	3	Amidation	41006	Uncharacterized aminotransferase jhp_0673 OS=Helicobacter pylori (strain J99 / ATCC 700824) GN=jhp_0673 PE=3 SV=1	Helicobacter pylori (strain J99 / ATCC 700824) GN=jhp_0673 PE=3 SV=1
HP day 4	342	1265	Q9ZLD4|RSMH_HELPJ	47.49	2	1	1		34985	Ribosomal RNA small subunit methyltransferase H OS=Helicobacter pylori (strain J99 / ATCC 700824) GN=rsmH PE=3 SV=1	Helicobacter pylori (strain J99 / ATCC 700824) GN=rsmH PE=3 SV=1
HP day 4	389	3004	Q9ZLD9|GYRA_HELPJ	31.78	1	1	1		92651	DNA gyrase subunit A OS=Helicobacter pylori (strain J99 / ATCC 700824) GN=gyrA PE=3 SV=1	Helicobacter pylori (strain J99 / ATCC 700824) GN=gyrA PE=3 SV=1
HP day 4	69	64	Q9ZLE3|SCOA_HELPJ	123.74	35	4	4	Carbamidomethylation; Mutation	25325	Succinyl-CoA:3-ketoacid coenzyme A transferase subunit A OS=Helicobacter pylori (strain J99 / ATCC 700824) GN=scoA PE=3 SV=1	Helicobacter pylori (strain J99 / ATCC 700824) GN=scoA PE=3 SV=1
HP day 4	708	366	Q9ZLH0|HEMN_HELPJ	56.27	3	1	1		53278	Oxygen-independent coproporphyrinogen-III oxidase OS=Helicobacter pylori (strain J99 / ATCC 700824) GN=hemN PE=3 SV=1	Helicobacter pylori (strain J99 / ATCC 700824) GN=hemN PE=3 SV=1
HP day 4	216	67	Q9ZLI5|ASPA_HELPJ	95.62	15	5	5	Carbamidomethylation; Mutation	51937	Aspartate ammonia-lyase OS=Helicobacter pylori (strain J99 / ATCC 700824) GN=aspA PE=3 SV=1	Helicobacter pylori (strain J99 / ATCC 700824) GN=aspA PE=3 SV=1
HP day 4	56	45	Q9ZLL8|KAD_HELPJ	92.54	35	6	6	Mutation	21409	Adenylate kinase OS=Helicobacter pylori (strain J99 / ATCC 700824) GN=adk PE=3 SV=1	Helicobacter pylori (strain J99 / ATCC 700824) GN=adk PE=3 SV=1
HP day 4	487	729	Q9ZLM1|DNLJ_HELPJ	35.9	8	3	3	Carbamidomethylation	74156	DNA ligase OS=Helicobacter pylori (strain J99 / ATCC 700824) GN=ligA PE=3 SV=1	Helicobacter pylori (strain J99 / ATCC 700824) GN=ligA PE=3 SV=1
HP day 4	408	864	Q9ZLM8|DCUP_HELPJ	36.97	10	2	2	Carbamidomethylation	38368	Uroporphyrinogen decarboxylase OS=Helicobacter pylori (strain J99 / ATCC 700824) GN=hemE PE=3 SV=1	Helicobacter pylori (strain J99 / ATCC 700824) GN=hemE PE=3 SV=1
HP day 4	22	14	Q9ZLR1|AMPA_HELPJ	231.3	42	16	16	Carbamidomethylation; Deamidation (NQ); Carbamylation; Methyl ester; Acetylation (K); 6 more	54612	Cytosol aminopeptidase OS=Helicobacter pylori (strain J99 / ATCC 700824) GN=pepA PE=3 SV=1	Helicobacter pylori (strain J99 / ATCC 700824) GN=pepA PE=3 SV=1
HP day 4	281	123	Q9ZLT1|CAGA_HELPJ	56.15	3	3	3		129729	Cytotoxicity-associated immunodominant antigen OS=Helicobacter pylori (strain J99 / ATCC 700824) GN=cagA PE=4 SV=1	Helicobacter pylori (strain J99 / ATCC 700824) GN=cagA PE=4 SV=1
HP day 4	721	1004	Q9ZLT4|CAGE_HELPJ	31.31	4	2	2		112005	CAG pathogenicity island protein 23 OS=Helicobacter pylori (strain J99 / ATCC 700824) GN=cagE PE=4 SV=1	Helicobacter pylori (strain J99 / ATCC 700824) GN=cagE PE=4 SV=1
HP day 4	411	353	Q9ZLW3|RL9_HELPJ	55.5	15	2	2		16446	50S ribosomal protein L9 OS=Helicobacter pylori (strain J99 / ATCC 700824) GN=rplI PE=3 SV=1	Helicobacter pylori (strain J99 / ATCC 700824) GN=rplI PE=3 SV=1
HP day 4	17	6	Q9ZLZ3|TYPA_HELPJ	251.95	56	24	24	Carbamidomethylation; Methyl ester; Phosphorylation (STY); Carbamidomethylation (DHKE X@N-term); Formylation; 4 more	66649	GTP-binding protein TypA/BipA homolog OS=Helicobacter pylori (strain J99 / ATCC 700824) GN=typA PE=3 SV=1	Helicobacter pylori (strain J99 / ATCC 700824) GN=typA PE=3 SV=1
HP day 4	395	514	Q9ZLZ7|SYE1_HELPJ	49.26	5	2	2		53358	Glutamate--tRNA ligase 1 OS=Helicobacter pylori (strain J99 / ATCC 700824) GN=gltX1 PE=3 SV=1	Helicobacter pylori (strain J99 / ATCC 700824) GN=gltX1 PE=3 SV=1
HP day 4	89	2908	Q9ZM37|AROQ_HELPJ	67.56	12	1	1		18809	3-dehydroquinate dehydratase OS=Helicobacter pylori (strain J99 / ATCC 700824) GN=aroQ PE=3 SV=1	Helicobacter pylori (strain J99 / ATCC 700824) GN=aroQ PE=3 SV=1
HP day 4	440	479	Q9ZM46|IF2_HELPJ	40.19	6	3	3		105962	Translation initiation factor IF-2 OS=Helicobacter pylori (strain J99 / ATCC 700824) GN=infB PE=3 SV=1	Helicobacter pylori (strain J99 / ATCC 700824) GN=infB PE=3 SV=1
HP day 4	25	20	Q9ZM64|CHEY_HELPJ	208.06	76	13	13	Methyl ester; Acetylation (K); Carbamidomethylation (DHKE X@N-term); Hexose (NSY); Ubiquitin	13926	Chemotaxis protein CheY homolog OS=Helicobacter pylori (strain J99 / ATCC 700824) GN=cheY PE=3 SV=1	Helicobacter pylori (strain J99 / ATCC 700824) GN=cheY PE=3 SV=1
HP day 4	548	582	Q9ZM66|FTSH_HELPJ	35.67	6	2	2		69765	ATP-dependent zinc metalloprotease FtsH OS=Helicobacter pylori (strain J99 / ATCC 700824) GN=ftsH PE=3 SV=1	Helicobacter pylori (strain J99 / ATCC 700824) GN=ftsH PE=3 SV=1
HP day 4	404	3506	Q9ZM70|COPP_HELPJ	73.82	52	2	2	Mutation	7226	COP-associated protein OS=Helicobacter pylori (strain J99 / ATCC 700824) GN=copP PE=3 SV=1	Helicobacter pylori (strain J99 / ATCC 700824) GN=copP PE=3 SV=1
HP day 4	380	872	Q9ZMB9|SYR_HELPJ	32.33	4	2	2		62159	Arginine--tRNA ligase OS=Helicobacter pylori (strain J99 / ATCC 700824) GN=argS PE=3 SV=1	Helicobacter pylori (strain J99 / ATCC 700824) GN=argS PE=3 SV=1
HP day 4	67	41	Q9ZME1|AMIE_HELPJ	101.96	34	8	8	Carbamidomethylation; Ethylation; Mutation	37713	Aliphatic amidase OS=Helicobacter pylori (strain J99 / ATCC 700824) GN=amiE PE=3 SV=1	Helicobacter pylori (strain J99 / ATCC 700824) GN=amiE PE=3 SV=1
HP day 4	20	13	Q9ZMH1|CLPB_HELPJ	172.64	52	41	41	Deamidation (NQ); Hydroxylation; Methyl ester; Sulfation; Acetylation (K); 11 more	96731	Chaperone protein ClpB OS=Helicobacter pylori (strain J99 / ATCC 700824) GN=clpB PE=3 SV=1	Helicobacter pylori (strain J99 / ATCC 700824) GN=clpB PE=3 SV=1
HP day 4	229	2914	Q9ZMJ7|HEM3_HELPJ	59.24	6	1	1		34014	Porphobilinogen deaminase OS=Helicobacter pylori (strain J99 / ATCC 700824) GN=hemC PE=3 SV=1	Helicobacter pylori (strain J99 / ATCC 700824) GN=hemC PE=3 SV=1
HP day 4	102	2906	Q9ZMK2|Y217_HELPJ	91.1	17	2	2	Mutation	22914	UPF0323 lipoprotein jhp_0217 OS=Helicobacter pylori (strain J99 / ATCC 700824) GN=jhp_0217 PE=3 SV=1	Helicobacter pylori (strain J99 / ATCC 700824) GN=jhp_0217 PE=3 SV=1
HP day 4	35	24	Q9ZMK8|MSRAB_HELPJ	176.69	35	14	14	Methyl ester; Acetylation (N-term); Carboxylation (DKW)	41249	Peptide methionine sulfoxide reductase MsrA/MsrB OS=Helicobacter pylori (strain J99 / ATCC 700824) GN=msrAB PE=3 SV=1	Helicobacter pylori (strain J99 / ATCC 700824) GN=msrAB PE=3 SV=1
HP day 4	399	1189	Q9ZML2|ISCS_HELPJ	32.89	7	1	1		42432	Cysteine desulfurase IscS OS=Helicobacter pylori (strain J99 / ATCC 700824) GN=iscS PE=3 SV=1	Helicobacter pylori (strain J99 / ATCC 700824) GN=iscS PE=3 SV=1
HP day 4	396	654	Q9ZMM5|MRP_HELPJ	54.01	4	1	1		39965	Protein mrp homolog OS=Helicobacter pylori (strain J99 / ATCC 700824) GN=mrp PE=3 SV=1	Helicobacter pylori (strain J99 / ATCC 700824) GN=mrp PE=3 SV=1
HP day 4	47	615	Q9ZMN4|NDK_HELPJ	97.41	23	3	3	4-hydroxynonenal (HNE); Mutation	15348	Nucleoside diphosphate kinase OS=Helicobacter pylori (strain J99 / ATCC 700824) GN=ndk PE=3 SV=1	Helicobacter pylori (strain J99 / ATCC 700824) GN=ndk PE=3 SV=1
HP day 4	66	33	Q9ZMP7|GLYA_HELPJ	149.56	27	9	9	Carbamidomethylation; Carbamidomethylation (DHKE X@N-term); Mutation	45706	Serine hydroxymethyltransferase OS=Helicobacter pylori (strain J99 / ATCC 700824) GN=glyA PE=3 SV=1	Helicobacter pylori (strain J99 / ATCC 700824) GN=glyA PE=3 SV=1
HP day 4	666	935	Q9ZMP8|SYK_HELPJ	28.34	2	1	1		57667	Lysine--tRNA ligase OS=Helicobacter pylori (strain J99 / ATCC 700824) GN=lysS PE=3 SV=1	Helicobacter pylori (strain J99 / ATCC 700824) GN=lysS PE=3 SV=1
HP day 4	4	4	Q9ZMQ6|ALF_HELPJ	292.34	61	26	26	Carbamidomethylation; Deamidation (NQ); Carbamylation; Methyl ester; Acetylation (K); 6 more	33798	Fructose-bisphosphate aldolase OS=Helicobacter pylori (strain J99 / ATCC 700824) GN=fba PE=3 SV=1	Helicobacter pylori (strain J99 / ATCC 700824) GN=fba PE=3 SV=1
HP day 4	162	1653	Q9ZMQ7|Y161_HELPJ	95.09	8	3	3		34040	Putative peptidyl-prolyl cis-trans isomerase jhp_0161 OS=Helicobacter pylori (strain J99 / ATCC 700824) GN=jhp_0161 PE=3 SV=1	Helicobacter pylori (strain J99 / ATCC 700824) GN=jhp_0161 PE=3 SV=1
HP day 4	37	50	Q9ZMS6|ENO_HELPJ	200.6	47	15	15	Deamidation (NQ); Amidation; Methyl ester; Acetylation (K); Carbamidomethylation (DHKE X@N-term); 6 more	46654	Enolase OS=Helicobacter pylori (strain J99 / ATCC 700824) GN=eno PE=3 SV=1	Helicobacter pylori (strain J99 / ATCC 700824) GN=eno PE=3 SV=1
HP day 4	1526	1292	Q9ZMV3|SYT_HELPJ	30.84	13	3	3		70159	Threonine--tRNA ligase OS=Helicobacter pylori (strain J99 / ATCC 700824) GN=thrS PE=3 SV=1	Helicobacter pylori (strain J99 / ATCC 700824) GN=thrS PE=3 SV=1
HP day 4	373	1449	Q9ZMW3|GRPE_HELPJ	46.19	15	2	2	Mutation	22160	Protein GrpE OS=Helicobacter pylori (strain J99 / ATCC 700824) GN=grpE PE=3 SV=1	Helicobacter pylori (strain J99 / ATCC 700824) GN=grpE PE=3 SV=1
HP day 4	7	8	Q9ZMW4|DNAK_HELPJ	298.39	61	33	33	Carbamidomethylation; Carbamylation; Methyl ester; Sulfation; Phosphorylation (STY); 6 more	67122	Chaperone protein DnaK OS=Helicobacter pylori (strain J99 / ATCC 700824) GN=dnaK PE=3 SV=3	Helicobacter pylori (strain J99 / ATCC 700824) GN=dnaK PE=3 SV=3
HP day 4	747	1228	Q9ZMY3|RPOD_HELPJ	29.44	3	2	2		78764	RNA polymerase sigma factor RpoD OS=Helicobacter pylori (strain J99 / ATCC 700824) GN=rpoD PE=3 SV=1	Helicobacter pylori (strain J99 / ATCC 700824) GN=rpoD PE=3 SV=1
HP day 4	15	21	Q9ZMZ4|URE23_HELPJ	251.86	77	23	23	Deamidation (NQ); Amidation; Methyl ester; Acetylation (K); Phosphorylation (STY); 6 more	26568	Urease subunit alpha OS=Helicobacter pylori (strain J99 / ATCC 700824) GN=ureA PE=3 SV=1	Helicobacter pylori (strain J99 / ATCC 700824) GN=ureA PE=3 SV=1
HP day 4	131	172	Q9ZMZ7|UREG_HELPJ	88.75	13	4	4	Carbamylation; Acetylation (K)	21941	Urease accessory protein UreG OS=Helicobacter pylori (strain J99 / ATCC 700824) GN=ureG PE=3 SV=1	Helicobacter pylori (strain J99 / ATCC 700824) GN=ureG PE=3 SV=1
HP day 4	8	7	Q9ZN36|IDH_HELPJ	263.01	57	29	29	Carbamidomethylation; Deamidation (NQ); Methyl ester; Phosphorylation (STY); Carbamidomethylation (DHKE X@N-term); 7 more	47462	Isocitrate dehydrogenase [NADP] OS=Helicobacter pylori (strain J99 / ATCC 700824) GN=icd PE=3 SV=1	Helicobacter pylori (strain J99 / ATCC 700824) GN=icd PE=3 SV=1
HP day 4	87	25	Q9ZN37|CISY_HELPJ	107.61	18	5	5	Carbamidomethylation	48262	Citrate synthase OS=Helicobacter pylori (strain J99 / ATCC 700824) GN=gltA PE=3 SV=1	Helicobacter pylori (strain J99 / ATCC 700824) GN=gltA PE=3 SV=1
HP day 4	3	3	Q9ZN50|CH60_HELPJ	327.27	73	41	41	Carbamidomethylation; Deamidation (NQ); Hydroxylation; Carbamylation; Methyl ester; 15 more	58241	60 kDa chaperonin OS=Helicobacter pylori (strain J99 / ATCC 700824) GN=groL PE=3 SV=1	Helicobacter pylori (strain J99 / ATCC 700824) GN=groL PE=3 SV=1
HP day 4	394	359	Q9ZN53|PYRF_HELPJ	46.61	11	2	2		25253	Orotidine 5'-phosphate decarboxylase OS=Helicobacter pylori (strain J99 / ATCC 700824) GN=pyrF PE=3 SV=1	Helicobacter pylori (strain J99 / ATCC 700824) GN=pyrF PE=3 SV=1
HP day 4	134	332	Q9ZN55|KDSA_HELPJ	85.59	25	5	5	Carbamidomethylation; Glycidamide adduct; Mutation	30374	2-dehydro-3-deoxyphosphooctonate aldolase OS=Helicobacter pylori (strain J99 / ATCC 700824) GN=kdsA PE=3 SV=1	Helicobacter pylori (strain J99 / ATCC 700824) GN=kdsA PE=3 SV=1
HP day 4	90	42	tr|Q7DFM1|Q7DFM1_HELPJ	115.14	51	3	3	Carbamidomethylation	15108	Pyruvate ferrodoxin oxidoreductase OS=Helicobacter pylori (strain J99 / ATCC 700824) GN=porD PE=4 SV=1	Helicobacter pylori (strain J99 / ATCC 700824) GN=porD PE=4 SV=1
HP day 4	961	2456	tr|Q7DFM2|Q7DFM2_HELPJ	25.85	8	1	1		21038	Pyruvate ferrodoxin oxidoreductase OS=Helicobacter pylori (strain J99 / ATCC 700824) GN=porG PE=4 SV=1	Helicobacter pylori (strain J99 / ATCC 700824) GN=porG PE=4 SV=1
HP day 4	158	226	tr|Q9ZJ35|Q9ZJ35_HELPJ	96.8	19	4	4	Deamidation (NQ); Acetylation (K); Phosphorylation (STY); Carbamidomethylation (DHKE X@N-term); Dehydration	22794	RIBOFLAVIN SYNTHASE ALPHA CHAIN OS=Helicobacter pylori (strain J99 / ATCC 700824) GN=ribC PE=4 SV=1	Helicobacter pylori (strain J99 / ATCC 700824) GN=ribC PE=4 SV=1
HP day 4	407	898	tr|Q9ZJ46|Q9ZJ46_HELPJ	42.72	8	2	2		37322	Putative OS=Helicobacter pylori (strain J99 / ATCC 700824) GN=jhp_1470 PE=4 SV=1	Helicobacter pylori (strain J99 / ATCC 700824) GN=jhp_1470 PE=4 SV=1
HP day 4	1036	2935	tr|Q9ZJ86|Q9ZJ86_HELPJ	50.67	6	1	1		41029	L-ALANINE DEHYDROGENASE OS=Helicobacter pylori (strain J99 / ATCC 700824) GN=ald PE=4 SV=1	Helicobacter pylori (strain J99 / ATCC 700824) GN=ald PE=4 SV=1
HP day 4	1968	2826	tr|Q9ZJ88|Q9ZJ88_HELPJ	24.78	6	2	2	Carbamidomethylation	94762	Putative IRON(III) DICITRATE TRANSPORT PROTEIN OS=Helicobacter pylori (strain J99 / ATCC 700824) GN=fecA_3 PE=4 SV=1	Helicobacter pylori (strain J99 / ATCC 700824) GN=fecA_3 PE=4 SV=1
HP day 4	1295	1330	tr|Q9ZJ91|Q9ZJ91_HELPJ	23.74	5	2	2		92281	TYPE I RESTRICTION ENZYME (MODIFICATION SUBUNIT) OS=Helicobacter pylori (strain J99 / ATCC 700824) GN=hsdM_3 PE=4 SV=1	Helicobacter pylori (strain J99 / ATCC 700824) GN=hsdM_3 PE=4 SV=1
HP day 4	457	836	tr|Q9ZJA4|Q9ZJA4_HELPJ	37.38	4	4	4	Carbamidomethylation; Mutation	146427	Putative TYPE II DNA MODIFICATION ENZYME (METHYLTRANSFERASE) OS=Helicobacter pylori (strain J99 / ATCC 700824) GN=jhp_1409 PE=4 SV=1	Helicobacter pylori (strain J99 / ATCC 700824) GN=jhp_1409 PE=4 SV=1
HP day 4	1074	4576	tr|Q9ZJB5|Q9ZJB5_HELPJ	22	4	1	1		39072	Putative RIBOFLAVIN-SPECIFIC DEAMINASE OS=Helicobacter pylori (strain J99 / ATCC 700824) GN=ribD PE=4 SV=1	Helicobacter pylori (strain J99 / ATCC 700824) GN=ribD PE=4 SV=1
HP day 4	531	1040	tr|Q9ZJD0|Q9ZJD0_HELPJ	23.07	2	1	1		56925	Putative OS=Helicobacter pylori (strain J99 / ATCC 700824) GN=jhp_1382 PE=4 SV=1	Helicobacter pylori (strain J99 / ATCC 700824) GN=jhp_1382 PE=4 SV=1
HP day 4	610	757	tr|Q9ZJE1|Q9ZJE1_HELPJ	31.4	3	2	2		77587	DNA helicase OS=Helicobacter pylori (strain J99 / ATCC 700824) GN=rep PE=4 SV=1	Helicobacter pylori (strain J99 / ATCC 700824) GN=rep PE=4 SV=1
HP day 4	30	32	tr|Q9ZJG1|Q9ZJG1_HELPJ	154.03	78	9	9	Carbamidomethylation; Mutation	11727	Thioredoxin OS=Helicobacter pylori (strain J99 / ATCC 700824) GN=jhp_1351 PE=3 SV=1	Helicobacter pylori (strain J99 / ATCC 700824) GN=jhp_1351 PE=3 SV=1
HP day 4	667	2104	tr|Q9ZJJ6|Q9ZJJ6_HELPJ	22.53	5	1	1		42933	Lipopolysaccharide biosynthesis protein OS=Helicobacter pylori (strain J99 / ATCC 700824) GN=jhp_1311 PE=4 SV=1	Helicobacter pylori (strain J99 / ATCC 700824) GN=jhp_1311 PE=4 SV=1
HP day 4	819	2054	tr|Q9ZJM1|Q9ZJM1_HELPJ	20.41	1	1	1		114108	Putative OS=Helicobacter pylori (strain J99 / ATCC 700824) GN=jhp_1285 PE=4 SV=1	Helicobacter pylori (strain J99 / ATCC 700824) GN=jhp_1285 PE=4 SV=1
HP day 4	2178	1942	tr|Q9ZJP0|Q9ZJP0_HELPJ	26.6	6	2	2		36003	GLYCERALDEHYDE 3-PHOSPHATE DEHYDROGENASE OS=Helicobacter pylori (strain J99 / ATCC 700824) GN=gap_2 PE=3 SV=1	Helicobacter pylori (strain J99 / ATCC 700824) GN=gap_2 PE=3 SV=1
HP day 4	901	2848	tr|Q9ZJV2|Q9ZJV2_HELPJ	31.07	2	1	1		51850	Phosphohexosemutase OS=Helicobacter pylori (strain J99 / ATCC 700824) GN=jhp_1196 PE=3 SV=1	Helicobacter pylori (strain J99 / ATCC 700824) GN=jhp_1196 PE=3 SV=1
HP day 4	579	1508	tr|Q9ZJV3|Q9ZJV3_HELPJ	28.04	4	2	2		92457	FLAGELLAR FUNCTIONAL PROTEIN OS=Helicobacter pylori (strain J99 / ATCC 700824) GN=pflA PE=4 SV=1	Helicobacter pylori (strain J99 / ATCC 700824) GN=pflA PE=4 SV=1
HP day 4	120	2907	tr|Q9ZJY4|Q9ZJY4_HELPJ	81.51	17	2	2		9125	Putative OS=Helicobacter pylori (strain J99 / ATCC 700824) GN=jhp_1163 PE=4 SV=1	Helicobacter pylori (strain J99 / ATCC 700824) GN=jhp_1163 PE=4 SV=1
HP day 4	728	1148	tr|Q9ZK18|Q9ZK18_HELPJ	21.66	3	1	1		66395	Abc transporter ATP-binding protein OS=Helicobacter pylori (strain J99 / ATCC 700824) GN=jhp_1129 PE=3 SV=1	Helicobacter pylori (strain J99 / ATCC 700824) GN=jhp_1129 PE=3 SV=1
HP day 4	835	2823	tr|Q9ZK39|Q9ZK39_HELPJ	20.5	4	1	1		69548	Putative Outer membrane function OS=Helicobacter pylori (strain J99 / ATCC 700824) GN=jhp_1103 PE=4 SV=1	Helicobacter pylori (strain J99 / ATCC 700824) GN=jhp_1103 PE=4 SV=1
HP day 4	16	9	tr|Q9ZK51|Q9ZK51_HELPJ	243.35	53	20	20	Carbamidomethylation; Deamidation (NQ); Acetylation (K); Biotin polyethyleneoxide amine; 4-hydroxynonenal (HNE); Mutation	36006	Putative THIOREDOXIN REDUCTASE OS=Helicobacter pylori (strain J99 / ATCC 700824) GN=trxB_2 PE=4 SV=1	Helicobacter pylori (strain J99 / ATCC 700824) GN=trxB_2 PE=4 SV=1
HP day 4	739	1444	tr|Q9ZK95|Q9ZK95_HELPJ	23.47	2	1	1		61089	GAMMA-GLUTAMYLTRANSPEPTIDASE OS=Helicobacter pylori (strain J99 / ATCC 700824) GN=ggt PE=4 SV=1	Helicobacter pylori (strain J99 / ATCC 700824) GN=ggt PE=4 SV=1
HP day 4	228	887	tr|Q9ZKA4|Q9ZKA4_HELPJ	51.7	5	1	1		44761	Pyruvate ferrodoxin oxidoreductase OS=Helicobacter pylori (strain J99 / ATCC 700824) GN=porA PE=4 SV=1	Helicobacter pylori (strain J99 / ATCC 700824) GN=porA PE=4 SV=1
HP day 4	856	1737	tr|Q9ZKA7|Q9ZKA7_HELPJ	26.4	3	1	1		46977	Putative lipopolysaccharide biosynthesis protein OS=Helicobacter pylori (strain J99 / ATCC 700824) GN=jhp_1032 PE=4 SV=1	Helicobacter pylori (strain J99 / ATCC 700824) GN=jhp_1032 PE=4 SV=1
HP day 4	34	36	tr|Q9ZKA9|Q9ZKA9_HELPJ	175.59	40	11	11	Carbamidomethylation; Methyl ester; Acetylation (K); Phosphorylation (STY); Carbamidomethylation (DHKE X@N-term); 3 more	38939	ZINC-DEPENDENT ALCOHOL DEHYDROGENASE OS=Helicobacter pylori (strain J99 / ATCC 700824) GN=jhp_1030 PE=3 SV=1	Helicobacter pylori (strain J99 / ATCC 700824) GN=jhp_1030 PE=3 SV=1
HP day 4	175	102	tr|Q9ZKD5|Q9ZKD5_HELPJ	89.43	43	10	10	Methyl ester; Carbamidomethylation (DHKE X@N-term); Dehydration; Levuglandinyl-lysine anhydrolactam adduct; Mutation	25557	Putative OS=Helicobacter pylori (strain J99 / ATCC 700824) GN=jhp_1004 PE=4 SV=1	Helicobacter pylori (strain J99 / ATCC 700824) GN=jhp_1004 PE=4 SV=1
HP day 4	98	61	tr|Q9ZKF4|Q9ZKF4_HELPJ	69.32	16	4	4	Deamidation (NQ); Carbamidomethylation (DHKE X@N-term)	57857	D-3-PHOSPHOGLYCERATE DEHYDROGENASE OS=Helicobacter pylori (strain J99 / ATCC 700824) GN=serA PE=3 SV=1	Helicobacter pylori (strain J99 / ATCC 700824) GN=serA PE=3 SV=1
HP day 4	1398	777	tr|Q9ZKG5|Q9ZKG5_HELPJ	40.66	29	5	5		28513	Putative PARALOG OF HpaA OS=Helicobacter pylori (strain J99 / ATCC 700824) GN=jhp_0971 PE=4 SV=1	Helicobacter pylori (strain J99 / ATCC 700824) GN=jhp_0971 PE=4 SV=1
HP day 4	185	324	tr|Q9ZKK7|Q9ZKK7_HELPJ	57.02	6	8	8		255764	Putative OS=Helicobacter pylori (strain J99 / ATCC 700824) GN=jhp_0928 PE=4 SV=1	Helicobacter pylori (strain J99 / ATCC 700824) GN=jhp_0928 PE=4 SV=1
HP day 4	853	1397	tr|Q9ZKM0|Q9ZKM0_HELPJ	28.93	4	1	1		30434	Putative OS=Helicobacter pylori (strain J99 / ATCC 700824) GN=jhp_0915 PE=4 SV=1	Helicobacter pylori (strain J99 / ATCC 700824) GN=jhp_0915 PE=4 SV=1
HP day 4	1648	1412	tr|Q9ZKN0|Q9ZKN0_HELPJ	26.6	6	2	2		49759	Putative OS=Helicobacter pylori (strain J99 / ATCC 700824) GN=jhp_0905 PE=4 SV=1	Helicobacter pylori (strain J99 / ATCC 700824) GN=jhp_0905 PE=4 SV=1
HP day 4	978	3684	tr|Q9ZKN7|Q9ZKN7_HELPJ	21.63	8	1	1		27148	Putative OS=Helicobacter pylori (strain J99 / ATCC 700824) GN=jhp_0898 PE=4 SV=1	Helicobacter pylori (strain J99 / ATCC 700824) GN=jhp_0898 PE=4 SV=1
HP day 4	837	2083	tr|Q9ZKN8|Q9ZKN8_HELPJ	29.19	4	1	1		25238	Putative OS=Helicobacter pylori (strain J99 / ATCC 700824) GN=jhp_0897 PE=4 SV=1	Helicobacter pylori (strain J99 / ATCC 700824) GN=jhp_0897 PE=4 SV=1
HP day 4	980	3712	tr|Q9ZKT4|Q9ZKT4_HELPJ	24.36	1	1	1		90831	Putative IRON-REGULATED OUTER MEMBRANE PROTEIN OS=Helicobacter pylori (strain J99 / ATCC 700824) GN=frpB_2 PE=3 SV=1	Helicobacter pylori (strain J99 / ATCC 700824) GN=frpB_2 PE=3 SV=1
HP day 4	1229	1020	tr|Q9ZKU1|Q9ZKU1_HELPJ	25.92	6	2	2		67181	Putative FLAGELLAR BASAL-BODY/ROD/HOOKPROTEIN OS=Helicobacter pylori (strain J99 / ATCC 700824) GN=jhp_0844 PE=4 SV=1	Helicobacter pylori (strain J99 / ATCC 700824) GN=jhp_0844 PE=4 SV=1
HP day 4	1976	2874	tr|Q9ZKU3|Q9ZKU3_HELPJ	26.12	5	2	2		57932	Putative OS=Helicobacter pylori (strain J99 / ATCC 700824) GN=jhp_0842 PE=4 SV=1	Helicobacter pylori (strain J99 / ATCC 700824) GN=jhp_0842 PE=4 SV=1
HP day 4	772	518	tr|Q9ZL70|Q9ZL70_HELPJ	42.53	4	1	1		39522	Putative OS=Helicobacter pylori (strain J99 / ATCC 700824) GN=jhp_0710 PE=4 SV=1	Helicobacter pylori (strain J99 / ATCC 700824) GN=jhp_0710 PE=4 SV=1
HP day 4	351	659	tr|Q9ZL71|Q9ZL71_HELPJ	40.36	12	4	4	Carbamidomethylation	53511	Putative PROBABLE N-ACETYLMURAMOYL-L-ALANINE AMIDASE OS=Helicobacter pylori (strain J99 / ATCC 700824) GN=amiA PE=4 SV=1	Helicobacter pylori (strain J99 / ATCC 700824) GN=amiA PE=4 SV=1
HP day 4	166	2910	tr|Q9ZLC2|Q9ZLC2_HELPJ	62.18	10	1	1		17565	Putative OS=Helicobacter pylori (strain J99 / ATCC 700824) GN=jhp_0658 PE=4 SV=1	Helicobacter pylori (strain J99 / ATCC 700824) GN=jhp_0658 PE=4 SV=1
HP day 4	994	3972	tr|Q9ZLD7|Q9ZLD7_HELPJ	23	5	1	1		43476	Putative TRANSCRIPTIONAL REGULATOR OS=Helicobacter pylori (strain J99 / ATCC 700824) GN=jhp_0643 PE=4 SV=1	Helicobacter pylori (strain J99 / ATCC 700824) GN=jhp_0643 PE=4 SV=1
HP day 4	38	27	tr|Q9ZLE2|Q9ZLE2_HELPJ	175.13	41	15	15	Carbamidomethylation; Methyl ester; Acetylation (K); Phosphorylation (STY); Carbamidomethylation (DHKE X@N-term); 4 more	41064	ACETYL-COA ACETYLTRANSFERASE OS=Helicobacter pylori (strain J99 / ATCC 700824) GN=thl PE=3 SV=1	Helicobacter pylori (strain J99 / ATCC 700824) GN=thl PE=3 SV=1
HP day 4	605	502	tr|Q9ZLE7|Q9ZLE7_HELPJ	39.24	6	3	3	Carbamidomethylation	78332	Putative HYDANTOIN UTILIZATION OS=Helicobacter pylori (strain J99 / ATCC 700824) GN=jhp_0633 PE=4 SV=1	Helicobacter pylori (strain J99 / ATCC 700824) GN=jhp_0633 PE=4 SV=1
HP day 4	165	612	tr|Q9ZLF2|Q9ZLF2_HELPJ	58.1	4	1	1		32137	Putative OS=Helicobacter pylori (strain J99 / ATCC 700824) GN=jhp_0628 PE=4 SV=1	Helicobacter pylori (strain J99 / ATCC 700824) GN=jhp_0628 PE=4 SV=1
HP day 4	88	34	tr|Q9ZLG5|Q9ZLG5_HELPJ	106.29	13	4	4		42747	ASPARTATE AMINOTRANSFERASE OS=Helicobacter pylori (strain J99 / ATCC 700824) GN=aspB PE=3 SV=1	Helicobacter pylori (strain J99 / ATCC 700824) GN=aspB PE=3 SV=1
HP day 4	527	567	tr|Q9ZLG7|Q9ZLG7_HELPJ	36.15	4	3	3		134277	Putative OS=Helicobacter pylori (strain J99 / ATCC 700824) GN=jhp_0613 PE=4 SV=1	Helicobacter pylori (strain J99 / ATCC 700824) GN=jhp_0613 PE=4 SV=1
HP day 4	325	504	tr|Q9ZLH5|Q9ZLH5_HELPJ	39.97	9	3	3		47443	Putative OS=Helicobacter pylori (strain J99 / ATCC 700824) GN=jhp_0604 PE=4 SV=1	Helicobacter pylori (strain J99 / ATCC 700824) GN=jhp_0604 PE=4 SV=1
HP day 4	225	429	tr|Q9ZLM2|Q9ZLM2_HELPJ	55.79	22	2	2		12970	Putative OS=Helicobacter pylori (strain J99 / ATCC 700824) GN=jhp_0557 PE=4 SV=1	Helicobacter pylori (strain J99 / ATCC 700824) GN=jhp_0557 PE=4 SV=1
HP day 4	231	2196	tr|Q9ZLN2|Q9ZLN2_HELPJ	46.12	4	1	1		48383	Methyl-accepting chemotaxis protein (MCP) OS=Helicobacter pylori (strain J99 / ATCC 700824) GN=jhp_0546 PE=4 SV=1	Helicobacter pylori (strain J99 / ATCC 700824) GN=jhp_0546 PE=4 SV=1
HP day 4	857	1573	tr|Q9ZLN4|Q9ZLN4_HELPJ	30.29	3	2	2		74230	PENICILLIN-BINDING PROTEIN OS=Helicobacter pylori (strain J99 / ATCC 700824) GN=jhp_0544 PE=4 SV=1	Helicobacter pylori (strain J99 / ATCC 700824) GN=jhp_0544 PE=4 SV=1
HP day 4	55	69	tr|Q9ZLN9|Q9ZLN9_HELPJ	148.43	45	6	6	Deamidation (NQ); Phosphorylation (STY); Carbamidomethylation (DHKE X@N-term); Ethylation	20045	SUBUNIT OF 2-OXOGLUTARATE OXIDOREDUCTASE OS=Helicobacter pylori (strain J99 / ATCC 700824) GN=oorC PE=4 SV=1	Helicobacter pylori (strain J99 / ATCC 700824) GN=oorC PE=4 SV=1
HP day 4	75	31	tr|Q9ZLP0|Q9ZLP0_HELPJ	147.07	36	6	6	Carbamidomethylation; Mutation	30429	SUBUNIT OF 2-OXOGLUTARATE OXIDOREDUCTASE OS=Helicobacter pylori (strain J99 / ATCC 700824) GN=oorB PE=4 SV=1	Helicobacter pylori (strain J99 / ATCC 700824) GN=oorB PE=4 SV=1
HP day 4	27	22	tr|Q9ZLP1|Q9ZLP1_HELPJ	196.74	47	18	18	Carbamidomethylation; Methyl ester; Acetylation (K); Phosphorylation (STY); Dehydration; 3 more	41573	SUBUNIT OF 2-OXOGLUTARATE OXIDOREDUCTASE OS=Helicobacter pylori (strain J99 / ATCC 700824) GN=oorA PE=4 SV=1	Helicobacter pylori (strain J99 / ATCC 700824) GN=oorA PE=4 SV=1
HP day 4	39	26	tr|Q9ZLS0|Q9ZLS0_HELPJ	167.35	59	11	11	Carbamidomethylation; Deamidation (NQ); Hydroxylation; Acetylation (K); Methylation	26596	ACETYL-COENZYME A CARBOXYLASE SUBUNIT A OS=Helicobacter pylori (strain J99 / ATCC 700824) GN=fabG PE=3 SV=1	Helicobacter pylori (strain J99 / ATCC 700824) GN=fabG PE=3 SV=1
HP day 4	91	71	tr|Q9ZLS2|Q9ZLS2_HELPJ	101.63	15	3	3	Deamidation (NQ); Amidation	43598	3-oxoacyl-[acyl-carrier-protein] synthase 2 OS=Helicobacter pylori (strain J99 / ATCC 700824) GN=fabB PE=3 SV=1	Helicobacter pylori (strain J99 / ATCC 700824) GN=fabB PE=3 SV=1
HP day 4	343	1489	tr|Q9ZLU9|Q9ZLU9_HELPJ	31.71	7	2	2		60594	Cag island protein OS=Helicobacter pylori (strain J99 / ATCC 700824) GN=orf15 PE=4 SV=1	Helicobacter pylori (strain J99 / ATCC 700824) GN=orf15 PE=4 SV=1
HP day 4	36	52	tr|Q9ZLV0|Q9ZLV0_HELPJ	110.82	25	42	42	Carbamidomethylation; Deamidation (NQ); Hydroxylation; Amidation; Carbamylation; 11 more	207505	Cag island protein OS=Helicobacter pylori (strain J99 / ATCC 700824) GN=14 PE=4 SV=1	Helicobacter pylori (strain J99 / ATCC 700824) GN=14 PE=4 SV=1
HP day 4	1047	3975	tr|Q9ZLV4|Q9ZLV4_HELPJ	25.76	7	1	1		19573	Cag island protein OS=Helicobacter pylori (strain J99 / ATCC 700824) GN=orf9 PE=4 SV=1	Helicobacter pylori (strain J99 / ATCC 700824) GN=orf9 PE=4 SV=1
HP day 4	1065	4267	tr|Q9ZLV8|Q9ZLV8_HELPJ	24.24	8	1	1		32234	Putative OS=Helicobacter pylori (strain J99 / ATCC 700824) GN=jhp_0468 PE=4 SV=1	Helicobacter pylori (strain J99 / ATCC 700824) GN=jhp_0468 PE=4 SV=1
HP day 4	221	910	tr|Q9ZLW9|Q9ZLW9_HELPJ	77.89	6	1	1		24330	Putative OS=Helicobacter pylori (strain J99 / ATCC 700824) GN=jhp_0457 PE=4 SV=1	Helicobacter pylori (strain J99 / ATCC 700824) GN=jhp_0457 PE=4 SV=1
HP day 4	362	639	tr|Q9ZLY5|Q9ZLY5_HELPJ	35.73	3	2	2		103454	Putative OS=Helicobacter pylori (strain J99 / ATCC 700824) GN=jhp_0440 PE=4 SV=1	Helicobacter pylori (strain J99 / ATCC 700824) GN=jhp_0440 PE=4 SV=1
HP day 4	937	2918	tr|Q9ZM14|Q9ZM14_HELPJ	53.84	5	1	1		28534	Putative Short chain dehydrogenase OS=Helicobacter pylori (strain J99 / ATCC 700824) GN=jhp_0409 PE=4 SV=1	Helicobacter pylori (strain J99 / ATCC 700824) GN=jhp_0409 PE=4 SV=1
HP day 4	766	2457	tr|Q9ZM17|Q9ZM17_HELPJ	21.48	2	1	1		52477	Amino acid permease OS=Helicobacter pylori (strain J99 / ATCC 700824) GN=jhp_0406 PE=4 SV=1	Helicobacter pylori (strain J99 / ATCC 700824) GN=jhp_0406 PE=4 SV=1
HP day 4	76	39	tr|Q9ZM36|Q9ZM36_HELPJ	90.04	34	8	8	Methyl ester; Methylation	40852	Putative proline peptidase OS=Helicobacter pylori (strain J99 / ATCC 700824) GN=pepQ PE=3 SV=1	Helicobacter pylori (strain J99 / ATCC 700824) GN=pepQ PE=3 SV=1
HP day 4	1104	4919	tr|Q9ZM42|Q9ZM42_HELPJ	20.54	5	1	1		25438	Putative TRANSCRIPTIONAL REGULATOR OS=Helicobacter pylori (strain J99 / ATCC 700824) GN=jhp_0381 PE=1 SV=1	Helicobacter pylori (strain J99 / ATCC 700824) GN=jhp_0381 PE=1 SV=1
HP day 4	876	1186	tr|Q9ZM76|Q9ZM76_HELPJ	37.08	4	1	1		44052	Putative OS=Helicobacter pylori (strain J99 / ATCC 700824) GN=jhp_0346 PE=4 SV=1	Helicobacter pylori (strain J99 / ATCC 700824) GN=jhp_0346 PE=4 SV=1
HP day 4	1530	1614	tr|Q9ZM79|Q9ZM79_HELPJ	25.8	5	2	2		61925	Multi-drug resistance protein OS=Helicobacter pylori (strain J99 / ATCC 700824) GN=msbA PE=3 SV=1	Helicobacter pylori (strain J99 / ATCC 700824) GN=msbA PE=3 SV=1
HP day 4	212	116	tr|Q9ZM85|Q9ZM85_HELPJ	72.78	7	3	3	Methyl ester; Phosphorylation (STY)	70599	Transketolase OS=Helicobacter pylori (strain J99 / ATCC 700824) GN=tktA PE=3 SV=1	Helicobacter pylori (strain J99 / ATCC 700824) GN=tktA PE=3 SV=1
HP day 4	683	894	tr|Q9ZM97|Q9ZM97_HELPJ	39.51	4	2	2		63564	Flagellar M-ring protein OS=Helicobacter pylori (strain J99 / ATCC 700824) GN=fliF PE=3 SV=1	Helicobacter pylori (strain J99 / ATCC 700824) GN=fliF PE=3 SV=1
HP day 4	803	1602	tr|Q9ZMA0|Q9ZMA0_HELPJ	31.05	7	2	2		58320	Putative SINGLE-STRANDED-DNA-SPECIFIC EXONUCLEASE RECJ OS=Helicobacter pylori (strain J99 / ATCC 700824) GN=recJ PE=4 SV=1	Helicobacter pylori (strain J99 / ATCC 700824) GN=recJ PE=4 SV=1
HP day 4	42	30	tr|Q9ZMC0|Q9ZMC0_HELPJ	190.82	37	11	11	Carbamidomethylation; Carbamidomethylation (DHKE X@N-term); Oxidation (M); HexNAc2dHex1; Mutation	28584	Putative OS=Helicobacter pylori (strain J99 / ATCC 700824) GN=jhp_0301 PE=4 SV=1	Helicobacter pylori (strain J99 / ATCC 700824) GN=jhp_0301 PE=4 SV=1
HP day 4	868	1324	tr|Q9ZME2|Q9ZME2_HELPJ	31.16	3	1	1		65484	P-AMINOBENZOATE SYNTHETASE OS=Helicobacter pylori (strain J99 / ATCC 700824) GN=pabB PE=4 SV=1	Helicobacter pylori (strain J99 / ATCC 700824) GN=pabB PE=4 SV=1
HP day 4	376	2980	tr|Q9ZMG8|Q9ZMG8_HELPJ	37.2	6	2	2		45656	Putative OS=Helicobacter pylori (strain J99 / ATCC 700824) GN=orf1 PE=4 SV=1	Helicobacter pylori (strain J99 / ATCC 700824) GN=orf1 PE=4 SV=1
HP day 4	125	77	tr|Q9ZMI8|Q9ZMI8_HELPJ	88.42	25	11	11	Carbamidomethylation; Acetylation (N-term); Puromycin; Mutation	55770	ATP-DEPENDENT RNA HELICASE DEAD OS=Helicobacter pylori (strain J99 / ATCC 700824) GN=deaD PE=4 SV=1	Helicobacter pylori (strain J99 / ATCC 700824) GN=deaD PE=4 SV=1
HP day 4	1089	4698	tr|Q9ZMJ8|Q9ZMJ8_HELPJ	22.05	10	1	1		14259	Putative OS=Helicobacter pylori (strain J99 / ATCC 700824) GN=jhp_0221 PE=4 SV=1	Helicobacter pylori (strain J99 / ATCC 700824) GN=jhp_0221 PE=4 SV=1
HP day 4	19	29	tr|Q9ZMK3|Q9ZMK3_HELPJ	196.98	50	14	14	Deamidation (NQ); Amidation; Methyl ester; Acetylation (K); Phosphorylation (STY); 4 more	29490	Putative OS=Helicobacter pylori (strain J99 / ATCC 700824) GN=jhp_0216 PE=4 SV=1	Helicobacter pylori (strain J99 / ATCC 700824) GN=jhp_0216 PE=4 SV=1
HP day 4	230	315	tr|Q9ZML1|Q9ZML1_HELPJ	66.93	8	2	2	Carbamidomethylation	36322	Nitrogen fixation protein NifU OS=Helicobacter pylori (strain J99 / ATCC 700824) GN=jhp_0207 PE=3 SV=1	Helicobacter pylori (strain J99 / ATCC 700824) GN=jhp_0207 PE=3 SV=1
HP day 4	219	1497	tr|Q9ZML4|Q9ZML4_HELPJ	128.84	26	5	5	Mutation	20804	Putative OS=Helicobacter pylori (strain J99 / ATCC 700824) GN=jhp_0204 PE=4 SV=1	Helicobacter pylori (strain J99 / ATCC 700824) GN=jhp_0204 PE=4 SV=1
HP day 4	546	374	tr|Q9ZMM7|Q9ZMM7_HELPJ	44.22	9	4	4	Carbamidomethylation	108477	Putative OS=Helicobacter pylori (strain J99 / ATCC 700824) GN=jhp_0191 PE=4 SV=1	Helicobacter pylori (strain J99 / ATCC 700824) GN=jhp_0191 PE=4 SV=1
HP day 4	843	666	tr|Q9ZMY8|Q9ZMY8_HELPJ	34.28	4	1	1		65725	Putative OS=Helicobacter pylori (strain J99 / ATCC 700824) GN=jhp_0074 PE=4 SV=1	Helicobacter pylori (strain J99 / ATCC 700824) GN=jhp_0074 PE=4 SV=1
HP day 4	388	539	tr|Q9ZMZ9|Q9ZMZ9_HELPJ	45.8	5	3	3		92770	Putative OS=Helicobacter pylori (strain J99 / ATCC 700824) GN=jhp_0061 PE=4 SV=1	Helicobacter pylori (strain J99 / ATCC 700824) GN=jhp_0061 PE=4 SV=1
HP day 4	952	1814	tr|Q9ZN10|Q9ZN10_HELPJ	30.61	10	2	2		25711	Putative OS=Helicobacter pylori (strain J99 / ATCC 700824) GN=jhp_0050 PE=4 SV=1	Helicobacter pylori (strain J99 / ATCC 700824) GN=jhp_0050 PE=4 SV=1
HP day 4	94	56	tr|Q9ZN31|Q9ZN31_HELPJ	98.94	27	14	14	Deamidation (NQ); Hydroxylation; Methyl ester; Acetylation (K); Carbamidomethylation (DHKE X@N-term); 3 more	83707	ATP-DEPENDENT PROTEASE ATP-BINDING SUBUNIT OS=Helicobacter pylori (strain J99 / ATCC 700824) GN=clpA PE=3 SV=1	Helicobacter pylori (strain J99 / ATCC 700824) GN=clpA PE=3 SV=1
HP day 4	833	2301	tr|V6CKV3|V6CKV3_HELPJ	22.77	6	1	1	Carbamidomethylation	46054	BcgI-like R-M system OS=Helicobacter pylori (strain J99 / ATCC 700824) GN=JHP1364 PE=4 SV=1	Helicobacter pylori (strain J99 / ATCC 700824) GN=JHP1364 PE=4 SV=1
HPc day 1	251	10	P69997|URE1_HELPJ	29.69	4	1	1		61684	Urease subunit beta OS=Helicobacter pylori (strain J99 / ATCC 700824) GN=ureB PE=3 SV=1	Helicobacter pylori (strain J99 / ATCC 700824) GN=ureB PE=3 SV=1
HPc day 1	538	62	Q9ZJ74|F16PA_HELPJ	24.11	4	1	1		32880	Fructose-1 6-bisphosphatase class 1 OS=Helicobacter pylori (strain J99 / ATCC 700824) GN=fbp PE=3 SV=1	Helicobacter pylori (strain J99 / ATCC 700824) GN=fbp PE=3 SV=1
HPc day 1	291	3198	Q9ZJI6|RNJ_HELPJ	50.77	13	6	6		77677	Ribonuclease J OS=Helicobacter pylori (strain J99 / ATCC 700824) GN=rnj PE=3 SV=1	Helicobacter pylori (strain J99 / ATCC 700824) GN=rnj PE=3 SV=1
HPc day 1	2039	14255	Q9ZJL7|LPXA_HELPJ	27.26	10	2	2	Mutation	29790	Acyl-[acyl-carrier-protein]--UDP-N-acetylglucosamine O-acyltransferase OS=Helicobacter pylori (strain J99 / ATCC 700824) GN=lpxA PE=3 SV=1	Helicobacter pylori (strain J99 / ATCC 700824) GN=lpxA PE=3 SV=1
HPc day 1	191	8426	Q9ZK11|PNP_HELPJ	49.63	10	5	5		76938	Polyribonucleotide nucleotidyltransferase OS=Helicobacter pylori (strain J99 / ATCC 700824) GN=pnp PE=3 SV=1	Helicobacter pylori (strain J99 / ATCC 700824) GN=pnp PE=3 SV=1
HPc day 1	335	62693	Q9ZK21|RL1_HELPJ	21.9	5	1	1		25361	50S ribosomal protein L1 OS=Helicobacter pylori (strain J99 / ATCC 700824) GN=rplA PE=3 SV=1	Helicobacter pylori (strain J99 / ATCC 700824) GN=rplA PE=3 SV=1
HPc day 1	678	2443	Q9ZK38|DEOD_HELPJ	21.88	4	1	1		25688	Purine nucleoside phosphorylase DeoD-type OS=Helicobacter pylori (strain J99 / ATCC 700824) GN=deoD PE=3 SV=1	Helicobacter pylori (strain J99 / ATCC 700824) GN=deoD PE=3 SV=1
HPc day 1	2	15	Q9ZK53|FLAV_HELPJ	277.12	70	16	16	Carbamidomethylation (DHKE X@N-term); Acetylation (K); Carboxylation (DKW); Hydroxylation; Replacement of proton with ammonium ion; 2 more	17473	Flavodoxin OS=Helicobacter pylori (strain J99 / ATCC 700824) GN=fldA PE=1 SV=1	Helicobacter pylori (strain J99 / ATCC 700824) GN=fldA PE=1 SV=1
HPc day 1	1272	7825	Q9ZKA0|UVRB_HELPJ	24.61	4	2	2		75927	UvrABC system protein B OS=Helicobacter pylori (strain J99 / ATCC 700824) GN=uvrB PE=3 SV=1	Helicobacter pylori (strain J99 / ATCC 700824) GN=uvrB PE=3 SV=1
HPc day 1	971	3382	Q9ZKF8|SYFB_HELPJ	26.54	3	2	2		85155	Phenylalanine--tRNA ligase beta subunit OS=Helicobacter pylori (strain J99 / ATCC 700824) GN=pheT PE=3 SV=1	Helicobacter pylori (strain J99 / ATCC 700824) GN=pheT PE=3 SV=1
HPc day 1	242	62778	Q9ZKG4|GUAA_HELPJ	23.51	3	1	1		56977	GMP synthase [glutamine-hydrolyzing] OS=Helicobacter pylori (strain J99 / ATCC 700824) GN=guaA PE=3 SV=1	Helicobacter pylori (strain J99 / ATCC 700824) GN=guaA PE=3 SV=1
HPc day 1	285	5097	Q9ZKT2|CARB_HELPJ	54.24	11	7	7	Carbamidomethylation	119966	Carbamoyl-phosphate synthase large chain OS=Helicobacter pylori (strain J99 / ATCC 700824) GN=carB PE=3 SV=1	Helicobacter pylori (strain J99 / ATCC 700824) GN=carB PE=3 SV=1
HPc day 1	559	10861	Q9ZKW6|SYC_HELPJ	21.02	2	1	1		53306	Cysteine--tRNA ligase OS=Helicobacter pylori (strain J99 / ATCC 700824) GN=cysS PE=3 SV=1	Helicobacter pylori (strain J99 / ATCC 700824) GN=cysS PE=3 SV=1
HPc day 1	1411	480	Q9ZKZ0|HLDE_HELPJ	28.11	7	2	2	Carbamidomethylation	50926	Bifunctional protein HldE OS=Helicobacter pylori (strain J99 / ATCC 700824) GN=hldE PE=3 SV=1	Helicobacter pylori (strain J99 / ATCC 700824) GN=hldE PE=3 SV=1
HPc day 1	599	41272	Q9ZL18|TRXB_HELPJ	31.53	11	2	2	Carbamidomethylation	33433	Thioredoxin reductase OS=Helicobacter pylori (strain J99 / ATCC 700824) GN=trxB PE=3 SV=1	Helicobacter pylori (strain J99 / ATCC 700824) GN=trxB PE=3 SV=1
HPc day 1	360	1595	Q9ZL57|SECA_HELPJ	21.92	2	1	1		98895	Protein translocase subunit SecA OS=Helicobacter pylori (strain J99 / ATCC 700824) GN=secA PE=3 SV=1	Helicobacter pylori (strain J99 / ATCC 700824) GN=secA PE=3 SV=1
HPc day 1	279	2	Q9ZL64|ACON2_HELPJ	36.63	7	3	3	Carbamidomethylation	92742	Aconitate hydratase 2 OS=Helicobacter pylori (strain J99 / ATCC 700824) GN=acnB PE=3 SV=1	Helicobacter pylori (strain J99 / ATCC 700824) GN=acnB PE=3 SV=1
HPc day 1	636	274	Q9ZL75|MOAA_HELPJ	26.56	4	1	1		36456	Cyclic pyranopterin monophosphate synthase OS=Helicobacter pylori (strain J99 / ATCC 700824) GN=moaA PE=3 SV=1	Helicobacter pylori (strain J99 / ATCC 700824) GN=moaA PE=3 SV=1
HPc day 1	575	1265	Q9ZLD4|RSMH_HELPJ	42.95	2	1	1		34985	Ribosomal RNA small subunit methyltransferase H OS=Helicobacter pylori (strain J99 / ATCC 700824) GN=rsmH PE=3 SV=1	Helicobacter pylori (strain J99 / ATCC 700824) GN=rsmH PE=3 SV=1
HPc day 1	83	1546	Q9ZLF3|FEOB_HELPJ	51.02	5	3	3		71559	Ferrous iron transport protein B OS=Helicobacter pylori (strain J99 / ATCC 700824) GN=feoB PE=3 SV=1	Helicobacter pylori (strain J99 / ATCC 700824) GN=feoB PE=3 SV=1
HPc day 1	1714	2265	Q9ZLL4|MUTS2_HELPJ	24.86	3	2	2		86648	Endonuclease MutS2 OS=Helicobacter pylori (strain J99 / ATCC 700824) GN=mutS2 PE=3 SV=1	Helicobacter pylori (strain J99 / ATCC 700824) GN=mutS2 PE=3 SV=1
HPc day 1	634	729	Q9ZLM1|DNLJ_HELPJ	24.7	2	1	1		74156	DNA ligase OS=Helicobacter pylori (strain J99 / ATCC 700824) GN=ligA PE=3 SV=1	Helicobacter pylori (strain J99 / ATCC 700824) GN=ligA PE=3 SV=1
HPc day 1	677	63801	Q9ZLS8|RSMI_HELPJ	22.82	7	1	1		33042	Ribosomal RNA small subunit methyltransferase I OS=Helicobacter pylori (strain J99 / ATCC 700824) GN=rsmI PE=3 SV=1	Helicobacter pylori (strain J99 / ATCC 700824) GN=rsmI PE=3 SV=1
HPc day 1	1141	36978	Q9ZLS9|RHO_HELPJ	23.47	4	2	2		49545	Transcription termination factor Rho OS=Helicobacter pylori (strain J99 / ATCC 700824) GN=rho PE=3 SV=1	Helicobacter pylori (strain J99 / ATCC 700824) GN=rho PE=3 SV=1
HPc day 1	710	479	Q9ZM46|IF2_HELPJ	21.02	1	1	1		105962	Translation initiation factor IF-2 OS=Helicobacter pylori (strain J99 / ATCC 700824) GN=infB PE=3 SV=1	Helicobacter pylori (strain J99 / ATCC 700824) GN=infB PE=3 SV=1
HPc day 1	474	582	Q9ZM66|FTSH_HELPJ	22.65	2	1	1		69765	ATP-dependent zinc metalloprotease FtsH OS=Helicobacter pylori (strain J99 / ATCC 700824) GN=ftsH PE=3 SV=1	Helicobacter pylori (strain J99 / ATCC 700824) GN=ftsH PE=3 SV=1
HPc day 1	668	41	Q9ZME1|AMIE_HELPJ	33.1	6	1	1	Carbamidomethylation	37713	Aliphatic amidase OS=Helicobacter pylori (strain J99 / ATCC 700824) GN=amiE PE=3 SV=1	Helicobacter pylori (strain J99 / ATCC 700824) GN=amiE PE=3 SV=1
HPc day 1	642	5302	Q9ZMG6|MIAB_HELPJ	22.37	2	1	1		49423	tRNA-2-methylthio-N(6)-dimethylallyladenosine synthase OS=Helicobacter pylori (strain J99 / ATCC 700824) GN=miaB PE=3 SV=1	Helicobacter pylori (strain J99 / ATCC 700824) GN=miaB PE=3 SV=1
HPc day 1	798	1189	Q9ZML2|ISCS_HELPJ	22.56	4	1	1		42432	Cysteine desulfurase IscS OS=Helicobacter pylori (strain J99 / ATCC 700824) GN=iscS PE=3 SV=1	Helicobacter pylori (strain J99 / ATCC 700824) GN=iscS PE=3 SV=1
HPc day 1	595	4	Q9ZMQ6|ALF_HELPJ	31.33	7	2	2		33798	Fructose-bisphosphate aldolase OS=Helicobacter pylori (strain J99 / ATCC 700824) GN=fba PE=3 SV=1	Helicobacter pylori (strain J99 / ATCC 700824) GN=fba PE=3 SV=1
HPc day 1	319	1292	Q9ZMV3|SYT_HELPJ	40.26	12	4	4		70159	Threonine--tRNA ligase OS=Helicobacter pylori (strain J99 / ATCC 700824) GN=thrS PE=3 SV=1	Helicobacter pylori (strain J99 / ATCC 700824) GN=thrS PE=3 SV=1
HPc day 1	771	36162	Q9ZMY5|MQO_HELPJ	21.12	3	1	1		50755	Malate:quinone oxidoreductase OS=Helicobacter pylori (strain J99 / ATCC 700824) GN=mqo PE=3 SV=1	Helicobacter pylori (strain J99 / ATCC 700824) GN=mqo PE=3 SV=1
HPc day 1	439	3	Q9ZN50|CH60_HELPJ	21.47	4	1	1		58241	60 kDa chaperonin OS=Helicobacter pylori (strain J99 / ATCC 700824) GN=groL PE=3 SV=1	Helicobacter pylori (strain J99 / ATCC 700824) GN=groL PE=3 SV=1
HPc day 1	763	64353	tr|Q9ZJ62|Q9ZJ62_HELPJ	23.04	5	1	1		19664	Putative OS=Helicobacter pylori (strain J99 / ATCC 700824) GN=jhp_1453 PE=4 SV=1	Helicobacter pylori (strain J99 / ATCC 700824) GN=jhp_1453 PE=4 SV=1
HPc day 1	838	2070	tr|Q9ZJ90|Q9ZJ90_HELPJ	30.6	3	3	3		115806	TYPE I RESTRICTION ENZYME (RESTRICTION SUBUNIT) OS=Helicobacter pylori (strain J99 / ATCC 700824) GN=hsdR_3 PE=4 SV=1	Helicobacter pylori (strain J99 / ATCC 700824) GN=hsdR_3 PE=4 SV=1
HPc day 1	670	1319	tr|Q9ZJE0|Q9ZJE0_HELPJ	22.61	1	1	1		96429	Putative OS=Helicobacter pylori (strain J99 / ATCC 700824) GN=jhp_1372 PE=4 SV=1	Helicobacter pylori (strain J99 / ATCC 700824) GN=jhp_1372 PE=4 SV=1
HPc day 1	491	38704	tr|Q9ZJE7|Q9ZJE7_HELPJ	21.13	3	1	1		77252	BcgI-like R-M system OS=Helicobacter pylori (strain J99 / ATCC 700824) GN=JHP1365 PE=4 SV=1	Helicobacter pylori (strain J99 / ATCC 700824) GN=JHP1365 PE=4 SV=1
HPc day 1	724	13735	tr|Q9ZJI1|Q9ZJI1_HELPJ	20.61	5	1	1		32514	Putative PROTEASE IV OS=Helicobacter pylori (strain J99 / ATCC 700824) GN=sppA PE=4 SV=1	Helicobacter pylori (strain J99 / ATCC 700824) GN=sppA PE=4 SV=1
HPc day 1	605	5413	tr|Q9ZJI3|Q9ZJI3_HELPJ	23.03	1	1	1		91912	Putative OS=Helicobacter pylori (strain J99 / ATCC 700824) GN=jhp_1326 PE=4 SV=1	Helicobacter pylori (strain J99 / ATCC 700824) GN=jhp_1326 PE=4 SV=1
HPc day 1	702	7393	tr|Q9ZJK9|Q9ZJK9_HELPJ	24.96	1	1	1		91441	Putative TYPE III RESTRICTION ENZYME OS=Helicobacter pylori (strain J99 / ATCC 700824) GN=res_1 PE=4 SV=1	Helicobacter pylori (strain J99 / ATCC 700824) GN=res_1 PE=4 SV=1
HPc day 1	275	1296	tr|Q9ZJN3|Q9ZJN3_HELPJ	45.41	5	5	5		134379	Putative OS=Helicobacter pylori (strain J99 / ATCC 700824) GN=JHP1272 PE=4 SV=1	Helicobacter pylori (strain J99 / ATCC 700824) GN=JHP1272 PE=4 SV=1
HPc day 1	781	12297	tr|Q9ZJW9|Q9ZJW9_HELPJ	20.59	6	1	1		17819	Putative OS=Helicobacter pylori (strain J99 / ATCC 700824) GN=jhp_1179 PE=4 SV=1	Helicobacter pylori (strain J99 / ATCC 700824) GN=jhp_1179 PE=4 SV=1
HPc day 1	1044	39523	tr|Q9ZKK2|Q9ZKK2_HELPJ	27.29	9	2	2		30807	Putative OS=Helicobacter pylori (strain J99 / ATCC 700824) GN=jhp_0933 PE=1 SV=1	Helicobacter pylori (strain J99 / ATCC 700824) GN=jhp_0933 PE=1 SV=1
HPc day 1	1068	8902	tr|Q9ZKK4|Q9ZKK4_HELPJ	25.01	5	2	2		78874	DNA topoisomerase OS=Helicobacter pylori (strain J99 / ATCC 700824) GN=topA_3 PE=3 SV=1	Helicobacter pylori (strain J99 / ATCC 700824) GN=topA_3 PE=3 SV=1
HPc day 1	322	324	tr|Q9ZKK7|Q9ZKK7_HELPJ	29.26	1	2	2		255764	Putative OS=Helicobacter pylori (strain J99 / ATCC 700824) GN=jhp_0928 PE=4 SV=1	Helicobacter pylori (strain J99 / ATCC 700824) GN=jhp_0928 PE=4 SV=1
HPc day 1	874	13040	tr|Q9ZKN5|Q9ZKN5_HELPJ	24.28	9	2	2		38921	Putative OS=Helicobacter pylori (strain J99 / ATCC 700824) GN=jhp_0900 PE=4 SV=1	Helicobacter pylori (strain J99 / ATCC 700824) GN=jhp_0900 PE=4 SV=1
HPc day 1	757	12194	tr|Q9ZL56|Q9ZL56_HELPJ	25.1	3	1	1		46024	Putative OS=Helicobacter pylori (strain J99 / ATCC 700824) GN=jhp_0724 PE=4 SV=1	Helicobacter pylori (strain J99 / ATCC 700824) GN=jhp_0724 PE=4 SV=1
HPc day 1	106	2414	tr|Q9ZL68|Q9ZL68_HELPJ	75.9	16	11	11	Carbamidomethylation; Deamidation (NQ); Dehydration; Myristoylation; Acetaldehyde +26; Phosphorylation to amine thiol	89384	GUANOSINE-3' 5'-BIS(DIPHOSPHATE) 3'-PYROPHOSPHOHYDROLASE OS=Helicobacter pylori (strain J99 / ATCC 700824) GN=spoT PE=3 SV=1	Helicobacter pylori (strain J99 / ATCC 700824) GN=spoT PE=3 SV=1
HPc day 1	748	2910	tr|Q9ZLC2|Q9ZLC2_HELPJ	49.93	10	1	1		17565	Putative OS=Helicobacter pylori (strain J99 / ATCC 700824) GN=jhp_0658 PE=4 SV=1	Helicobacter pylori (strain J99 / ATCC 700824) GN=jhp_0658 PE=4 SV=1
HPc day 1	252	3993	tr|Q9ZLC3|Q9ZLC3_HELPJ	62.94	24	2	2	Carbamidomethylation	15949	Putative OS=Helicobacter pylori (strain J99 / ATCC 700824) GN=jhp_0657 PE=4 SV=1	Helicobacter pylori (strain J99 / ATCC 700824) GN=jhp_0657 PE=4 SV=1
HPc day 1	608	502	tr|Q9ZLE7|Q9ZLE7_HELPJ	25.67	2	1	1		78332	Putative HYDANTOIN UTILIZATION OS=Helicobacter pylori (strain J99 / ATCC 700824) GN=jhp_0633 PE=4 SV=1	Helicobacter pylori (strain J99 / ATCC 700824) GN=jhp_0633 PE=4 SV=1
HPc day 1	746	7886	tr|Q9ZLG8|Q9ZLG8_HELPJ	20.93	3	1	1	Mutation	51347	Putative OS=Helicobacter pylori (strain J99 / ATCC 700824) GN=jhp_0612 PE=4 SV=1	Helicobacter pylori (strain J99 / ATCC 700824) GN=jhp_0612 PE=4 SV=1
HPc day 1	28	2288	tr|Q9ZLM3|Q9ZLM3_HELPJ	116.99	10	31	31	Carbamidomethylation (DHKE X@N-term); Deamidation (NQ); Phosphorylation (STY); Acetylation (N-term); Oxidation (M); 9 more	348352	Putative vacuolating cytotoxin (VacA) paralog OS=Helicobacter pylori (strain J99 / ATCC 700824) GN=jhp_0556 PE=4 SV=1	Helicobacter pylori (strain J99 / ATCC 700824) GN=jhp_0556 PE=4 SV=1
HPc day 1	318	1515	tr|Q9ZLM5|Q9ZLM5_HELPJ	37.21	4	3	3		113761	Putative efflux transporter OS=Helicobacter pylori (strain J99 / ATCC 700824) GN=jhp_0554 PE=4 SV=1	Helicobacter pylori (strain J99 / ATCC 700824) GN=jhp_0554 PE=4 SV=1
HPc day 1	231	3460	tr|Q9ZLP4|Q9ZLP4_HELPJ	42.51	4	3	3		110767	Putative OS=Helicobacter pylori (strain J99 / ATCC 700824) GN=jhp_0534 PE=4 SV=1	Helicobacter pylori (strain J99 / ATCC 700824) GN=jhp_0534 PE=4 SV=1
HPc day 1	804	5118	tr|Q9ZLS7|Q9ZLS7_HELPJ	21.1	5	1	1	Carbamidomethylation	24902	Putative OS=Helicobacter pylori (strain J99 / ATCC 700824) GN=jhp_0500 PE=4 SV=1	Helicobacter pylori (strain J99 / ATCC 700824) GN=jhp_0500 PE=4 SV=1
HPc day 1	721	41657	tr|Q9ZLY3|Q9ZLY3_HELPJ	21.45	4	1	1		42878	PUTATIVE POTASSIUM CHANNEL PROTEIN OS=Helicobacter pylori (strain J99 / ATCC 700824) GN=jhp_0442 PE=4 SV=1	Helicobacter pylori (strain J99 / ATCC 700824) GN=jhp_0442 PE=4 SV=1
HPc day 1	1782	13065	tr|Q9ZM05|Q9ZM05_HELPJ	27.5	3	2	2		57578	Putative OS=Helicobacter pylori (strain J99 / ATCC 700824) GN=jhp_0420 PE=4 SV=1	Helicobacter pylori (strain J99 / ATCC 700824) GN=jhp_0420 PE=4 SV=1
HPc day 1	392	6663	tr|Q9ZM25|Q9ZM25_HELPJ	44.99	10	4	4		44059	Putative OS=Helicobacter pylori (strain J99 / ATCC 700824) GN=jhp_0398 PE=4 SV=1	Helicobacter pylori (strain J99 / ATCC 700824) GN=jhp_0398 PE=4 SV=1
HPc day 1	455	5624	tr|Q9ZM86|Q9ZM86_HELPJ	21	2	1	1		91081	Putative OS=Helicobacter pylori (strain J99 / ATCC 700824) GN=jhp_0336 PE=4 SV=1	Helicobacter pylori (strain J99 / ATCC 700824) GN=jhp_0336 PE=4 SV=1
HPc day 1	409	1602	tr|Q9ZMA0|Q9ZMA0_HELPJ	23.55	6	1	1		58320	Putative SINGLE-STRANDED-DNA-SPECIFIC EXONUCLEASE RECJ OS=Helicobacter pylori (strain J99 / ATCC 700824) GN=recJ PE=4 SV=1	Helicobacter pylori (strain J99 / ATCC 700824) GN=recJ PE=4 SV=1
HPc day 1	74	9224	tr|Q9ZMF6|Q9ZMF6_HELPJ	58.72	2	1	1		38194	LIPOPOLYSACCHARIDE HEPTOSYLTRANSFERASE-1 OS=Helicobacter pylori (strain J99 / ATCC 700824) GN=waaC PE=4 SV=1	Helicobacter pylori (strain J99 / ATCC 700824) GN=waaC PE=4 SV=1
HPc day 1	295	9958	tr|Q9ZMF7|Q9ZMF7_HELPJ	33.06	4	2	2		54358	GUANOSINE-5'-TRIPHOSPHATE 3'-DIPHOSPHATE PYROPHOSPHATASE OS=Helicobacter pylori (strain J99 / ATCC 700824) GN=gppA PE=4 SV=1	Helicobacter pylori (strain J99 / ATCC 700824) GN=gppA PE=4 SV=1
HPc day 1	414	14714	tr|Q9ZMH6|Q9ZMH6_HELPJ	29.56	7	2	2		45411	TYPE II DNA MODIFICATION ENZYME (METHYLTRANSFERASE) OS=Helicobacter pylori (strain J99 / ATCC 700824) GN=jhp_0244 PE=4 SV=1	Helicobacter pylori (strain J99 / ATCC 700824) GN=jhp_0244 PE=4 SV=1
HPc day 1	446	77	tr|Q9ZMI8|Q9ZMI8_HELPJ	42.49	8	3	3		55770	ATP-DEPENDENT RNA HELICASE DEAD OS=Helicobacter pylori (strain J99 / ATCC 700824) GN=deaD PE=4 SV=1	Helicobacter pylori (strain J99 / ATCC 700824) GN=deaD PE=4 SV=1
HPc day 1	773	5931	tr|Q9ZMQ3|Q9ZMQ3_HELPJ	25.23	3	1	1		47908	Putative OS=Helicobacter pylori (strain J99 / ATCC 700824) GN=jhp_0165 PE=4 SV=1	Helicobacter pylori (strain J99 / ATCC 700824) GN=jhp_0165 PE=4 SV=1
HPc day 1	427	39514	tr|Q9ZMX0|Q9ZMX0_HELPJ	29.05	2	1	1		62666	Methyl-accepting chemotaxis protein (MCP) OS=Helicobacter pylori (strain J99 / ATCC 700824) GN=jhp_0095 PE=4 SV=1	Helicobacter pylori (strain J99 / ATCC 700824) GN=jhp_0095 PE=4 SV=1
HPc day 1	172	539	tr|Q9ZMZ9|Q9ZMZ9_HELPJ	42.91	5	4	4		92770	Putative OS=Helicobacter pylori (strain J99 / ATCC 700824) GN=jhp_0061 PE=4 SV=1	Helicobacter pylori (strain J99 / ATCC 700824) GN=jhp_0061 PE=4 SV=1
HPc day 1	275	1303	tr|V6CKT1|V6CKT1_HELPJ	45.41	5	5	5		124266	Type IIG R-M system OS=Helicobacter pylori (strain J99 / ATCC 700824) GN=JHP1272 PE=4 SV=1	Helicobacter pylori (strain J99 / ATCC 700824) GN=JHP1272 PE=4 SV=1
HPc day 2	111	12	P66929|THIO_HELPJ	81.74	39	3	3	Carbamidomethylation; Formylation	11855	Thioredoxin OS=Helicobacter pylori (strain J99 / ATCC 700824) GN=trxA PE=3 SV=1	Helicobacter pylori (strain J99 / ATCC 700824) GN=trxA PE=3 SV=1
HPc day 2	790	132517	P67709|FLIE_HELPJ	26.03	37	1	1		12196	Flagellar hook-basal body complex protein FliE OS=Helicobacter pylori (strain J99 / ATCC 700824) GN=fliE PE=3 SV=1	Helicobacter pylori (strain J99 / ATCC 700824) GN=fliE PE=3 SV=1
HPc day 2	683	11606	Q9ZJA7|SELA_HELPJ	32.48	3	1	1	Mutation	44001	L-seryl-tRNA(Sec) selenium transferase OS=Helicobacter pylori (strain J99 / ATCC 700824) GN=selA PE=3 SV=1	Helicobacter pylori (strain J99 / ATCC 700824) GN=selA PE=3 SV=1
HPc day 2	435	367	Q9ZJE9|DPO1_HELPJ	33.7	2	2	2		102433	DNA polymerase I OS=Helicobacter pylori (strain J99 / ATCC 700824) GN=polA PE=3 SV=1	Helicobacter pylori (strain J99 / ATCC 700824) GN=polA PE=3 SV=1
HPc day 2	782	115282	Q9ZJH3|ISPE_HELPJ	23.11	4	1	1		31168	4-diphosphocytidyl-2-C-methyl-D-erythritol kinase OS=Helicobacter pylori (strain J99 / ATCC 700824) GN=ispE PE=3 SV=1	Helicobacter pylori (strain J99 / ATCC 700824) GN=ispE PE=3 SV=1
HPc day 2	718	3198	Q9ZJI6|RNJ_HELPJ	22.83	2	1	1		77677	Ribonuclease J OS=Helicobacter pylori (strain J99 / ATCC 700824) GN=rnj PE=3 SV=1	Helicobacter pylori (strain J99 / ATCC 700824) GN=rnj PE=3 SV=1
HPc day 2	646	132135	Q9ZJN8|PLSC_HELPJ	22.46	2	1	1		27188	1-acyl-sn-glycerol-3-phosphate acyltransferase OS=Helicobacter pylori (strain J99 / ATCC 700824) GN=plsC PE=3 SV=1	Helicobacter pylori (strain J99 / ATCC 700824) GN=plsC PE=3 SV=1
HPc day 2	809	11270	Q9ZJT4|RS4_HELPJ	21.03	7	1	1		24005	30S ribosomal protein S4 OS=Helicobacter pylori (strain J99 / ATCC 700824) GN=rpsD PE=3 SV=1	Helicobacter pylori (strain J99 / ATCC 700824) GN=rpsD PE=3 SV=1
HPc day 2	469	6198	Q9ZJU5|TRPE_HELPJ	24.37	3	1	1		56587	Anthranilate synthase component 1 OS=Helicobacter pylori (strain J99 / ATCC 700824) GN=trpE PE=3 SV=1	Helicobacter pylori (strain J99 / ATCC 700824) GN=trpE PE=3 SV=1
HPc day 2	2176	132582	Q9ZK22|RL10_HELPJ	25.7	20	2	2	Carbamidomethylation	18573	50S ribosomal protein L10 OS=Helicobacter pylori (strain J99 / ATCC 700824) GN=rplJ PE=3 SV=1	Helicobacter pylori (strain J99 / ATCC 700824) GN=rplJ PE=3 SV=1
HPc day 2	68	44	Q9ZK23|RPOBC_HELPJ	80.26	8	21	21	Phosphorylation (STY); Acetylation (N-term); Methyl ester; Dehydration; Carboxylation (E); 7 more	323750	Bifunctional DNA-directed RNA polymerase subunit beta-beta' OS=Helicobacter pylori (strain J99 / ATCC 700824) GN=rpoBC PE=3 SV=1	Helicobacter pylori (strain J99 / ATCC 700824) GN=rpoBC PE=3 SV=1
HPc day 2	9	15	Q9ZK53|FLAV_HELPJ	119.75	63	6	6	Hydroxylation; Mutation	17473	Flavodoxin OS=Helicobacter pylori (strain J99 / ATCC 700824) GN=fldA PE=1 SV=1	Helicobacter pylori (strain J99 / ATCC 700824) GN=fldA PE=1 SV=1
HPc day 2	696	39990	Q9ZK59|MURG_HELPJ	33.52	11	2	2		39507	UDP-N-acetylglucosamine--N-acetylmuramyl-(pentapeptide) pyrophosphoryl-undecaprenol N-acetylglucosamine transferase OS=Helicobacter pylori (strain J99 / ATCC 700824) GN=murG PE=3 SV=1	Helicobacter pylori (strain J99 / ATCC 700824) GN=murG PE=3 SV=1
HPc day 2	618	10524	Q9ZK61|SYV_HELPJ	22.31	1	1	1		101166	Valine--tRNA ligase OS=Helicobacter pylori (strain J99 / ATCC 700824) GN=valS PE=3 SV=1	Helicobacter pylori (strain J99 / ATCC 700824) GN=valS PE=3 SV=1
HPc day 2	1503	7825	Q9ZKA0|UVRB_HELPJ	23.51	5	2	2		75927	UvrABC system protein B OS=Helicobacter pylori (strain J99 / ATCC 700824) GN=uvrB PE=3 SV=1	Helicobacter pylori (strain J99 / ATCC 700824) GN=uvrB PE=3 SV=1
HPc day 2	162	10861	Q9ZKW6|SYC_HELPJ	43.99	10	4	4		53306	Cysteine--tRNA ligase OS=Helicobacter pylori (strain J99 / ATCC 700824) GN=cysS PE=3 SV=1	Helicobacter pylori (strain J99 / ATCC 700824) GN=cysS PE=3 SV=1
HPc day 2	583	1859	Q9ZKY0|FLGE_HELPJ	20.68	1	1	1		76281	Flagellar hook protein FlgE OS=Helicobacter pylori (strain J99 / ATCC 700824) GN=flgE PE=3 SV=1	Helicobacter pylori (strain J99 / ATCC 700824) GN=flgE PE=3 SV=1
HPc day 2	772	662	Q9ZL50|CLPP_HELPJ	26.14	4	1	1		21409	ATP-dependent Clp protease proteolytic subunit OS=Helicobacter pylori (strain J99 / ATCC 700824) GN=clpP PE=3 SV=1	Helicobacter pylori (strain J99 / ATCC 700824) GN=clpP PE=3 SV=1
HPc day 2	40	1595	Q9ZL57|SECA_HELPJ	85.69	28	21	21	Phosphorylation (STY); Acetylation (N-term); Carbamidomethylation (DHKE X@N-term); Methyl ester; Dehydration; 6 more	98895	Protein translocase subunit SecA OS=Helicobacter pylori (strain J99 / ATCC 700824) GN=secA PE=3 SV=1	Helicobacter pylori (strain J99 / ATCC 700824) GN=secA PE=3 SV=1
HPc day 2	482	38473	Q9ZLC8|RP54_HELPJ	27.79	7	2	2		48247	RNA polymerase sigma-54 factor OS=Helicobacter pylori (strain J99 / ATCC 700824) GN=rpoN PE=3 SV=1	Helicobacter pylori (strain J99 / ATCC 700824) GN=rpoN PE=3 SV=1
HPc day 2	496	3004	Q9ZLD9|GYRA_HELPJ	20.6	1	1	1		92651	DNA gyrase subunit A OS=Helicobacter pylori (strain J99 / ATCC 700824) GN=gyrA PE=3 SV=1	Helicobacter pylori (strain J99 / ATCC 700824) GN=gyrA PE=3 SV=1
HPc day 2	272	1546	Q9ZLF3|FEOB_HELPJ	23.21	1	1	1		71559	Ferrous iron transport protein B OS=Helicobacter pylori (strain J99 / ATCC 700824) GN=feoB PE=3 SV=1	Helicobacter pylori (strain J99 / ATCC 700824) GN=feoB PE=3 SV=1
HPc day 2	708	115901	Q9ZLQ5|LEP_HELPJ	21.99	4	1	1		33726	Signal peptidase I OS=Helicobacter pylori (strain J99 / ATCC 700824) GN=lepB PE=3 SV=1	Helicobacter pylori (strain J99 / ATCC 700824) GN=lepB PE=3 SV=1
HPc day 2	392	123	Q9ZLT1|CAGA_HELPJ	61.37	2	2	2	Mutation	129729	Cytotoxicity-associated immunodominant antigen OS=Helicobacter pylori (strain J99 / ATCC 700824) GN=cagA PE=4 SV=1	Helicobacter pylori (strain J99 / ATCC 700824) GN=cagA PE=4 SV=1
HPc day 2	261	2596	Q9ZLW8|PGBA_HELPJ	44.07	2	1	1		52221	Plasminogen-binding protein PgbA OS=Helicobacter pylori (strain J99 / ATCC 700824) GN=pgbA PE=3 SV=1	Helicobacter pylori (strain J99 / ATCC 700824) GN=pgbA PE=3 SV=1
HPc day 2	816	8817	Q9ZMD0|GSA_HELPJ	20.8	6	1	1		46729	Glutamate-1-semialdehyde 2 1-aminomutase OS=Helicobacter pylori (strain J99 / ATCC 700824) GN=hemL PE=3 SV=1	Helicobacter pylori (strain J99 / ATCC 700824) GN=hemL PE=3 SV=1
HPc day 2	909	3899	Q9ZMJ6|SYP_HELPJ	26.15	5	2	2		64898	Proline--tRNA ligase OS=Helicobacter pylori (strain J99 / ATCC 700824) GN=proS PE=3 SV=1	Helicobacter pylori (strain J99 / ATCC 700824) GN=proS PE=3 SV=1
HPc day 2	722	4406	Q9ZMK4|KDSB_HELPJ	40.75	7	2	2		27500	3-deoxy-manno-octulosonate cytidylyltransferase OS=Helicobacter pylori (strain J99 / ATCC 700824) GN=kdsB PE=3 SV=1	Helicobacter pylori (strain J99 / ATCC 700824) GN=kdsB PE=3 SV=1
HPc day 2	773	39532	Q9ZMN7|FABI_HELPJ	25.23	4	1	1		30026	Enoyl-[acyl-carrier-protein] reductase [NADH] FabI OS=Helicobacter pylori (strain J99 / ATCC 700824) GN=fabI PE=3 SV=1	Helicobacter pylori (strain J99 / ATCC 700824) GN=fabI PE=3 SV=1
HPc day 2	579	2589	Q9ZMX5|THRC_HELPJ	20.5	3	1	1		54654	Threonine synthase OS=Helicobacter pylori (strain J99 / ATCC 700824) GN=thrC PE=3 SV=1	Helicobacter pylori (strain J99 / ATCC 700824) GN=thrC PE=3 SV=1
HPc day 2	419	2070	tr|Q9ZJ90|Q9ZJ90_HELPJ	31.18	4	2	2		115806	TYPE I RESTRICTION ENZYME (RESTRICTION SUBUNIT) OS=Helicobacter pylori (strain J99 / ATCC 700824) GN=hsdR_3 PE=4 SV=1	Helicobacter pylori (strain J99 / ATCC 700824) GN=hsdR_3 PE=4 SV=1
HPc day 2	460	757	tr|Q9ZJE1|Q9ZJE1_HELPJ	30.37	2	1	1	Carbamidomethylation	77587	DNA helicase OS=Helicobacter pylori (strain J99 / ATCC 700824) GN=rep PE=4 SV=1	Helicobacter pylori (strain J99 / ATCC 700824) GN=rep PE=4 SV=1
HPc day 2	287	11876	tr|Q9ZJE8|Q9ZJE8_HELPJ	24.08	3	1	1		46167	Putative TYPE II RESTRICTION ENZYME OS=Helicobacter pylori (strain J99 / ATCC 700824) GN=jhp_1364 PE=4 SV=1	Helicobacter pylori (strain J99 / ATCC 700824) GN=jhp_1364 PE=4 SV=1
HPc day 2	749	92049	tr|Q9ZJG7|Q9ZJG7_HELPJ	31.37	5	2	2		29342	Putative OS=Helicobacter pylori (strain J99 / ATCC 700824) GN=jhp_1344 PE=4 SV=1	Helicobacter pylori (strain J99 / ATCC 700824) GN=jhp_1344 PE=4 SV=1
HPc day 2	327	1296	tr|Q9ZJN3|Q9ZJN3_HELPJ	36.06	3	3	3		134379	Putative OS=Helicobacter pylori (strain J99 / ATCC 700824) GN=JHP1272 PE=4 SV=1	Helicobacter pylori (strain J99 / ATCC 700824) GN=JHP1272 PE=4 SV=1
HPc day 2	649	11445	tr|Q9ZJW1|Q9ZJW1_HELPJ	20.44	1	1	1		94617	NADH oxidoreductase I OS=Helicobacter pylori (strain J99 / ATCC 700824) GN=nuoG PE=4 SV=1	Helicobacter pylori (strain J99 / ATCC 700824) GN=nuoG PE=4 SV=1
HPc day 2	476	38349	tr|Q9ZK58|Q9ZK58_HELPJ	27.7	1	1	1		76990	Putative Outer membrane protein OS=Helicobacter pylori (strain J99 / ATCC 700824) GN=jhp_1083 PE=4 SV=1	Helicobacter pylori (strain J99 / ATCC 700824) GN=jhp_1083 PE=4 SV=1
HPc day 2	526	12734	tr|Q9ZKG8|Q9ZKG8_HELPJ	24.58	2	1	1		45423	CYCLOPOCYCLOPROPANE FATTY ACID SYNTHASE OS=Helicobacter pylori (strain J99 / ATCC 700824) GN=cfa PE=4 SV=1	Helicobacter pylori (strain J99 / ATCC 700824) GN=cfa PE=4 SV=1
HPc day 2	769	6359	tr|Q9ZKK1|Q9ZKK1_HELPJ	31.74	4	1	1		40138	Putative OS=Helicobacter pylori (strain J99 / ATCC 700824) GN=jhp_0934 PE=4 SV=1	Helicobacter pylori (strain J99 / ATCC 700824) GN=jhp_0934 PE=4 SV=1
HPc day 2	563	39523	tr|Q9ZKK2|Q9ZKK2_HELPJ	29.75	6	1	1		30807	Putative OS=Helicobacter pylori (strain J99 / ATCC 700824) GN=jhp_0933 PE=1 SV=1	Helicobacter pylori (strain J99 / ATCC 700824) GN=jhp_0933 PE=1 SV=1
HPc day 2	115	324	tr|Q9ZKK7|Q9ZKK7_HELPJ	73.42	6	12	12	Carbamidomethylation; Methyl ester; Dehydration; Biotinylation; Phenethyl isothiocyanate; 2 more	255764	Putative OS=Helicobacter pylori (strain J99 / ATCC 700824) GN=jhp_0928 PE=4 SV=1	Helicobacter pylori (strain J99 / ATCC 700824) GN=jhp_0928 PE=4 SV=1
HPc day 2	1238	5172	tr|Q9ZKN2|Q9ZKN2_HELPJ	26.5	3	2	2		111160	Putative cation efflux system protein OS=Helicobacter pylori (strain J99 / ATCC 700824) GN=czcA_1 PE=4 SV=1	Helicobacter pylori (strain J99 / ATCC 700824) GN=czcA_1 PE=4 SV=1
HPc day 2	50	1860	tr|Q9ZKT8|Q9ZKT8_HELPJ	65.52	16	9	9	Carbamidomethylation; Carbamidomethylation (DHKE X@N-term); Deamidation (NQ)	76714	DNA helicase OS=Helicobacter pylori (strain J99 / ATCC 700824) GN=jhp_0847 PE=4 SV=1	Helicobacter pylori (strain J99 / ATCC 700824) GN=jhp_0847 PE=4 SV=1
HPc day 2	2171	11223	tr|Q9ZL03|Q9ZL03_HELPJ	27.58	4	2	2	Carbamidomethylation	46807	PANTOTHENATE METABOLISM FLAVOPROTEIN OS=Helicobacter pylori (strain J99 / ATCC 700824) GN=dfp PE=4 SV=1	Helicobacter pylori (strain J99 / ATCC 700824) GN=dfp PE=4 SV=1
HPc day 2	713	132565	tr|Q9ZL43|Q9ZL43_HELPJ	20.64	19	1	1	Carbamidomethylation	8123	Putative MOLYBDOPTERIN CONVERTING FACTOR SUBUNIT 1 OS=Helicobacter pylori (strain J99 / ATCC 700824) GN=moaD PE=4 SV=1	Helicobacter pylori (strain J99 / ATCC 700824) GN=moaD PE=4 SV=1
HPc day 2	168	2910	tr|Q9ZLC2|Q9ZLC2_HELPJ	70.73	10	1	1		17565	Putative OS=Helicobacter pylori (strain J99 / ATCC 700824) GN=jhp_0658 PE=4 SV=1	Helicobacter pylori (strain J99 / ATCC 700824) GN=jhp_0658 PE=4 SV=1
HPc day 2	388	3846	tr|Q9ZLC5|Q9ZLC5_HELPJ	33.6	5	2	2		66368	DNA POLYMERASE III SUBUNITS GAMMA AND TAU OS=Helicobacter pylori (strain J99 / ATCC 700824) GN=dnaX PE=4 SV=1	Helicobacter pylori (strain J99 / ATCC 700824) GN=dnaX PE=4 SV=1
HPc day 2	451	36904	tr|Q9ZLK4|Q9ZLK4_HELPJ	21.6	4	1	1		64391	Hydrogenase large subunit OS=Helicobacter pylori (strain J99 / ATCC 700824) GN=hyaB PE=3 SV=1	Helicobacter pylori (strain J99 / ATCC 700824) GN=hyaB PE=3 SV=1
HPc day 2	478	37308	tr|Q9ZLM7|Q9ZLM7_HELPJ	26.58	3	1	1		54625	Putative OS=Helicobacter pylori (strain J99 / ATCC 700824) GN=jhp_0552 PE=4 SV=1	Helicobacter pylori (strain J99 / ATCC 700824) GN=jhp_0552 PE=4 SV=1
HPc day 2	923	3460	tr|Q9ZLP4|Q9ZLP4_HELPJ	26.55	3	2	2		110767	Putative OS=Helicobacter pylori (strain J99 / ATCC 700824) GN=jhp_0534 PE=4 SV=1	Helicobacter pylori (strain J99 / ATCC 700824) GN=jhp_0534 PE=4 SV=1
HPc day 2	155	5030	tr|Q9ZLP8|Q9ZLP8_HELPJ	56.44	23	5	5		32752	Putative OS=Helicobacter pylori (strain J99 / ATCC 700824) GN=jhp_0530 PE=4 SV=1	Helicobacter pylori (strain J99 / ATCC 700824) GN=jhp_0530 PE=4 SV=1
HPc day 2	161	6588	tr|Q9ZLW4|Q9ZLW4_HELPJ	51.23	7	4	4		83393	Putative OS=Helicobacter pylori (strain J99 / ATCC 700824) GN=jhp_0462 PE=4 SV=1	Helicobacter pylori (strain J99 / ATCC 700824) GN=jhp_0462 PE=4 SV=1
HPc day 2	556	6518	tr|Q9ZM22|Q9ZM22_HELPJ	29.46	7	2	2		46847	Putative OS=Helicobacter pylori (strain J99 / ATCC 700824) GN=jhp_0401 PE=4 SV=1	Helicobacter pylori (strain J99 / ATCC 700824) GN=jhp_0401 PE=4 SV=1
HPc day 2	596	12010	tr|Q9ZME6|Q9ZME6_HELPJ	21.86	1	1	1		313072	Putative vacuolating cytotoxin (VacA) paralog OS=Helicobacter pylori (strain J99 / ATCC 700824) GN=jhp_0274 PE=4 SV=1	Helicobacter pylori (strain J99 / ATCC 700824) GN=jhp_0274 PE=4 SV=1
HPc day 2	301	9224	tr|Q9ZMF6|Q9ZMF6_HELPJ	25.35	2	1	1		38194	LIPOPOLYSACCHARIDE HEPTOSYLTRANSFERASE-1 OS=Helicobacter pylori (strain J99 / ATCC 700824) GN=waaC PE=4 SV=1	Helicobacter pylori (strain J99 / ATCC 700824) GN=waaC PE=4 SV=1
HPc day 2	369	9958	tr|Q9ZMF7|Q9ZMF7_HELPJ	32.01	7	2	2	Carbamidomethylation	54358	GUANOSINE-5'-TRIPHOSPHATE 3'-DIPHOSPHATE PYROPHOSPHATASE OS=Helicobacter pylori (strain J99 / ATCC 700824) GN=gppA PE=4 SV=1	Helicobacter pylori (strain J99 / ATCC 700824) GN=gppA PE=4 SV=1
HPc day 2	141	77	tr|Q9ZMI8|Q9ZMI8_HELPJ	88.65	4	3	3	Mutation	55770	ATP-DEPENDENT RNA HELICASE DEAD OS=Helicobacter pylori (strain J99 / ATCC 700824) GN=deaD PE=4 SV=1	Helicobacter pylori (strain J99 / ATCC 700824) GN=deaD PE=4 SV=1
HPc day 2	282	29	tr|Q9ZMK3|Q9ZMK3_HELPJ	42.17	7	1	1		29490	Putative OS=Helicobacter pylori (strain J99 / ATCC 700824) GN=jhp_0216 PE=4 SV=1	Helicobacter pylori (strain J99 / ATCC 700824) GN=jhp_0216 PE=4 SV=1
HPc day 2	450	539	tr|Q9ZMZ9|Q9ZMZ9_HELPJ	22.48	1	1	1		92770	Putative OS=Helicobacter pylori (strain J99 / ATCC 700824) GN=jhp_0061 PE=4 SV=1	Helicobacter pylori (strain J99 / ATCC 700824) GN=jhp_0061 PE=4 SV=1
HPc day 2	66	8834	tr|Q9ZN15|Q9ZN15_HELPJ	68.83	24	7	7	Carbamidomethylation; Methyl ester; Acetylation (K); Oxidation (M); Mutation	39548	Putative TYPE II DNA MODIFICATION ENZYME (METHYLTRANSFERASE) OS=Helicobacter pylori (strain J99 / ATCC 700824) GN=jhp_0045 PE=4 SV=1	Helicobacter pylori (strain J99 / ATCC 700824) GN=jhp_0045 PE=4 SV=1
HPc day 2	808	5129	tr|Q9ZN20|Q9ZN20_HELPJ	21.06	4	1	1		36361	HYDROGENASE EXPRESSION/FORMATION PROTEIN OS=Helicobacter pylori (strain J99 / ATCC 700824) GN=hypE PE=4 SV=1	Helicobacter pylori (strain J99 / ATCC 700824) GN=hypE PE=4 SV=1
HPc day 2	456	3536	tr|Q9ZN24|Q9ZN24_HELPJ	43.53	16	4	4		41989	DNA transformation compentancy OS=Helicobacter pylori (strain J99 / ATCC 700824) GN=comB3 PE=4 SV=1	Helicobacter pylori (strain J99 / ATCC 700824) GN=comB3 PE=4 SV=1
HPc day 2	327	1303	tr|V6CKT1|V6CKT1_HELPJ	36.06	3	3	3		124266	Type IIG R-M system OS=Helicobacter pylori (strain J99 / ATCC 700824) GN=JHP1272 PE=4 SV=1	Helicobacter pylori (strain J99 / ATCC 700824) GN=JHP1272 PE=4 SV=1
HPc day 4	402	367	Q9ZJE9|DPO1_HELPJ	39.33	8	4	4		102433	DNA polymerase I OS=Helicobacter pylori (strain J99 / ATCC 700824) GN=polA PE=3 SV=1	Helicobacter pylori (strain J99 / ATCC 700824) GN=polA PE=3 SV=1
HPc day 4	696	2576	Q9ZJM4|NNR_HELPJ	22.2	2	1	1		50677	Bifunctional NAD(P)H-hydrate repair enzyme Nnr OS=Helicobacter pylori (strain J99 / ATCC 700824) GN=nnr PE=3 SV=1	Helicobacter pylori (strain J99 / ATCC 700824) GN=nnr PE=3 SV=1
HPc day 4	65	44	Q9ZK23|RPOBC_HELPJ	100.71	13	29	29	Methyl ester; Phosphorylation (STY); Carbamidomethylation (DHKE X@N-term); Deamidation (NQ); Sodium adduct; 7 more	323750	Bifunctional DNA-directed RNA polymerase subunit beta-beta' OS=Helicobacter pylori (strain J99 / ATCC 700824) GN=rpoBC PE=3 SV=1	Helicobacter pylori (strain J99 / ATCC 700824) GN=rpoBC PE=3 SV=1
HPc day 4	390	15	Q9ZK53|FLAV_HELPJ	68.32	26	4	4	Methyl ester; Deamidation (NQ); Biotinylation; Acetylation (Protein N-term)	17473	Flavodoxin OS=Helicobacter pylori (strain J99 / ATCC 700824) GN=fldA PE=1 SV=1	Helicobacter pylori (strain J99 / ATCC 700824) GN=fldA PE=1 SV=1
HPc day 4	351	3686	Q9ZK80|ATPG_HELPJ	22.75	2	1	1		34128	ATP synthase gamma chain OS=Helicobacter pylori (strain J99 / ATCC 700824) GN=atpG PE=3 SV=1	Helicobacter pylori (strain J99 / ATCC 700824) GN=atpG PE=3 SV=1
HPc day 4	396	38209	Q9ZKF7|AROA_HELPJ	40.48	19	4	4	Carbamidomethylation	47168	3-phosphoshikimate 1-carboxyvinyltransferase OS=Helicobacter pylori (strain J99 / ATCC 700824) GN=aroA PE=3 SV=1	Helicobacter pylori (strain J99 / ATCC 700824) GN=aroA PE=3 SV=1
HPc day 4	1034	3382	Q9ZKF8|SYFB_HELPJ	24.08	5	2	2	Carbamidomethylation	85155	Phenylalanine--tRNA ligase beta subunit OS=Helicobacter pylori (strain J99 / ATCC 700824) GN=pheT PE=3 SV=1	Helicobacter pylori (strain J99 / ATCC 700824) GN=pheT PE=3 SV=1
HPc day 4	607	4712	Q9ZKM9|SYGB_HELPJ	31.56	2	1	1		80358	Glycine--tRNA ligase beta subunit OS=Helicobacter pylori (strain J99 / ATCC 700824) GN=glyS PE=3 SV=1	Helicobacter pylori (strain J99 / ATCC 700824) GN=glyS PE=3 SV=1
HPc day 4	1382	1859	Q9ZKY0|FLGE_HELPJ	25.99	4	2	2		76281	Flagellar hook protein FlgE OS=Helicobacter pylori (strain J99 / ATCC 700824) GN=flgE PE=3 SV=1	Helicobacter pylori (strain J99 / ATCC 700824) GN=flgE PE=3 SV=1
HPc day 4	252	480	Q9ZKZ0|HLDE_HELPJ	57.35	18	5	5	Carbamidomethylation	50926	Bifunctional protein HldE OS=Helicobacter pylori (strain J99 / ATCC 700824) GN=hldE PE=3 SV=1	Helicobacter pylori (strain J99 / ATCC 700824) GN=hldE PE=3 SV=1
HPc day 4	906	5761	Q9ZL40|RIBB_HELPJ	34.43	6	1	1		38891	3 4-dihydroxy-2-butanone 4-phosphate synthase OS=Helicobacter pylori (strain J99 / ATCC 700824) GN=ribB PE=3 SV=1	Helicobacter pylori (strain J99 / ATCC 700824) GN=ribB PE=3 SV=1
HPc day 4	356	1265	Q9ZLD4|RSMH_HELPJ	27.81	2	1	1		34985	Ribosomal RNA small subunit methyltransferase H OS=Helicobacter pylori (strain J99 / ATCC 700824) GN=rsmH PE=3 SV=1	Helicobacter pylori (strain J99 / ATCC 700824) GN=rsmH PE=3 SV=1
HPc day 4	191	1546	Q9ZLF3|FEOB_HELPJ	24.68	1	1	1		71559	Ferrous iron transport protein B OS=Helicobacter pylori (strain J99 / ATCC 700824) GN=feoB PE=3 SV=1	Helicobacter pylori (strain J99 / ATCC 700824) GN=feoB PE=3 SV=1
HPc day 4	644	4204	Q9ZLJ7|QUEC_HELPJ	22.69	11	1	1	Carbamidomethylation	25125	7-cyano-7-deazaguanine synthase OS=Helicobacter pylori (strain J99 / ATCC 700824) GN=queC PE=3 SV=1	Helicobacter pylori (strain J99 / ATCC 700824) GN=queC PE=3 SV=1
HPc day 4	200	729	Q9ZLM1|DNLJ_HELPJ	57.4	9	4	4		74156	DNA ligase OS=Helicobacter pylori (strain J99 / ATCC 700824) GN=ligA PE=3 SV=1	Helicobacter pylori (strain J99 / ATCC 700824) GN=ligA PE=3 SV=1
HPc day 4	672	7151	Q9ZLQ0|PYRC_HELPJ	22.33	3	1	1		37915	Dihydroorotase OS=Helicobacter pylori (strain J99 / ATCC 700824) GN=pyrC PE=3 SV=1	Helicobacter pylori (strain J99 / ATCC 700824) GN=pyrC PE=3 SV=1
HPc day 4	422	123	Q9ZLT1|CAGA_HELPJ	38.38	5	3	3		129729	Cytotoxicity-associated immunodominant antigen OS=Helicobacter pylori (strain J99 / ATCC 700824) GN=cagA PE=4 SV=1	Helicobacter pylori (strain J99 / ATCC 700824) GN=cagA PE=4 SV=1
HPc day 4	99	13664	Q9ZLW1|HSLU_HELPJ	83.13	27	10	10	Methyl ester; Dehydration; Carbamidomethylation (DHKE X@N-term); Deamidation (NQ); Dihydroxy; 3 more	50164	ATP-dependent protease ATPase subunit HslU OS=Helicobacter pylori (strain J99 / ATCC 700824) GN=hslU PE=3 SV=1	Helicobacter pylori (strain J99 / ATCC 700824) GN=hslU PE=3 SV=1
HPc day 4	653	2596	Q9ZLW8|PGBA_HELPJ	37.45	2	1	1		52221	Plasminogen-binding protein PgbA OS=Helicobacter pylori (strain J99 / ATCC 700824) GN=pgbA PE=3 SV=1	Helicobacter pylori (strain J99 / ATCC 700824) GN=pgbA PE=3 SV=1
HPc day 4	447	5737	Q9ZLX3|GYRB_HELPJ	29.71	3	2	2		87439	DNA gyrase subunit B OS=Helicobacter pylori (strain J99 / ATCC 700824) GN=gyrB PE=3 SV=1	Helicobacter pylori (strain J99 / ATCC 700824) GN=gyrB PE=3 SV=1
HPc day 4	362	5006	Q9ZM10|PPK_HELPJ	43.52	11	4	4	Carbamidomethylation	77850	Polyphosphate kinase OS=Helicobacter pylori (strain J99 / ATCC 700824) GN=ppk PE=3 SV=1	Helicobacter pylori (strain J99 / ATCC 700824) GN=ppk PE=3 SV=1
HPc day 4	676	479	Q9ZM46|IF2_HELPJ	20.57	2	1	1		105962	Translation initiation factor IF-2 OS=Helicobacter pylori (strain J99 / ATCC 700824) GN=infB PE=3 SV=1	Helicobacter pylori (strain J99 / ATCC 700824) GN=infB PE=3 SV=1
HPc day 4	1116	8305	Q9ZM69|COPA_HELPJ	24.14	3	2	2		81912	Copper-transporting ATPase OS=Helicobacter pylori (strain J99 / ATCC 700824) GN=copA PE=3 SV=1	Helicobacter pylori (strain J99 / ATCC 700824) GN=copA PE=3 SV=1
HPc day 4	1037	12644	Q9ZM99|PYRG_HELPJ	23.41	8	2	2		60763	CTP synthase OS=Helicobacter pylori (strain J99 / ATCC 700824) GN=pyrG PE=3 SV=1	Helicobacter pylori (strain J99 / ATCC 700824) GN=pyrG PE=3 SV=1
HPc day 4	728	1189	Q9ZML2|ISCS_HELPJ	24.7	4	1	1		42432	Cysteine desulfurase IscS OS=Helicobacter pylori (strain J99 / ATCC 700824) GN=iscS PE=3 SV=1	Helicobacter pylori (strain J99 / ATCC 700824) GN=iscS PE=3 SV=1
HPc day 4	1287	8943	Q9ZML9|MNMG_HELPJ	24.99	4	2	2	Carbamidomethylation	69691	tRNA uridine 5-carboxymethylaminomethyl modification enzyme MnmG OS=Helicobacter pylori (strain J99 / ATCC 700824) GN=mnmG PE=3 SV=1	Helicobacter pylori (strain J99 / ATCC 700824) GN=mnmG PE=3 SV=1
HPc day 4	1070	12753	Q9ZMN6|LPXD_HELPJ	27.44	10	2	2		36563	UDP-3-O-acylglucosamine N-acyltransferase OS=Helicobacter pylori (strain J99 / ATCC 700824) GN=lpxD PE=3 SV=1	Helicobacter pylori (strain J99 / ATCC 700824) GN=lpxD PE=3 SV=1
HPc day 4	595	3	Q9ZN50|CH60_HELPJ	31.02	2	1	1		58241	60 kDa chaperonin OS=Helicobacter pylori (strain J99 / ATCC 700824) GN=groL PE=3 SV=1	Helicobacter pylori (strain J99 / ATCC 700824) GN=groL PE=3 SV=1
HPc day 4	68	7147	tr|Q9ZJ69|Q9ZJ69_HELPJ	96.97	22	20	20	Carbamidomethylation; Methyl ester; Phosphorylation (STY); Dehydration; Carbamidomethylation (DHKE X@N-term); 8 more	109365	DNA helicase OS=Helicobacter pylori (strain J99 / ATCC 700824) GN=pcrA PE=4 SV=1	Helicobacter pylori (strain J99 / ATCC 700824) GN=pcrA PE=4 SV=1
HPc day 4	1173	5438	tr|Q9ZJ76|Q9ZJ76_HELPJ	28.38	6	2	2		36921	DNA POLYMERASE III OS=Helicobacter pylori (strain J99 / ATCC 700824) GN=jhp_1438 PE=4 SV=1	Helicobacter pylori (strain J99 / ATCC 700824) GN=jhp_1438 PE=4 SV=1
HPc day 4	794	261108	tr|Q9ZJ84|Q9ZJ84_HELPJ	20.16	4	1	1	Carbamidomethylation	32614	Putative OS=Helicobacter pylori (strain J99 / ATCC 700824) GN=jhp_1430 PE=4 SV=1	Helicobacter pylori (strain J99 / ATCC 700824) GN=jhp_1430 PE=4 SV=1
HPc day 4	248	2070	tr|Q9ZJ90|Q9ZJ90_HELPJ	48.7	6	5	5		115806	TYPE I RESTRICTION ENZYME (RESTRICTION SUBUNIT) OS=Helicobacter pylori (strain J99 / ATCC 700824) GN=hsdR_3 PE=4 SV=1	Helicobacter pylori (strain J99 / ATCC 700824) GN=hsdR_3 PE=4 SV=1
HPc day 4	460	6368	tr|Q9ZJE2|Q9ZJE2_HELPJ	35.37	24	3	3		24315	Putative OS=Helicobacter pylori (strain J99 / ATCC 700824) GN=jhp_1370 PE=4 SV=1	Helicobacter pylori (strain J99 / ATCC 700824) GN=jhp_1370 PE=4 SV=1
HPc day 4	938	7547	tr|Q9ZJF6|Q9ZJF6_HELPJ	23.69	11	1	1		24903	Putative OS=Helicobacter pylori (strain J99 / ATCC 700824) GN=jhp_1356 PE=4 SV=1	Helicobacter pylori (strain J99 / ATCC 700824) GN=jhp_1356 PE=4 SV=1
HPc day 4	426	1296	tr|Q9ZJN3|Q9ZJN3_HELPJ	36.24	5	3	3		134379	Putative OS=Helicobacter pylori (strain J99 / ATCC 700824) GN=JHP1272 PE=4 SV=1	Helicobacter pylori (strain J99 / ATCC 700824) GN=JHP1272 PE=4 SV=1
HPc day 4	560	6854	tr|Q9ZJQ5|Q9ZJQ5_HELPJ	20.68	2	1	1		115490	CATION EFFLUX SYSTEM PROTEIN OS=Helicobacter pylori (strain J99 / ATCC 700824) GN=czcA_2 PE=4 SV=1	Helicobacter pylori (strain J99 / ATCC 700824) GN=czcA_2 PE=4 SV=1
HPc day 4	302	3390	tr|Q9ZK04|Q9ZK04_HELPJ	33.6	4	2	2	Carbamidomethylation	105506	D-LACTATE DEHYDROGENASE OS=Helicobacter pylori (strain J99 / ATCC 700824) GN=dld PE=4 SV=1	Helicobacter pylori (strain J99 / ATCC 700824) GN=dld PE=4 SV=1
HPc day 4	1292	2823	tr|Q9ZK39|Q9ZK39_HELPJ	25.08	5	2	2		69548	Putative Outer membrane function OS=Helicobacter pylori (strain J99 / ATCC 700824) GN=jhp_1103 PE=4 SV=1	Helicobacter pylori (strain J99 / ATCC 700824) GN=jhp_1103 PE=4 SV=1
HPc day 4	767	260825	tr|Q9ZK90|Q9ZK90_HELPJ	32.35	54	2	2		7523	Putative OS=Helicobacter pylori (strain J99 / ATCC 700824) GN=jhp_1051 PE=4 SV=1	Helicobacter pylori (strain J99 / ATCC 700824) GN=jhp_1051 PE=4 SV=1
HPc day 4	289	3369	tr|Q9ZK97|Q9ZK97_HELPJ	40.98	6	4	4	Carbamidomethylation	131027	Putative OS=Helicobacter pylori (strain J99 / ATCC 700824) GN=jhp_1044 PE=4 SV=1	Helicobacter pylori (strain J99 / ATCC 700824) GN=jhp_1044 PE=4 SV=1
HPc day 4	590	1737	tr|Q9ZKA7|Q9ZKA7_HELPJ	29.57	7	2	2		46977	Putative lipopolysaccharide biosynthesis protein OS=Helicobacter pylori (strain J99 / ATCC 700824) GN=jhp_1032 PE=4 SV=1	Helicobacter pylori (strain J99 / ATCC 700824) GN=jhp_1032 PE=4 SV=1
HPc day 4	983	64123	tr|Q9ZKD1|Q9ZKD1_HELPJ	21.35	2	1	1		83087	Putative outer membrane protein OS=Helicobacter pylori (strain J99 / ATCC 700824) GN=jhp_1008 PE=4 SV=1	Helicobacter pylori (strain J99 / ATCC 700824) GN=jhp_1008 PE=4 SV=1
HPc day 4	800	6388	tr|Q9ZKD6|Q9ZKD6_HELPJ	24.31	1	1	1		106453	Putative CYTOCHROME C-TYPE BIOGENESIS PROTEIN OS=Helicobacter pylori (strain J99 / ATCC 700824) GN=jhp_1003 PE=4 SV=1	Helicobacter pylori (strain J99 / ATCC 700824) GN=jhp_1003 PE=4 SV=1
HPc day 4	1144	9975	tr|Q9ZKE9|Q9ZKE9_HELPJ	33.55	6	3	3		91181	Histidine kinase OS=Helicobacter pylori (strain J99 / ATCC 700824) GN=cheA PE=4 SV=1	Helicobacter pylori (strain J99 / ATCC 700824) GN=cheA PE=4 SV=1
HPc day 4	332	39523	tr|Q9ZKK2|Q9ZKK2_HELPJ	51.52	9	2	2		30807	Putative OS=Helicobacter pylori (strain J99 / ATCC 700824) GN=jhp_0933 PE=1 SV=1	Helicobacter pylori (strain J99 / ATCC 700824) GN=jhp_0933 PE=1 SV=1
HPc day 4	202	324	tr|Q9ZKK7|Q9ZKK7_HELPJ	57.51	6	8	8	Carbamidomethylation; Hydroxylation	255764	Putative OS=Helicobacter pylori (strain J99 / ATCC 700824) GN=jhp_0928 PE=4 SV=1	Helicobacter pylori (strain J99 / ATCC 700824) GN=jhp_0928 PE=4 SV=1
HPc day 4	787	261022	tr|Q9ZKR4|Q9ZKR4_HELPJ	22.02	4	1	1		50212	Proline/betaine transporter OS=Helicobacter pylori (strain J99 / ATCC 700824) GN=proP PE=4 SV=1	Helicobacter pylori (strain J99 / ATCC 700824) GN=proP PE=4 SV=1
HPc day 4	193	5668	tr|Q9ZKS9|Q9ZKS9_HELPJ	55.56	5	7	7		260015	Putative vacuolating cytotoxin (VacA) paralog OS=Helicobacter pylori (strain J99 / ATCC 700824) GN=jhp_0856 PE=4 SV=1	Helicobacter pylori (strain J99 / ATCC 700824) GN=jhp_0856 PE=4 SV=1
HPc day 4	491	1860	tr|Q9ZKT8|Q9ZKT8_HELPJ	37.7	9	3	3		76714	DNA helicase OS=Helicobacter pylori (strain J99 / ATCC 700824) GN=jhp_0847 PE=4 SV=1	Helicobacter pylori (strain J99 / ATCC 700824) GN=jhp_0847 PE=4 SV=1
HPc day 4	575	11223	tr|Q9ZL03|Q9ZL03_HELPJ	37.23	12	3	3	Carbamidomethylation	46807	PANTOTHENATE METABOLISM FLAVOPROTEIN OS=Helicobacter pylori (strain J99 / ATCC 700824) GN=dfp PE=4 SV=1	Helicobacter pylori (strain J99 / ATCC 700824) GN=dfp PE=4 SV=1
HPc day 4	777	659	tr|Q9ZL71|Q9ZL71_HELPJ	28.77	9	2	2	Carbamidomethylation	53511	Putative PROBABLE N-ACETYLMURAMOYL-L-ALANINE AMIDASE OS=Helicobacter pylori (strain J99 / ATCC 700824) GN=amiA PE=4 SV=1	Helicobacter pylori (strain J99 / ATCC 700824) GN=amiA PE=4 SV=1
HPc day 4	2022	4035	tr|Q9ZLG9|Q9ZLG9_HELPJ	25.5	6	2	2	Carbamidomethylation	49360	Glycolate oxidase iron-sulfur subunit OS=Helicobacter pylori (strain J99 / ATCC 700824) GN=glpC PE=4 SV=1	Helicobacter pylori (strain J99 / ATCC 700824) GN=glpC PE=4 SV=1
HPc day 4	2300	504	tr|Q9ZLH5|Q9ZLH5_HELPJ	27.53	6	2	2		47443	Putative OS=Helicobacter pylori (strain J99 / ATCC 700824) GN=jhp_0604 PE=4 SV=1	Helicobacter pylori (strain J99 / ATCC 700824) GN=jhp_0604 PE=4 SV=1
HPc day 4	83	10857	tr|Q9ZLH9|Q9ZLH9_HELPJ	81.42	20	12	12	Methyl ester; Phosphorylation (STY); Carbamidomethylation (DHKE X@N-term); Hydroxylation; Carbamylation; 2 more	101438	Outer membrane protein assembly factor BamA OS=Helicobacter pylori (strain J99 / ATCC 700824) GN=jhp_0600 PE=4 SV=1	Helicobacter pylori (strain J99 / ATCC 700824) GN=jhp_0600 PE=4 SV=1
HPc day 4	146	2288	tr|Q9ZLM3|Q9ZLM3_HELPJ	53.64	3	5	5		348352	Putative vacuolating cytotoxin (VacA) paralog OS=Helicobacter pylori (strain J99 / ATCC 700824) GN=jhp_0556 PE=4 SV=1	Helicobacter pylori (strain J99 / ATCC 700824) GN=jhp_0556 PE=4 SV=1
HPc day 4	671	1515	tr|Q9ZLM5|Q9ZLM5_HELPJ	23.17	2	1	1		113761	Putative efflux transporter OS=Helicobacter pylori (strain J99 / ATCC 700824) GN=jhp_0554 PE=4 SV=1	Helicobacter pylori (strain J99 / ATCC 700824) GN=jhp_0554 PE=4 SV=1
HPc day 4	261	3460	tr|Q9ZLP4|Q9ZLP4_HELPJ	45.41	4	3	3		110767	Putative OS=Helicobacter pylori (strain J99 / ATCC 700824) GN=jhp_0534 PE=4 SV=1	Helicobacter pylori (strain J99 / ATCC 700824) GN=jhp_0534 PE=4 SV=1
HPc day 4	458	3929	tr|Q9ZLV5|Q9ZLV5_HELPJ	40.42	4	2	2		55233	Cag island protein OS=Helicobacter pylori (strain J99 / ATCC 700824) GN=orf8 PE=4 SV=1	Helicobacter pylori (strain J99 / ATCC 700824) GN=orf8 PE=4 SV=1
HPc day 4	705	1186	tr|Q9ZM76|Q9ZM76_HELPJ	36.73	3	1	1		44052	Putative OS=Helicobacter pylori (strain J99 / ATCC 700824) GN=jhp_0346 PE=4 SV=1	Helicobacter pylori (strain J99 / ATCC 700824) GN=jhp_0346 PE=4 SV=1
HPc day 4	295	1614	tr|Q9ZM79|Q9ZM79_HELPJ	40.77	12	4	4	Carbamidomethylation	61925	Multi-drug resistance protein OS=Helicobacter pylori (strain J99 / ATCC 700824) GN=msbA PE=3 SV=1	Helicobacter pylori (strain J99 / ATCC 700824) GN=msbA PE=3 SV=1
HPc day 4	784	894	tr|Q9ZM97|Q9ZM97_HELPJ	30.39	3	1	1		63564	Flagellar M-ring protein OS=Helicobacter pylori (strain J99 / ATCC 700824) GN=fliF PE=3 SV=1	Helicobacter pylori (strain J99 / ATCC 700824) GN=fliF PE=3 SV=1
HPc day 4	185	9224	tr|Q9ZMF6|Q9ZMF6_HELPJ	27.7	2	1	1		38194	LIPOPOLYSACCHARIDE HEPTOSYLTRANSFERASE-1 OS=Helicobacter pylori (strain J99 / ATCC 700824) GN=waaC PE=4 SV=1	Helicobacter pylori (strain J99 / ATCC 700824) GN=waaC PE=4 SV=1
HPc day 4	529	77	tr|Q9ZMI8|Q9ZMI8_HELPJ	36.52	5	2	2		55770	ATP-DEPENDENT RNA HELICASE DEAD OS=Helicobacter pylori (strain J99 / ATCC 700824) GN=deaD PE=4 SV=1	Helicobacter pylori (strain J99 / ATCC 700824) GN=deaD PE=4 SV=1
HPc day 4	315	29	tr|Q9ZMK3|Q9ZMK3_HELPJ	54.98	6	1	1		29490	Putative OS=Helicobacter pylori (strain J99 / ATCC 700824) GN=jhp_0216 PE=4 SV=1	Helicobacter pylori (strain J99 / ATCC 700824) GN=jhp_0216 PE=4 SV=1
HPc day 4	780	9819	tr|Q9ZMU5|Q9ZMU5_HELPJ	20.57	2	1	1		50873	PHOSPHO-2-DEHYDRO-3-DEOXYHEPTONATE ALDOLASE OS=Helicobacter pylori (strain J99 / ATCC 700824) GN=aroF PE=4 SV=1	Helicobacter pylori (strain J99 / ATCC 700824) GN=aroF PE=4 SV=1
HPc day 4	465	3545	tr|Q9ZN19|Q9ZN19_HELPJ	27.95	2	1	1		85553	Putative TRANSCRIPTIONAL REGULATOR OS=Helicobacter pylori (strain J99 / ATCC 700824) GN=jhp_0041 PE=4 SV=1	Helicobacter pylori (strain J99 / ATCC 700824) GN=jhp_0041 PE=4 SV=1
HPc day 4	34	56	tr|Q9ZN31|Q9ZN31_HELPJ	128.53	32	24	24	Carbamidomethylation; Methyl ester; Phosphorylation (STY); Dehydration; Carbamidomethylation (DHKE X@N-term); 9 more	83707	ATP-DEPENDENT PROTEASE ATP-BINDING SUBUNIT OS=Helicobacter pylori (strain J99 / ATCC 700824) GN=clpA PE=3 SV=1	Helicobacter pylori (strain J99 / ATCC 700824) GN=clpA PE=3 SV=1
HPc day 4	704	4248	tr|Q9ZN38|Q9ZN38_HELPJ	20.32	2	1	1		75068	Putative Outer membrane protein OS=Helicobacter pylori (strain J99 / ATCC 700824) GN=jhp_0021 PE=4 SV=1	Helicobacter pylori (strain J99 / ATCC 700824) GN=jhp_0021 PE=4 SV=1
HPc day 4	426	1303	tr|V6CKT1|V6CKT1_HELPJ	36.24	6	3	3		124266	Type IIG R-M system OS=Helicobacter pylori (strain J99 / ATCC 700824) GN=JHP1272 PE=4 SV=1	Helicobacter pylori (strain J99 / ATCC 700824) GN=JHP1272 PE=4 SV=1
SM Day 1	175	1450	tr|A0A059VAF7|A0A059VAF7_STRMT	57.5	6	3	3		65243	Pyruvate oxidase OS=Streptococcus mitis GN=spxB PE=3 SV=1	Streptococcus mitis GN=spxB PE=3 SV=1
SM Day 1	745	191164	tr|A0A081PMD2|A0A081PMD2_STRMT	21.27	8	1	1		38250	Biofilm regulatory protein A OS=Streptococcus mitis GN=brpA PE=4 SV=1	Streptococcus mitis GN=brpA PE=4 SV=1
SM Day 1	56	947	tr|A0A081PMD8|A0A081PMD8_STRMT	88.39	22	22	22	Acetylation (K); Deamidation (NQ); Carbamidomethylation (DHKE X@N-term); Biotinylation; Methyl ester; 5 more	134272	DNA-directed RNA polymerase subunit beta OS=Streptococcus mitis GN=rpoB PE=3 SV=1	Streptococcus mitis GN=rpoB PE=3 SV=1
SM Day 1	748	37641	tr|A0A081PME2|A0A081PME2_STRMT	29.06	9	2	2		26859	Binding--dependent transport system inner membrane component family protein OS=Streptococcus mitis GN=SK1126_1624 PE=3 SV=1	Streptococcus mitis GN=SK1126_1624 PE=3 SV=1
SM Day 1	588	8280	tr|A0A081PMF2|A0A081PMF2_STRMT	28.63	9	2	2	Carbamidomethylation	53206	6-phospho-beta-glucosidase gmuD OS=Streptococcus mitis GN=gmuD PE=3 SV=1	Streptococcus mitis GN=gmuD PE=3 SV=1
SM Day 1	255	10804	tr|A0A081PMJ9|A0A081PMJ9_STRMT	51.8	6	4	4		83787	Anaerobic ribonucleoside-triphosphate reductase OS=Streptococcus mitis GN=nrdD PE=4 SV=1	Streptococcus mitis GN=nrdD PE=4 SV=1
SM Day 1	801	11623	tr|A0A081PMR0|A0A081PMR0_STRMT	23.28	5	1	1		31164	Lipoprotein OS=Streptococcus mitis GN=SK1126_1742 PE=3 SV=1	Streptococcus mitis GN=SK1126_1742 PE=3 SV=1
SM Day 1	444	9979	tr|A0A081PMT7|A0A081PMT7_STRMT	34.83	4	2	2		69217	Oxidoreductase NAD-binding Rossmann fold family protein OS=Streptococcus mitis GN=SK1126_1769 PE=4 SV=1	Streptococcus mitis GN=SK1126_1769 PE=4 SV=1
SM Day 1	680	14851	tr|A0A081PMX2|A0A081PMX2_STRMT	22.54	2	1	1		57391	D-alanine--poly(phosphoribitol) ligase subunit 1 OS=Streptococcus mitis GN=dltA PE=3 SV=1	Streptococcus mitis GN=dltA PE=3 SV=1
SM Day 1	688	159913	tr|A0A081PMZ0|A0A081PMZ0_STRMT	21.05	8	1	1		17497	Transcriptional regulator CtsR OS=Streptococcus mitis GN=ctsR PE=4 SV=1	Streptococcus mitis GN=ctsR PE=4 SV=1
SM Day 1	246	13514	tr|A0A081PMZ2|A0A081PMZ2_STRMT	48.49	15	5	5		37923	NMT1/THI5 like family protein OS=Streptococcus mitis GN=SK1126_1824 PE=4 SV=1	Streptococcus mitis GN=SK1126_1824 PE=4 SV=1
SM Day 1	434	2164	tr|A0A081PMZ6|A0A081PMZ6_STRMT	45.62	5	4	3		109992	LPXTG-motif cell wall anchor domain protein OS=Streptococcus mitis GN=SK1126_1828 PE=4 SV=1	Streptococcus mitis GN=SK1126_1828 PE=4 SV=1
SM Day 1	664	66444	tr|A0A081PN12|A0A081PN12_STRMT	23.72	4	1	1		29689	Cell shape-determining protein MreC OS=Streptococcus mitis GN=mreC PE=3 SV=1	Streptococcus mitis GN=mreC PE=3 SV=1
SM Day 1	675	2539	tr|A0A081PN37|A0A081PN37_STRMT	21.42	3	1	1		41202	Ribosome-binding ATPase YchF OS=Streptococcus mitis GN=ychF PE=3 SV=1	Streptococcus mitis GN=ychF PE=3 SV=1
SM Day 1	136	12485	tr|A0A081PN46|A0A081PN46_STRMT	50.99	10	5	5		71474	ATP-dependent zinc metalloprotease FtsH OS=Streptococcus mitis GN=hflB PE=3 SV=1	Streptococcus mitis GN=hflB PE=3 SV=1
SM Day 1	439	9674	tr|A0A081PN70|A0A081PN70_STRMT	30.07	8	2	2		44817	Uncharacterized protein OS=Streptococcus mitis GN=SK137_1972 PE=4 SV=1	Streptococcus mitis GN=SK137_1972 PE=4 SV=1
SM Day 1	228	3945	tr|A0A081PNB3|A0A081PNB3_STRMT	43.79	6	4	4		71872	Peptidase M13 family protein OS=Streptococcus mitis GN=SK1126_1433 PE=4 SV=1	Streptococcus mitis GN=SK1126_1433 PE=4 SV=1
SM Day 1	1705	89893	tr|A0A081PNE2|A0A081PNE2_STRMT	27.96	10	2	2		47582	Type I restriction modification DNA specificity domain protein OS=Streptococcus mitis GN=SK1126_1462 PE=4 SV=1	Streptococcus mitis GN=SK1126_1462 PE=4 SV=1
SM Day 1	929	36616	tr|A0A081PNE3|A0A081PNE3_STRMT	24.07	1	1	1		60578	Eco57I restriction-modification methylase family protein OS=Streptococcus mitis GN=SK1126_1463 PE=4 SV=1	Streptococcus mitis GN=SK1126_1463 PE=4 SV=1
SM Day 1	286	7215	tr|A0A081PNH8|A0A081PNH8_STRMT	43.08	10	2	2		40943	Ribosome biogenesis GTPase YqeH OS=Streptococcus mitis GN=yqeH PE=4 SV=1	Streptococcus mitis GN=yqeH PE=4 SV=1
SM Day 1	554	35874	tr|A0A081PNJ5|A0A081PNJ5_STRMT	20.04	2	1	1		49482	Acetyl-CoA carboxylase biotin carboxylase subunit OS=Streptococcus mitis GN=accC PE=4 SV=1	Streptococcus mitis GN=accC PE=4 SV=1
SM Day 1	469	64736	tr|A0A081PNK1|A0A081PNK1_STRMT	28.31	6	1	1		34074	Enoyl-(Acyl-carrier-protein) reductase OS=Streptococcus mitis GN=fabK PE=4 SV=1	Streptococcus mitis GN=fabK PE=4 SV=1
SM Day 1	1018	168	tr|A0A081PNL5|A0A081PNL5_STRMT	25.07	2	2	2		87512	Endonuclease MutS2 OS=Streptococcus mitis GN=mutS2 PE=3 SV=1	Streptococcus mitis GN=mutS2 PE=3 SV=1
SM Day 1	777	191850	tr|A0A081PNM7|A0A081PNM7_STRMT	25.49	3	1	1		37724	Isopentenyl-diphosphate delta-isomerase OS=Streptococcus mitis GN=fni PE=3 SV=1	Streptococcus mitis GN=fni PE=3 SV=1
SM Day 1	342	1804	tr|A0A081PNP1|A0A081PNP1_STRMT	57.26	3	8	5		311896	LPXTG-motif cell wall anchor domain protein OS=Streptococcus mitis GN=SK1126_1561 PE=4 SV=1	Streptococcus mitis GN=SK1126_1561 PE=4 SV=1
SM Day 1	1350	10993	tr|A0A081PNQ9|A0A081PNQ9_STRMT	24.93	5	2	1		72573	Bacterial extracellular solute-binding s 5 Middle family protein OS=Streptococcus mitis GN=SK1126_1579 PE=4 SV=1	Streptococcus mitis GN=SK1126_1579 PE=4 SV=1
SM Day 1	388	5061	tr|A0A081PNZ3|A0A081PNZ3_STRMT	37.39	9	3	1		50487	Histidine kinase OS=Streptococcus mitis GN=SK1126_1377 PE=4 SV=1	Streptococcus mitis GN=SK1126_1377 PE=4 SV=1
SM Day 1	836	5946	tr|A0A081PP66|A0A081PP66_STRMT	27.97	3	1	1		43804	PcsB protein OS=Streptococcus mitis GN=SK137_1875 PE=4 SV=1	Streptococcus mitis GN=SK137_1875 PE=4 SV=1
SM Day 1	351	4153	tr|A0A081PP82|A0A081PP82_STRMT	46.93	5	4	1		187000	LPXTG-motif cell wall anchor domain protein OS=Streptococcus mitis GN=SK137_1829 PE=4 SV=1	Streptococcus mitis GN=SK137_1829 PE=4 SV=1
SM Day 1	1151	89585	tr|A0A081PP97|A0A081PP97_STRMT	26.59	11	2	1		16507	50S ribosomal protein L9 OS=Streptococcus mitis GN=rplI PE=3 SV=1	Streptococcus mitis GN=rplI PE=3 SV=1
SM Day 1	136	4496	tr|A0A081PPB8|A0A081PPB8_STRMT	50.99	10	5	5		71432	ATP-dependent zinc metalloprotease FtsH OS=Streptococcus mitis GN=ftsH PE=3 SV=1	Streptococcus mitis GN=ftsH PE=3 SV=1
SM Day 1	680	14848	tr|A0A081PPC8|A0A081PPC8_STRMT	22.54	2	1	1		57282	D-alanine--poly(phosphoribitol) ligase subunit 1 OS=Streptococcus mitis GN=dltA PE=3 SV=1	Streptococcus mitis GN=dltA PE=3 SV=1
SM Day 1	444	36050	tr|A0A081PPD3|A0A081PPD3_STRMT	34.83	4	2	2		69169	Capsular polysaccharide biosynthesis protein capD OS=Streptococcus mitis GN=SK137_1802 PE=4 SV=1	Streptococcus mitis GN=SK137_1802 PE=4 SV=1
SM Day 1	664	7021	tr|A0A081PPF9|A0A081PPF9_STRMT	23.72	4	1	1		29702	Cell shape-determining protein MreC OS=Streptococcus mitis GN=mreC PE=3 SV=1	Streptococcus mitis GN=mreC PE=3 SV=1
SM Day 1	759	8397	tr|A0A081PPG1|A0A081PPG1_STRMT	23.32	3	1	1		55852	Glycerol kinase OS=Streptococcus mitis GN=glpK PE=3 SV=1	Streptococcus mitis GN=glpK PE=3 SV=1
SM Day 1	688	190867	tr|A0A081PPH0|A0A081PPH0_STRMT	21.05	8	1	1		17483	Transcriptional regulator ctsR OS=Streptococcus mitis GN=SK137_1857 PE=4 SV=1	Streptococcus mitis GN=SK137_1857 PE=4 SV=1
SM Day 1	591	3806	tr|A0A081PPJ9|A0A081PPJ9_STRMT	22.92	2	1	1		55450	Substrate binding domain of ABC-type glycine betaine transport system family protein OS=Streptococcus mitis GN=SK1126_0523 PE=3 SV=1	Streptococcus mitis GN=SK1126_0523 PE=3 SV=1
SM Day 1	862	13240	tr|A0A081PPR0|A0A081PPR0_STRMT	23.48	6	1	1		26696	7-carboxy-7-deazaguanine synthase OS=Streptococcus mitis GN=queE PE=3 SV=1	Streptococcus mitis GN=queE PE=3 SV=1
SM Day 1	424	2782	tr|A0A081PPT3|A0A081PPT3_STRMT	23.66	1	1	1		94924	Protein translocase subunit SecA OS=Streptococcus mitis GN=secA PE=3 SV=1	Streptococcus mitis GN=secA PE=3 SV=1
SM Day 1	1134	190506	tr|A0A081PPV7|A0A081PPV7_STRMT	32.05	11	3	3		44186	Cell division protein FtsZ OS=Streptococcus mitis GN=ftsZ PE=3 SV=1	Streptococcus mitis GN=ftsZ PE=3 SV=1
SM Day 1	224	62372	tr|A0A081PPW3|A0A081PPW3_STRMT	52.44	7	7	1		105160	Isoleucine--tRNA ligase OS=Streptococcus mitis GN=ileS PE=3 SV=1	Streptococcus mitis GN=ileS PE=3 SV=1
SM Day 1	465	3934	tr|A0A081PPX0|A0A081PPX0_STRMT	25.12	1	1	1		60167	FtsX-like permease family protein OS=Streptococcus mitis GN=SK1126_0646 PE=4 SV=1	Streptococcus mitis GN=SK1126_0646 PE=4 SV=1
SM Day 1	39	287	tr|A0A081PQ11|A0A081PQ11_STRMT	110.69	17	31	18	Acetylation (K); Deamidation (NQ); Dehydration; Phosphorylation (STY); Carbamidomethylation (DHKE X@N-term); 10 more	203414	Uncharacterized protein OS=Streptococcus mitis GN=SK1126_0687 PE=4 SV=1	Streptococcus mitis GN=SK1126_0687 PE=4 SV=1
SM Day 1	165	1643	tr|A0A081PQ18|A0A081PQ18_STRMT	46.94	3	4	2		197324	LPXTG-motif cell wall anchor domain protein OS=Streptococcus mitis GN=SK1126_0694 PE=4 SV=1	Streptococcus mitis GN=SK1126_0694 PE=4 SV=1
SM Day 1	64	1307	tr|A0A081PQ20|A0A081PQ20_STRMT	94.13	12	20	5	Dehydration; Acetylation (N-term); Phosphorylation (STY); Carbamidomethylation (DHKE X@N-term); Methyl ester; 4 more	262668	LPXTG-motif cell wall anchor domain protein OS=Streptococcus mitis GN=SK1126_0696 PE=4 SV=1	Streptococcus mitis GN=SK1126_0696 PE=4 SV=1
SM Day 1	716	8448	tr|A0A081PQ66|A0A081PQ66_STRMT	20.86	4	1	1		63729	HAMP domain protein OS=Streptococcus mitis GN=SK1126_0742 PE=4 SV=1	Streptococcus mitis GN=SK1126_0742 PE=4 SV=1
SM Day 1	21	81	tr|A0A081PQ68|A0A081PQ68_STRMT	129.67	30	58	21	Acetylation (K); Deamidation (NQ); Dehydration; Acetylation (N-term); Phosphorylation (STY); 14 more	220697	Zinc metalloprotease ZmpB OS=Streptococcus mitis GN=zmpB PE=4 SV=1	Streptococcus mitis GN=zmpB PE=4 SV=1
SM Day 1	1518	89350	tr|A0A081PQA2|A0A081PQA2_STRMT	26.41	7	2	1		48009	Nop2p OS=Streptococcus mitis GN=SK1126_0778 PE=4 SV=1	Streptococcus mitis GN=SK1126_0778 PE=4 SV=1
SM Day 1	506	2448	tr|A0A081PQD0|A0A081PQD0_STRMT	35.79	4	3	3		96329	Alanine--tRNA ligase OS=Streptococcus mitis GN=alaS PE=3 SV=1	Streptococcus mitis GN=alaS PE=3 SV=1
SM Day 1	762	6459	tr|A0A081PQD2|A0A081PQD2_STRMT	38.49	12	2	2		27631	ABC transporter family protein OS=Streptococcus mitis GN=SK1126_0808 PE=3 SV=1	Streptococcus mitis GN=SK1126_0808 PE=3 SV=1
SM Day 1	378	5106	tr|A0A081PQP7|A0A081PQP7_STRMT	46.22	10	4	4		50678	Exodeoxyribonuclease 7 large subunit OS=Streptococcus mitis GN=xseA PE=3 SV=1	Streptococcus mitis GN=xseA PE=3 SV=1
SM Day 1	494	118451	tr|A0A081PQQ5|A0A081PQQ5_STRMT	20.62	6	1	1		31163	DNA protecting protein DprA OS=Streptococcus mitis GN=dprA PE=4 SV=1	Streptococcus mitis GN=dprA PE=4 SV=1
SM Day 1	592	91112	tr|A0A081PQU0|A0A081PQU0_STRMT	27.99	10	2	2		24003	NADPH-dependent FMN reductase family protein OS=Streptococcus mitis GN=SK1126_0967 PE=4 SV=1	Streptococcus mitis GN=SK1126_0967 PE=4 SV=1
SM Day 1	295	2703	tr|A0A081PQX1|A0A081PQX1_STRMT	40.42	5	2	2		72122	DNA ligase OS=Streptococcus mitis GN=ligA PE=3 SV=1	Streptococcus mitis GN=ligA PE=3 SV=1
SM Day 1	661	3036	tr|A0A081PQX5|A0A081PQX5_STRMT	20.19	2	1	1		42688	Glucose-1-phosphate adenylyltransferase GlgD subunit OS=Streptococcus mitis GN=glgD PE=4 SV=1	Streptococcus mitis GN=glgD PE=4 SV=1
SM Day 1	740	4761	tr|A0A081PQZ8|A0A081PQZ8_STRMT	20.72	7	1	1		28581	Ribonuclease HII OS=Streptococcus mitis GN=rnhB PE=3 SV=1	Streptococcus mitis GN=rnhB PE=3 SV=1
SM Day 1	629	3438	tr|A0A081PR03|A0A081PR03_STRMT	23.35	18	1	1		29879	HAD hydrolase IIB family protein OS=Streptococcus mitis GN=SK1126_1030 PE=4 SV=1	Streptococcus mitis GN=SK1126_1030 PE=4 SV=1
SM Day 1	902	12300	tr|A0A081PR16|A0A081PR16_STRMT	24.18	2	1	1		67616	Intracellular maltogenic amylase OS=Streptococcus mitis GN=bbmA PE=4 SV=1	Streptococcus mitis GN=bbmA PE=4 SV=1
SM Day 1	939	11638	tr|A0A081PR34|A0A081PR34_STRMT	21.82	4	1	1		40621	Peptide chain release factor 1 OS=Streptococcus mitis GN=prfA PE=3 SV=1	Streptococcus mitis GN=prfA PE=3 SV=1
SM Day 1	150	295	tr|A0A081PR83|A0A081PR83_STRMT	59.22	2	6	2		434794	LPXTG-motif cell wall anchor domain protein OS=Streptococcus mitis GN=SK1126_1111 PE=4 SV=1	Streptococcus mitis GN=SK1126_1111 PE=4 SV=1
SM Day 1	501	7828	tr|A0A081PR90|A0A081PR90_STRMT	31.46	4	1	1		50359	Glycosyl transferases group 1 family protein OS=Streptococcus mitis GN=SK1126_1118 PE=4 SV=1	Streptococcus mitis GN=SK1126_1118 PE=4 SV=1
SM Day 1	293	9825	tr|A0A081PRC6|A0A081PRC6_STRMT	36.06	5	2	1		95368	Aminopeptidase N OS=Streptococcus mitis GN=pepN PE=4 SV=1	Streptococcus mitis GN=pepN PE=4 SV=1
SM Day 1	529	7266	tr|A0A081PRF5|A0A081PRF5_STRMT	43.9	5	2	2		98649	Uncharacterized protein OS=Streptococcus mitis GN=SK1126_1183 PE=4 SV=1	Streptococcus mitis GN=SK1126_1183 PE=4 SV=1
SM Day 1	485	1847	tr|A0A081PRK7|A0A081PRK7_STRMT	25.91	1	1	1		91807	DNA topoisomerase 4 subunit A OS=Streptococcus mitis GN=parC PE=3 SV=1	Streptococcus mitis GN=parC PE=3 SV=1
SM Day 1	217	10547	tr|A0A081PRP6|A0A081PRP6_STRMT	46.66	5	4	4		116221	Carbamoyl-phosphate synthase (glutamine-hydrolyzing) OS=Streptococcus mitis GN=carB PE=3 SV=1	Streptococcus mitis GN=carB PE=3 SV=1
SM Day 1	781	63644	tr|A0A081PRR6|A0A081PRR6_STRMT	29.07	5	1	1		44872	Carbamoyl-phosphate synthase L chain ATP binding domain protein OS=Streptococcus mitis GN=SK1126_1297 PE=4 SV=1	Streptococcus mitis GN=SK1126_1297 PE=4 SV=1
SM Day 1	442	2453	tr|A0A081PRU7|A0A081PRU7_STRMT	21.05	3	1	1		85140	Alpha-1 4 glucan phosphorylase OS=Streptococcus mitis GN=SK137_1736 PE=3 SV=1	Streptococcus mitis GN=SK137_1736 PE=3 SV=1
SM Day 1	400	3063	tr|A0A081PRV3|A0A081PRV3_STRMT	29.57	4	1	1		66200	Aspartate--tRNA ligase OS=Streptococcus mitis GN=aspS PE=3 SV=1	Streptococcus mitis GN=aspS PE=3 SV=1
SM Day 1	570	6474	tr|A0A081PRV4|A0A081PRV4_STRMT	38.54	9	2	2		49961	Glucose-6-phosphate isomerase OS=Streptococcus mitis GN=pgi PE=3 SV=1	Streptococcus mitis GN=pgi PE=3 SV=1
SM Day 1	742	63040	tr|A0A081PRX4|A0A081PRX4_STRMT	20.63	2	1	1		59839	Dihydroxy-acid dehydratase OS=Streptococcus mitis GN=ilvD PE=3 SV=1	Streptococcus mitis GN=ilvD PE=3 SV=1
SM Day 1	621	1246	tr|A0A081PS01|A0A081PS01_STRMT	33.42	3	1	1		45249	Maltose-binding periplasmic protein OS=Streptococcus mitis GN=SK137_1738 PE=4 SV=1	Streptococcus mitis GN=SK137_1738 PE=4 SV=1
SM Day 1	688	41044	tr|A0A081PS35|A0A081PS35_STRMT	21.05	8	1	1		17557	Transcriptional regulator CtsR OS=Streptococcus mitis GN=ctsR PE=4 SV=1	Streptococcus mitis GN=ctsR PE=4 SV=1
SM Day 1	664	65628	tr|A0A081PS56|A0A081PS56_STRMT	23.72	4	1	1		29755	Cell shape-determining protein MreC OS=Streptococcus mitis GN=mreC PE=3 SV=1	Streptococcus mitis GN=mreC PE=3 SV=1
SM Day 1	895	12019	tr|A0A081PS76|A0A081PS76_STRMT	30.2	5	1	1		28965	Amino ABC transporter permease 3-TM region His/Glu/Gln/Arg/opine family domain protein OS=Streptococcus mitis GN=SK1126_0415 PE=3 SV=1	Streptococcus mitis GN=SK1126_0415 PE=3 SV=1
SM Day 1	493	11770	tr|A0A081PSA7|A0A081PSA7_STRMT	22.49	3	1	1		77936	PTS system glucose subfamily IIA component domain protein OS=Streptococcus mitis GN=ptbA PE=4 SV=1	Streptococcus mitis GN=ptbA PE=4 SV=1
SM Day 1	175	1703	tr|A0A081PSD4|A0A081PSD4_STRMT	57.5	6	3	3		65238	Pyruvate oxidase OS=Streptococcus mitis GN=spxB PE=3 SV=1	Streptococcus mitis GN=spxB PE=3 SV=1
SM Day 1	312	6866	tr|A0A081PSD5|A0A081PSD5_STRMT	48.49	4	2	2		80400	Copper-translocating P-type ATPase OS=Streptococcus mitis GN=SK1126_0474 PE=3 SV=1	Streptococcus mitis GN=SK1126_0474 PE=3 SV=1
SM Day 1	479	66990	tr|A0A081PSE3|A0A081PSE3_STRMT	29.37	2	1	1		52156	Heme ABC exporter ATP-binding protein CcmA OS=Streptococcus mitis GN=SK1126_0482 PE=3 SV=1	Streptococcus mitis GN=SK1126_0482 PE=3 SV=1
SM Day 1	376	134660	tr|A0A081PSF9|A0A081PSF9_STRMT	27.91	8	2	2		43409	Acetate kinase OS=Streptococcus mitis GN=ackA PE=3 SV=1	Streptococcus mitis GN=ackA PE=3 SV=1
SM Day 1	488	12075	tr|A0A081PSI5|A0A081PSI5_STRMT	32.46	4	2	2		71100	Transketolase OS=Streptococcus mitis GN=tkt PE=3 SV=1	Streptococcus mitis GN=tkt PE=3 SV=1
SM Day 1	748	38703	tr|A0A081PSM5|A0A081PSM5_STRMT	29.06	9	2	2		26958	Binding--dependent transport system inner membrane component family protein OS=Streptococcus mitis GN=SK629_1944 PE=3 SV=1	Streptococcus mitis GN=SK629_1944 PE=3 SV=1
SM Day 1	588	64573	tr|A0A081PSN5|A0A081PSN5_STRMT	28.63	9	2	2	Carbamidomethylation	53205	6-phospho-beta-glucosidase gmuD OS=Streptococcus mitis GN=gmuD PE=3 SV=1	Streptococcus mitis GN=gmuD PE=3 SV=1
SM Day 1	71	88698	tr|A0A081PSV1|A0A081PSV1_STRMT	94.28	53	3	3		10227	Uncharacterized protein OS=Streptococcus mitis GN=SK1126_1688 PE=3 SV=1	Streptococcus mitis GN=SK1126_1688 PE=3 SV=1
SM Day 1	563	2379	tr|A0A081PSX8|A0A081PSX8_STRMT	40.81	19	4	4		38668	Methionine import ATP-binding protein MetN OS=Streptococcus mitis GN=metN PE=3 SV=1	Streptococcus mitis GN=metN PE=3 SV=1
SM Day 1	801	10415	tr|A0A081PSY0|A0A081PSY0_STRMT	23.28	5	1	1		31191	Lipoprotein OS=Streptococcus mitis GN=SK629_2049 PE=3 SV=1	Streptococcus mitis GN=SK629_2049 PE=3 SV=1
SM Day 1	682	91399	tr|A0A081PSZ0|A0A081PSZ0_STRMT	24.29	6	1	1		36186	tRNA N6-adenosine threonylcarbamoyltransferase OS=Streptococcus mitis GN=tsaD PE=3 SV=1	Streptococcus mitis GN=tsaD PE=3 SV=1
SM Day 1	444	11654	tr|A0A081PT24|A0A081PT24_STRMT	40.6	7	3	3		69259	Oxidoreductase NAD-binding Rossmann fold family protein OS=Streptococcus mitis GN=SK629_2093 PE=4 SV=1	Streptococcus mitis GN=SK629_2093 PE=4 SV=1
SM Day 1	680	14849	tr|A0A081PT55|A0A081PT55_STRMT	22.54	2	1	1		57286	D-alanine--poly(phosphoribitol) ligase subunit 1 OS=Streptococcus mitis GN=dltA PE=3 SV=1	Streptococcus mitis GN=dltA PE=3 SV=1
SM Day 1	1673	12469	tr|A0A081PT60|A0A081PT60_STRMT	26.73	5	2	2	Carbamidomethylation	50848	KxxxW cyclic peptide radical SAM maturase OS=Streptococcus mitis GN=kwcM PE=4 SV=1	Streptococcus mitis GN=kwcM PE=4 SV=1
SM Day 1	679	1844	tr|A0A081PTA4|A0A081PTA4_STRMT	20.57	2	1	1		51957	HAD hydrolase IIB family protein OS=Streptococcus mitis GN=SK1126_0251 PE=4 SV=1	Streptococcus mitis GN=SK1126_0251 PE=4 SV=1
SM Day 1	1488	9519	tr|A0A081PTA9|A0A081PTA9_STRMT	28.63	5	2	2		73012	Bacterial extracellular solute-binding s 5 Middle family protein OS=Streptococcus mitis GN=SK1126_0256 PE=4 SV=1	Streptococcus mitis GN=SK1126_0256 PE=4 SV=1
SM Day 1	919	117331	tr|A0A081PTB5|A0A081PTB5_STRMT	21.1	6	1	1		28988	Hydrolase TatD family protein OS=Streptococcus mitis GN=SK1126_0262 PE=4 SV=1	Streptococcus mitis GN=SK1126_0262 PE=4 SV=1
SM Day 1	173	1696	tr|A0A081PTF6|A0A081PTF6_STRMT	45.35	6	4	3		62616	Heme ABC exporter ATP-binding protein CcmA OS=Streptococcus mitis GN=SK1126_0304 PE=3 SV=1	Streptococcus mitis GN=SK1126_0304 PE=3 SV=1
SM Day 1	35	76	tr|A0A081PTH2|A0A081PTH2_STRMT	117.52	19	37	8	Acetylation (K); Deamidation (NQ); Dehydration; Acetylation (N-term); Phosphorylation (STY); 13 more	215527	LPXTG-motif cell wall anchor domain protein OS=Streptococcus mitis GN=SK1126_0320 PE=4 SV=1	Streptococcus mitis GN=SK1126_0320 PE=4 SV=1
SM Day 1	171	462	tr|A0A081PTM9|A0A081PTM9_STRMT	46.81	8	4	4		102716	Translation initiation factor IF-2 OS=Streptococcus mitis GN=infB PE=3 SV=1	Streptococcus mitis GN=infB PE=3 SV=1
SM Day 1	173	1811	tr|A0A081PTV5|A0A081PTV5_STRMT	49.32	7	5	4		62496	Heme ABC exporter ATP-binding protein CcmA OS=Streptococcus mitis GN=SK629_1902 PE=3 SV=1	Streptococcus mitis GN=SK629_1902 PE=3 SV=1
SM Day 1	581	8995	tr|A0A081PU08|A0A081PU08_STRMT	21.73	4	1	1		59817	Malolactic enzyme OS=Streptococcus mitis GN=SK137_1587 PE=3 SV=1	Streptococcus mitis GN=SK137_1587 PE=3 SV=1
SM Day 1	171	465	tr|A0A081PU24|A0A081PU24_STRMT	46.81	8	4	4		102663	Translation initiation factor IF-2 OS=Streptococcus mitis GN=infB PE=3 SV=1	Streptococcus mitis GN=infB PE=3 SV=1
SM Day 1	679	1862	tr|A0A081PU38|A0A081PU38_STRMT	20.57	2	1	1		52088	Cof-like hydrolase family protein OS=Streptococcus mitis GN=SK137_1547 PE=4 SV=1	Streptococcus mitis GN=SK137_1547 PE=4 SV=1
SM Day 1	686	10001	tr|A0A081PUF5|A0A081PUF5_STRMT	20.77	3	1	1		36488	Phosphoribosylformylglycinamidine cyclo-ligase OS=Streptococcus mitis GN=purM PE=3 SV=1	Streptococcus mitis GN=purM PE=3 SV=1
SM Day 1	78	2022	tr|A0A081PUH5|A0A081PUH5_STRMT	95.18	12	20	20	Acetylation (K); Deamidation (NQ); Acetylation (N-term); Phosphorylation (STY); Carbamidomethylation (DHKE X@N-term); 8 more	221656	Zinc metalloprotease ZmpC OS=Streptococcus mitis GN=zmpC PE=4 SV=1	Streptococcus mitis GN=zmpC PE=4 SV=1
SM Day 1	386	3738	tr|A0A081PUL2|A0A081PUL2_STRMT	32.41	1	2	2		165911	Uncharacterized protein OS=Streptococcus mitis GN=SK1126_0093 PE=4 SV=1	Streptococcus mitis GN=SK1126_0093 PE=4 SV=1
SM Day 1	667	90387	tr|A0A081PUM3|A0A081PUM3_STRMT	21.57	3	1	1		44298	Type I restriction modification DNA specificity domain protein OS=Streptococcus mitis GN=SK1126_0104 PE=4 SV=1	Streptococcus mitis GN=SK1126_0104 PE=4 SV=1
SM Day 1	400	3061	tr|A0A081PUP1|A0A081PUP1_STRMT	29.57	4	1	1		66129	Aspartate--tRNA ligase OS=Streptococcus mitis GN=aspS PE=3 SV=1	Streptococcus mitis GN=aspS PE=3 SV=1
SM Day 1	442	10102	tr|A0A081PUP9|A0A081PUP9_STRMT	21.05	3	1	1		85322	Alpha-1 4 glucan phosphorylase OS=Streptococcus mitis GN=glgP PE=3 SV=1	Streptococcus mitis GN=glgP PE=3 SV=1
SM Day 1	376	63335	tr|A0A081PUR5|A0A081PUR5_STRMT	27.91	8	2	2		43294	Acetate kinase OS=Streptococcus mitis GN=ackA PE=3 SV=1	Streptococcus mitis GN=ackA PE=3 SV=1
SM Day 1	488	12077	tr|A0A081PUS0|A0A081PUS0_STRMT	32.46	4	2	2		71030	Transketolase OS=Streptococcus mitis GN=tkt PE=3 SV=1	Streptococcus mitis GN=tkt PE=3 SV=1
SM Day 1	939	11639	tr|A0A081PUV5|A0A081PUV5_STRMT	21.82	4	1	1		40562	Peptide chain release factor 1 OS=Streptococcus mitis GN=prfA PE=3 SV=1	Streptococcus mitis GN=prfA PE=3 SV=1
SM Day 1	166	4818	tr|A0A081PUY3|A0A081PUY3_STRMT	48.71	6	3	3		78665	S1 RNA binding domain protein OS=Streptococcus mitis GN=SK629_1134 PE=4 SV=1	Streptococcus mitis GN=SK629_1134 PE=4 SV=1
SM Day 1	856	1334	tr|A0A081PUZ0|A0A081PUZ0_STRMT	20.25	3	1	1		53389	Aminotransferase class-V family protein OS=Streptococcus mitis GN=SK629_1141 PE=4 SV=1	Streptococcus mitis GN=SK629_1141 PE=4 SV=1
SM Day 1	92	1109	tr|A0A081PV25|A0A081PV25_STRMT	81.67	7	14	13	Acetylation (K); Dehydration; Carbamidomethylation (DHKE X@N-term); Biotinylation; Methyl ester; 4 more	236109	Immunoglobulin A1 protease OS=Streptococcus mitis GN=iga PE=4 SV=1	Streptococcus mitis GN=iga PE=4 SV=1
SM Day 1	89	1023	tr|A0A081PV27|A0A081PV27_STRMT	88.62	18	19	3	Acetylation (K); Dehydration; Acetylation (N-term); Phosphorylation (STY); Carbamidomethylation (DHKE X@N-term); 3 more	140393	ATP-dependent helicase/nuclease subunit A OS=Streptococcus mitis GN=addA PE=3 SV=1	Streptococcus mitis GN=addA PE=3 SV=1
SM Day 1	378	7887	tr|A0A081PV83|A0A081PV83_STRMT	42.03	7	3	3		50535	Exodeoxyribonuclease 7 large subunit OS=Streptococcus mitis GN=xseA PE=3 SV=1	Streptococcus mitis GN=xseA PE=3 SV=1
SM Day 1	2027	5797	tr|A0A081PVA3|A0A081PVA3_STRMT	24.61	16	2	2		35276	ATP-dependent 6-phosphofructokinase OS=Streptococcus mitis GN=pfkA PE=3 SV=1	Streptococcus mitis GN=pfkA PE=3 SV=1
SM Day 1	1069	2529	tr|A0A081PVA4|A0A081PVA4_STRMT	26.59	1	2	2		117920	DNA-directed DNA polymerase OS=Streptococcus mitis GN=dnaE PE=4 SV=1	Streptococcus mitis GN=dnaE PE=4 SV=1
SM Day 1	956	191855	tr|A0A081PVC8|A0A081PVC8_STRMT	21.57	9	1	1		24102	Transposase IS66 family protein OS=Streptococcus mitis GN=SK629_1279 PE=4 SV=1	Streptococcus mitis GN=SK629_1279 PE=4 SV=1
SM Day 1	250	822	tr|A0A081PVC9|A0A081PVC9_STRMT	32.4	3	2	2		149356	LPXTG-motif cell wall anchor domain protein OS=Streptococcus mitis GN=SK629_1280 PE=4 SV=1	Streptococcus mitis GN=SK629_1280 PE=4 SV=1
SM Day 1	279	6564	tr|A0A081PVD2|A0A081PVD2_STRMT	32.67	3	2	2		89122	Ribonuclease R OS=Streptococcus mitis GN=rnr PE=3 SV=1	Streptococcus mitis GN=rnr PE=3 SV=1
SM Day 1	894	36167	tr|A0A081PVF3|A0A081PVF3_STRMT	30.56	6	1	1		23271	ComEA family protein OS=Streptococcus mitis GN=SK629_1304 PE=4 SV=1	Streptococcus mitis GN=SK629_1304 PE=4 SV=1
SM Day 1	1016	5752	tr|A0A081PVG3|A0A081PVG3_STRMT	31.85	11	3	3		34339	DNA polymerase III delta' subunit OS=Streptococcus mitis GN=holB PE=4 SV=1	Streptococcus mitis GN=holB PE=4 SV=1
SM Day 1	958	37621	tr|A0A081PVI3|A0A081PVI3_STRMT	21.16	7	1	1		52708	FeS assembly protein SufB OS=Streptococcus mitis GN=sufB PE=4 SV=1	Streptococcus mitis GN=sufB PE=4 SV=1
SM Day 1	600	64547	tr|A0A081PVN7|A0A081PVN7_STRMT	58.68	15	2	2		11321	Uncharacterized protein OS=Streptococcus mitis GN=SK629_1390 PE=4 SV=1	Streptococcus mitis GN=SK629_1390 PE=4 SV=1
SM Day 1	274	9534	tr|A0A081PVQ0|A0A081PVQ0_STRMT	31.75	5	2	1		95442	Aminopeptidase N OS=Streptococcus mitis GN=pepN PE=4 SV=1	Streptococcus mitis GN=pepN PE=4 SV=1
SM Day 1	175	1707	tr|A0A081PVW0|A0A081PVW0_STRMT	57.5	6	3	3		65241	Pyruvate oxidase OS=Streptococcus mitis GN=spxB PE=3 SV=1	Streptococcus mitis GN=spxB PE=3 SV=1
SM Day 1	479	92345	tr|A0A081PVX1|A0A081PVX1_STRMT	29.37	2	1	1		52371	Heme ABC exporter ATP-binding protein CcmA OS=Streptococcus mitis GN=SK629_1474 PE=3 SV=1	Streptococcus mitis GN=SK629_1474 PE=3 SV=1
SM Day 1	225	893	tr|A0A081PW18|A0A081PW18_STRMT	46.6	3	5	3		221534	Zinc metalloprotease ZmpB OS=Streptococcus mitis GN=zmpB PE=4 SV=1	Streptococcus mitis GN=zmpB PE=4 SV=1
SM Day 1	397	7057	tr|A0A081PW40|A0A081PW40_STRMT	46.4	6	5	5		105881	LPXTG-motif cell wall anchor domain protein OS=Streptococcus mitis GN=SK629_1543 PE=4 SV=1	Streptococcus mitis GN=SK629_1543 PE=4 SV=1
SM Day 1	237	11021	tr|A0A081PW56|A0A081PW56_STRMT	45.48	6	3	3		53811	UDP-N-acetylmuramoyl-L-alanyl-D-glutamate--L-lysine ligase OS=Streptococcus mitis GN=murE PE=3 SV=1	Streptococcus mitis GN=murE PE=3 SV=1
SM Day 1	24	406	tr|A0A081PW75|A0A081PW75_STRMT	106.69	14	49	17	Acetylation (K); Deamidation (NQ); Dehydration; Acetylation (N-term); Phosphorylation (STY); 14 more	331536	LPXTG-motif cell wall anchor domain protein OS=Streptococcus mitis GN=SK629_1578 PE=4 SV=1	Streptococcus mitis GN=SK629_1578 PE=4 SV=1
SM Day 1	52	853	tr|A0A081PW78|A0A081PW78_STRMT	99.02	13	25	8	Acetylation (K); Dehydration; Acetylation (N-term); Carbamidomethylation (DHKE X@N-term); Methyl ester; 4 more	259644	LPXTG-motif cell wall anchor domain protein OS=Streptococcus mitis GN=SK629_1581 PE=4 SV=1	Streptococcus mitis GN=SK629_1581 PE=4 SV=1
SM Day 1	229	138	tr|A0A081PW79|A0A081PW79_STRMT	58.19	3	7	4		306524	LPXTG-motif cell wall anchor domain protein OS=Streptococcus mitis GN=SK629_1582 PE=4 SV=1	Streptococcus mitis GN=SK629_1582 PE=4 SV=1
SM Day 1	226	1132	tr|A0A081PW80|A0A081PW80_STRMT	38.38	2	3	1		255409	Endo-alpha-N-acetylgalactosaminidase OS=Streptococcus mitis GN=SK629_1583 PE=4 SV=1	Streptococcus mitis GN=SK629_1583 PE=4 SV=1
SM Day 1	628	13624	tr|A0A081PWC0|A0A081PWC0_STRMT	22.55	3	1	1		46517	Branched-chain amino acid transport system II carrier protein OS=Streptococcus mitis GN=brnQ PE=4 SV=1	Streptococcus mitis GN=brnQ PE=4 SV=1
SM Day 1	1053	4140	tr|A0A081PWD2|A0A081PWD2_STRMT	23.69	3	2	2		82506	Single-stranded-DNA-specific exonuclease RecJ OS=Streptococcus mitis GN=recJ PE=4 SV=1	Streptococcus mitis GN=recJ PE=4 SV=1
SM Day 1	208	1057	tr|A0A081PWL3|A0A081PWL3_STRMT	51.45	4	7	7	Methylation	429692	LPXTG-motif cell wall anchor domain protein OS=Streptococcus mitis GN=SK629_1716 PE=4 SV=1	Streptococcus mitis GN=SK629_1716 PE=4 SV=1
SM Day 1	142	195	tr|A0A081PWM3|A0A081PWM3_STRMT	56.43	2	4	4		264003	LPXTG-motif cell wall anchor domain protein OS=Streptococcus mitis GN=SK629_1726 PE=4 SV=1	Streptococcus mitis GN=SK629_1726 PE=4 SV=1
SM Day 1	469	64735	tr|A0A081PWN5|A0A081PWN5_STRMT	28.31	6	1	1		34003	Enoyl-(Acyl-carrier-protein) reductase OS=Streptococcus mitis GN=fabK PE=4 SV=1	Streptococcus mitis GN=fabK PE=4 SV=1
SM Day 1	767	191693	tr|A0A081PWV5|A0A081PWV5_STRMT	28.83	9	2	2		45897	Major Facilitator Superfamily protein OS=Streptococcus mitis GN=SK629_1808 PE=4 SV=1	Streptococcus mitis GN=SK629_1808 PE=4 SV=1
SM Day 1	393	2185	tr|A0A081PWV9|A0A081PWV9_STRMT	29.08	4	2	1		65979	KxYKxGKxW signal peptide domain protein OS=Streptococcus mitis GN=SK629_1812 PE=4 SV=1	Streptococcus mitis GN=SK629_1812 PE=4 SV=1
SM Day 1	608	90681	tr|A0A081PWW9|A0A081PWW9_STRMT	38.66	14	3	3		31748	UDP-galactopyranose mutase family protein OS=Streptococcus mitis GN=SK629_1822 PE=4 SV=1	Streptococcus mitis GN=SK629_1822 PE=4 SV=1
SM Day 1	437	10359	tr|A0A081PWY5|A0A081PWY5_STRMT	35.09	8	3	2		72602	Bacterial extracellular solute-binding s 5 Middle family protein OS=Streptococcus mitis GN=SK629_1838 PE=4 SV=1	Streptococcus mitis GN=SK629_1838 PE=4 SV=1
SM Day 1	32	322	tr|A0A081PX01|A0A081PX01_STRMT	118.16	14	34	9	Acetylation (K); Deamidation (NQ); Dehydration; Acetylation (N-term); Phosphorylation (STY); 11 more	248425	LPXTG-motif cell wall anchor domain protein OS=Streptococcus mitis GN=SK629_1854 PE=4 SV=1	Streptococcus mitis GN=SK629_1854 PE=4 SV=1
SM Day 1	591	10318	tr|A0A081PX46|A0A081PX46_STRMT	22.92	2	1	1		55528	Glycine betaine/carnitine/choline transport system permease proteinopuCB OS=Streptococcus mitis GN=SK137_1496 PE=3 SV=1	Streptococcus mitis GN=SK137_1496 PE=3 SV=1
SM Day 1	661	9883	tr|A0A081PXB0|A0A081PXB0_STRMT	20.19	2	1	1		42669	Glucose-1-phosphate adenylyltransferase GlgD subunit OS=Streptococcus mitis GN=glgD PE=4 SV=1	Streptococcus mitis GN=glgD PE=4 SV=1
SM Day 1	318	38757	tr|A0A081PXD1|A0A081PXD1_STRMT	38.76	19	2	2		13529	Uncharacterized protein OS=Streptococcus mitis GN=SK629_0862 PE=4 SV=1	Streptococcus mitis GN=SK629_0862 PE=4 SV=1
SM Day 1	217	2760	tr|A0A081PXJ0|A0A081PXJ0_STRMT	51.03	7	5	5		116239	Carbamoyl-phosphate synthase (glutamine-hydrolyzing) OS=Streptococcus mitis GN=carB PE=3 SV=1	Streptococcus mitis GN=carB PE=3 SV=1
SM Day 1	724	13109	tr|A0A081PXJ3|A0A081PXJ3_STRMT	33.34	24	2	2		19505	Bifunctional protein PyrR OS=Streptococcus mitis GN=pyrR PE=3 SV=1	Streptococcus mitis GN=pyrR PE=3 SV=1
SM Day 1	584	89493	tr|A0A081PXK5|A0A081PXK5_STRMT	34.65	16	3	3		29812	Putative hydrolase OS=Streptococcus mitis GN=SK629_0937 PE=4 SV=1	Streptococcus mitis GN=SK629_0937 PE=4 SV=1
SM Day 1	10	308	tr|A0A081PXN3|A0A081PXN3_STRMT	143.77	31	67	52	Acetylation (K); Deamidation (NQ); Dehydration; Acetylation (N-term); Phosphorylation (STY); 14 more	283714	LPXTG-motif cell wall anchor domain protein OS=Streptococcus mitis GN=SK629_0966 PE=4 SV=1	Streptococcus mitis GN=SK629_0966 PE=4 SV=1
SM Day 1	916	191790	tr|A0A081PXR6|A0A081PXR6_STRMT	21.3	4	1	1		32816	Tagatose-6-phosphate kinase OS=Streptococcus mitis GN=pfkB PE=3 SV=1	Streptococcus mitis GN=pfkB PE=3 SV=1
SM Day 1	854	191960	tr|A0A081PXU8|A0A081PXU8_STRMT	20.79	3	1	1		45766	NADPH-dependent FMN reductase family protein OS=Streptococcus mitis GN=SK629_1032 PE=4 SV=1	Streptococcus mitis GN=SK629_1032 PE=4 SV=1
SM Day 1	395	1681	tr|A0A081PXV3|A0A081PXV3_STRMT	29.99	3	2	2		194083	Subtilase family protein OS=Streptococcus mitis GN=SK629_1037 PE=3 SV=1	Streptococcus mitis GN=SK629_1037 PE=3 SV=1
SM Day 1	493	37736	tr|A0A081PXW0|A0A081PXW0_STRMT	22.49	3	1	1		77785	PTS system glucose subfamily IIA component domain protein OS=Streptococcus mitis GN=ptbA PE=4 SV=1	Streptococcus mitis GN=ptbA PE=4 SV=1
SM Day 1	762	6458	tr|A0A081PXZ5|A0A081PXZ5_STRMT	38.49	12	2	2		27680	ABC transporter family protein OS=Streptococcus mitis GN=SK629_1079 PE=3 SV=1	Streptococcus mitis GN=SK629_1079 PE=3 SV=1
SM Day 1	506	2803	tr|A0A081PXZ7|A0A081PXZ7_STRMT	35.79	4	3	3		96500	Alanine--tRNA ligase OS=Streptococcus mitis GN=alaS PE=3 SV=1	Streptococcus mitis GN=alaS PE=3 SV=1
SM Day 1	175	1706	tr|A0A081PY22|A0A081PY22_STRMT	57.5	6	3	3		65211	Pyruvate oxidase OS=Streptococcus mitis GN=spxB PE=3 SV=1	Streptococcus mitis GN=spxB PE=3 SV=1
SM Day 1	493	38013	tr|A0A081PY61|A0A081PY61_STRMT	22.49	3	1	1		77747	Glucose permease IIC component OS=Streptococcus mitis GN=SK137_1380 PE=4 SV=1	Streptococcus mitis GN=SK137_1380 PE=4 SV=1
SM Day 1	469	1757	tr|A0A081PYB2|A0A081PYB2_STRMT	28.31	6	1	1		34003	Enoyl-(Acyl-carrier-protein) reductase OS=Streptococcus mitis GN=fabK PE=4 SV=1	Streptococcus mitis GN=fabK PE=4 SV=1
SM Day 1	536	134524	tr|A0A081PYG0|A0A081PYG0_STRMT	33.68	9	2	2		32155	Glucose-1-phosphate thymidylyltransferase OS=Streptococcus mitis GN=rfbA PE=3 SV=1	Streptococcus mitis GN=rfbA PE=3 SV=1
SM Day 1	793	15935	tr|A0A081PYG5|A0A081PYG5_STRMT	30.67	5	2	2		54813	Polysaccharide biosynthesis family protein OS=Streptococcus mitis GN=SK667_1784 PE=4 SV=1	Streptococcus mitis GN=SK667_1784 PE=4 SV=1
SM Day 1	437	35783	tr|A0A081PYH6|A0A081PYH6_STRMT	22.11	4	1	1		72637	Bacterial extracellular solute-binding s 5 Middle family protein OS=Streptococcus mitis GN=SK667_1795 PE=4 SV=1	Streptococcus mitis GN=SK667_1795 PE=4 SV=1
SM Day 1	933	6010	tr|A0A081PYH7|A0A081PYH7_STRMT	24.37	2	1	1		61980	Glucan 1 6-alpha-glucosidase OS=Streptococcus mitis GN=dexB PE=4 SV=1	Streptococcus mitis GN=dexB PE=4 SV=1
SM Day 1	533	3623	tr|A0A081PYJ9|A0A081PYJ9_STRMT	24.1	2	1	1		50526	FtsK/SpoIIIE family protein OS=Streptococcus mitis GN=SK667_1818 PE=4 SV=1	Streptococcus mitis GN=SK667_1818 PE=4 SV=1
SM Day 1	33	1803	tr|A0A081PYK9|A0A081PYK9_STRMT	111.18	26	33	31	Acetylation (K); Deamidation (NQ); Dehydration; Acetylation (N-term); Phosphorylation (STY); 11 more	145712	LPXTG-motif cell wall anchor domain protein OS=Streptococcus mitis GN=SK667_1828 PE=4 SV=1	Streptococcus mitis GN=SK667_1828 PE=4 SV=1
SM Day 1	745	190962	tr|A0A081PYQ1|A0A081PYQ1_STRMT	30.59	13	2	2		37651	Biofilm regulatory protein A OS=Streptococcus mitis GN=brpA PE=4 SV=1	Streptococcus mitis GN=brpA PE=4 SV=1
SM Day 1	1956	191990	tr|A0A081PYQ3|A0A081PYQ3_STRMT	27.81	8	2	2		16573	Uncharacterized protein OS=Streptococcus mitis GN=SK667_1872 PE=4 SV=1	Streptococcus mitis GN=SK667_1872 PE=4 SV=1
SM Day 1	801	11954	tr|A0A081PYZ9|A0A081PYZ9_STRMT	23.28	5	1	1		31235	Lipoprotein OS=Streptococcus mitis GN=SK667_1968 PE=3 SV=1	Streptococcus mitis GN=SK667_1968 PE=3 SV=1
SM Day 1	45	552	tr|A0A081PZ42|A0A081PZ42_STRMT	96.29	11	24	17	Acetylation (K); Dehydration; Phosphorylation (STY); Carbamidomethylation (DHKE X@N-term); Biotinylation; 10 more	305849	LPXTG-motif cell wall anchor domain protein OS=Streptococcus mitis GN=SK667_2011 PE=4 SV=1	Streptococcus mitis GN=SK667_2011 PE=4 SV=1
SM Day 1	680	191783	tr|A0A081PZ56|A0A081PZ56_STRMT	22.54	2	1	1		56513	D-alanine--poly(phosphoribitol) ligase subunit 1 OS=Streptococcus mitis GN=dltA PE=3 SV=1	Streptococcus mitis GN=dltA PE=3 SV=1
SM Day 1	688	15172	tr|A0A081PZ68|A0A081PZ68_STRMT	21.05	8	1	1		17526	Transcriptional regulator CtsR OS=Streptococcus mitis GN=ctsR PE=4 SV=1	Streptococcus mitis GN=ctsR PE=4 SV=1
SM Day 1	664	91708	tr|A0A081PZ87|A0A081PZ87_STRMT	23.72	4	1	1		29757	Cell shape-determining protein MreC OS=Streptococcus mitis GN=mreC PE=3 SV=1	Streptococcus mitis GN=mreC PE=3 SV=1
SM Day 1	1704	7827	tr|A0A081PZA3|A0A081PZA3_STRMT	25.38	5	2	1		48070	Nop2p OS=Streptococcus mitis GN=SK629_0782 PE=4 SV=1	Streptococcus mitis GN=SK629_0782 PE=4 SV=1
SM Day 1	221	9953	tr|A0A081PZB3|A0A081PZB3_STRMT	67.38	14	5	5	Acetylation (K); Hydroxylation	49012	Bacterial regulatory s gntR family protein OS=Streptococcus mitis GN=SK629_0792 PE=4 SV=1	Streptococcus mitis GN=SK629_0792 PE=4 SV=1
SM Day 1	286	7210	tr|A0A081PZF5|A0A081PZF5_STRMT	43.08	10	2	2		41002	Ribosome biogenesis GTPase YqeH OS=Streptococcus mitis GN=yqeH PE=4 SV=1	Streptococcus mitis GN=yqeH PE=4 SV=1
SM Day 1	772	192298	tr|A0A081PZH8|A0A081PZH8_STRMT	23.92	5	1	1		38392	S-adenosylmethionine:tRNA ribosyltransferase-isomerase OS=Streptococcus mitis GN=queA PE=3 SV=1	Streptococcus mitis GN=queA PE=3 SV=1
SM Day 1	876	1740	tr|A0A081PZI2|A0A081PZI2_STRMT	20.19	4	1	1		34899	HPr kinase/phosphorylase OS=Streptococcus mitis GN=hprK PE=3 SV=1	Streptococcus mitis GN=hprK PE=3 SV=1
SM Day 1	969	57	tr|A0A081PZI7|A0A081PZI7_STRMT	42.02	5	6	4		240427	LPXTG-motif cell wall anchor domain protein OS=Streptococcus mitis GN=SK629_0772 PE=4 SV=1	Streptococcus mitis GN=SK629_0772 PE=4 SV=1
SM Day 1	456	9591	tr|A0A081PZL6|A0A081PZL6_STRMT	33.12	4	2	2		64503	YceG-like family protein OS=Streptococcus mitis GN=SK667_1545 PE=4 SV=1	Streptococcus mitis GN=SK667_1545 PE=4 SV=1
SM Day 1	583	7856	tr|A0A081PZM5|A0A081PZM5_STRMT	26.64	2	1	1	Carbamidomethylation	55486	Polysaccharide biosynthesis family protein OS=Streptococcus mitis GN=SK667_1554 PE=4 SV=1	Streptococcus mitis GN=SK667_1554 PE=4 SV=1
SM Day 1	30	1283	tr|A0A081PZP5|A0A081PZP5_STRMT	115.85	21	44	22	Acetylation (K); Dehydration; Acetylation (N-term); Phosphorylation (STY); Carbamidomethylation (DHKE X@N-term); 9 more	262732	LPXTG-motif cell wall anchor domain protein OS=Streptococcus mitis GN=SK667_1574 PE=4 SV=1	Streptococcus mitis GN=SK667_1574 PE=4 SV=1
SM Day 1	159	128	tr|A0A081PZP7|A0A081PZP7_STRMT	46.46	2	4	2		254361	Endo-alpha-N-acetylgalactosaminidase OS=Streptococcus mitis GN=SK667_1576 PE=4 SV=1	Streptococcus mitis GN=SK667_1576 PE=4 SV=1
SM Day 1	311	9378	tr|A0A081PZS8|A0A081PZS8_STRMT	39.13	4	1	1		26554	Triosephosphate isomerase OS=Streptococcus mitis GN=tpiA PE=3 SV=1	Streptococcus mitis GN=tpiA PE=3 SV=1
SM Day 1	628	64810	tr|A0A081PZT7|A0A081PZT7_STRMT	22.55	3	1	1		46673	Branched-chain amino acid transport system II carrier protein OS=Streptococcus mitis GN=brnQ PE=4 SV=1	Streptococcus mitis GN=brnQ PE=4 SV=1
SM Day 1	1037	38470	tr|A0A081PZU5|A0A081PZU5_STRMT	26.82	3	2	0		70554	UvrABC system protein C OS=Streptococcus mitis GN=uvrC PE=3 SV=1	Streptococcus mitis GN=uvrC PE=3 SV=1
SM Day 1	218	382	tr|A0A081PZZ4|A0A081PZZ4_STRMT	54.25	12	8	1	Carbamidomethylation	105056	Isoleucine--tRNA ligase OS=Streptococcus mitis GN=ileS PE=3 SV=1	Streptococcus mitis GN=ileS PE=3 SV=1
SM Day 1	1106	1009	tr|A0A081Q009|A0A081Q009_STRMT	32.61	4	3	3		132745	LPXTG-motif cell wall anchor domain protein OS=Streptococcus mitis GN=SK629_0677 PE=4 SV=1	Streptococcus mitis GN=SK629_0677 PE=4 SV=1
SM Day 1	57	143	tr|A0A081Q067|A0A081Q067_STRMT	101.74	8	22	18	Deamidation (NQ); Acetylation (N-term); Phosphorylation (STY); Carbamidomethylation (DHKE X@N-term); Methyl ester; 9 more	376168	LPXTG-motif cell wall anchor domain protein OS=Streptococcus mitis GN=SK629_0736 PE=4 SV=1	Streptococcus mitis GN=SK629_0736 PE=4 SV=1
SM Day 1	372	1510	tr|A0A081Q070|A0A081Q070_STRMT	40.8	12	4	1		49970	FtsX-like permease family protein OS=Streptococcus mitis GN=SK629_0739 PE=4 SV=1	Streptococcus mitis GN=SK629_0739 PE=4 SV=1
SM Day 1	769	14935	tr|A0A081Q078|A0A081Q078_STRMT	24.9	3	1	1		37843	ABC transporter family protein OS=Streptococcus mitis GN=SK629_0747 PE=3 SV=1	Streptococcus mitis GN=SK629_0747 PE=3 SV=1
SM Day 1	498	5070	tr|A0A081Q093|A0A081Q093_STRMT	32.74	5	2	1		91826	Lipase OS=Streptococcus mitis GN=SK137_1301 PE=4 SV=1	Streptococcus mitis GN=SK137_1301 PE=4 SV=1
SM Day 1	352	325	tr|A0A081Q094|A0A081Q094_STRMT	40.19	6	4	4		98573	C protein alpha-antigen (Fragment) OS=Streptococcus mitis GN=SK137_1300 PE=4 SV=1	Streptococcus mitis GN=SK137_1300 PE=4 SV=1
SM Day 1	1105	7029	tr|A0A081Q0B9|A0A081Q0B9_STRMT	32.57	10	3	3		53369	FtsK/SpoIIIE family protein OS=Streptococcus mitis GN=SK667_1269 PE=4 SV=1	Streptococcus mitis GN=SK667_1269 PE=4 SV=1
SM Day 1	957	5281	tr|A0A081Q0C5|A0A081Q0C5_STRMT	21.26	2	1	1		60309	ABC transporter transmembrane region family protein OS=Streptococcus mitis GN=SK667_1275 PE=4 SV=1	Streptococcus mitis GN=SK667_1275 PE=4 SV=1
SM Day 1	1087	345	tr|A0A081Q0C7|A0A081Q0C7_STRMT	32.21	2	3	1		238997	Methyltransferase domain protein OS=Streptococcus mitis GN=SK667_1277 PE=4 SV=1	Streptococcus mitis GN=SK667_1277 PE=4 SV=1
SM Day 1	639	3565	tr|A0A081Q0F0|A0A081Q0F0_STRMT	24.45	3	1	1		87719	AAA-like domain protein OS=Streptococcus mitis GN=SK667_1300 PE=4 SV=1	Streptococcus mitis GN=SK667_1300 PE=4 SV=1
SM Day 1	452	6364	tr|A0A081Q0G2|A0A081Q0G2_STRMT	28.5	9	2	2		50749	Cytosine-specific methyltransferase OS=Streptococcus mitis GN=dcm PE=3 SV=1	Streptococcus mitis GN=dcm PE=3 SV=1
SM Day 1	939	11634	tr|A0A081Q0H3|A0A081Q0H3_STRMT	21.82	4	1	1		40649	Peptide chain release factor 1 OS=Streptococcus mitis GN=prfA PE=3 SV=1	Streptococcus mitis GN=prfA PE=3 SV=1
SM Day 1	223	262	tr|A0A081Q0I5|A0A081Q0I5_STRMT	58.36	4	5	3		222033	LPXTG-motif cell wall anchor domain protein OS=Streptococcus mitis GN=SK667_1336 PE=4 SV=1	Streptococcus mitis GN=SK667_1336 PE=4 SV=1
SM Day 1	590	11444	tr|A0A081Q0I6|A0A081Q0I6_STRMT	22.76	1	1	1		121416	Sialidase A OS=Streptococcus mitis GN=nanA PE=4 SV=1	Streptococcus mitis GN=nanA PE=4 SV=1
SM Day 1	318	38758	tr|A0A081Q0J4|A0A081Q0J4_STRMT	38.76	19	2	2		13500	Uncharacterized protein OS=Streptococcus mitis GN=SK667_1345 PE=4 SV=1	Streptococcus mitis GN=SK667_1345 PE=4 SV=1
SM Day 1	227	1067	tr|A0A081Q0R7|A0A081Q0R7_STRMT	50.85	5	5	5		175983	Uncharacterized protein OS=Streptococcus mitis GN=SK667_1420 PE=4 SV=1	Streptococcus mitis GN=SK667_1420 PE=4 SV=1
SM Day 1	694	1746	tr|A0A081Q0W5|A0A081Q0W5_STRMT	22.13	2	1	1		72773	Bacterial extracellular solute-binding s 5 Middle family protein OS=Streptococcus mitis GN=SK667_1470 PE=4 SV=1	Streptococcus mitis GN=SK667_1470 PE=4 SV=1
SM Day 1	188	1187	tr|A0A081Q0W6|A0A081Q0W6_STRMT	39.3	2	1	1		37469	Branched-chain-amino-acid aminotransferase OS=Streptococcus mitis GN=ilvE PE=3 SV=1	Streptococcus mitis GN=ilvE PE=3 SV=1
SM Day 1	781	63855	tr|A0A081Q0W7|A0A081Q0W7_STRMT	29.07	5	1	1		44775	Carbamoyl-phosphate synthase L chain ATP binding domain protein OS=Streptococcus mitis GN=SK667_1472 PE=4 SV=1	Streptococcus mitis GN=SK667_1472 PE=4 SV=1
SM Day 1	708	10487	tr|A0A081Q0Y5|A0A081Q0Y5_STRMT	27.79	3	1	1		31685	Polar amino acid ABC uptake transporter substrate binding protein OS=Streptococcus mitis GN=SK667_1490 PE=4 SV=1	Streptococcus mitis GN=SK667_1490 PE=4 SV=1
SM Day 1	279	2281	tr|A0A081Q109|A0A081Q109_STRMT	32.67	3	2	2		89200	Ribonuclease R OS=Streptococcus mitis GN=rnr PE=3 SV=1	Streptococcus mitis GN=rnr PE=3 SV=1
SM Day 1	591	10793	tr|A0A081Q145|A0A081Q145_STRMT	22.92	2	1	1		55514	Substrate binding domain of ABC-type glycine betaine transport system family protein OS=Streptococcus mitis GN=SK271_0284 PE=3 SV=1	Streptococcus mitis GN=SK271_0284 PE=3 SV=1
SM Day 1	425	1073	tr|A0A081Q1F4|A0A081Q1F4_STRMT	28.88	1	2	1		216926	Sialidase A domain protein OS=Streptococcus mitis GN=nanA PE=4 SV=1	Streptococcus mitis GN=nanA PE=4 SV=1
SM Day 1	770	10960	tr|A0A081Q1F7|A0A081Q1F7_STRMT	27.92	4	1	1		48059	Bacterial extracellular solute-binding family protein OS=Streptococcus mitis GN=SK629_0627 PE=4 SV=1	Streptococcus mitis GN=SK629_0627 PE=4 SV=1
SM Day 1	661	2903	tr|A0A081Q1K2|A0A081Q1K2_STRMT	20.19	2	1	1		42707	Glucose-1-phosphate adenylyltransferase GlgD subunit OS=Streptococcus mitis GN=glgD PE=4 SV=1	Streptococcus mitis GN=glgD PE=4 SV=1
SM Day 1	81	432	tr|A0A081Q1N7|A0A081Q1N7_STRMT	85.23	14	15	2	Acetylation (K); Deamidation (NQ); Dehydration; Carbamidomethylation (DHKE X@N-term); Methyl ester; 3 more	140261	ATP-dependent helicase/nuclease subunit A OS=Streptococcus mitis GN=addA PE=3 SV=1	Streptococcus mitis GN=addA PE=3 SV=1
SM Day 1	411	4412	tr|A0A081Q1R3|A0A081Q1R3_STRMT	47.27	8	4	4		76014	Bacteriocin-associated integral membrane family protein OS=Streptococcus mitis GN=SK137_1109 PE=4 SV=1	Streptococcus mitis GN=SK137_1109 PE=4 SV=1
SM Day 1	217	2818	tr|A0A081Q1S0|A0A081Q1S0_STRMT	53.71	9	6	6	Carbamidomethylation	116383	Carbamoyl-phosphate synthase (glutamine-hydrolyzing) OS=Streptococcus mitis GN=SK137_1254 PE=3 SV=1	Streptococcus mitis GN=SK137_1254 PE=3 SV=1
SM Day 1	158	655	tr|A0A081Q1V5|A0A081Q1V5_STRMT	55.5	6	5	5		133950	Chromosome partition protein Smc OS=Streptococcus mitis GN=smc PE=3 SV=1	Streptococcus mitis GN=smc PE=3 SV=1
SM Day 1	939	11637	tr|A0A081Q1Z9|A0A081Q1Z9_STRMT	21.82	4	1	1		40591	Peptide chain release factor 1 OS=Streptococcus mitis GN=prfA PE=3 SV=1	Streptococcus mitis GN=prfA PE=3 SV=1
SM Day 1	724	2037	tr|A0A081Q210|A0A081Q210_STRMT	33.34	24	2	2		19491	Bifunctional protein pyrR OS=Streptococcus mitis GN=pyrR PE=3 SV=1	Streptococcus mitis GN=pyrR PE=3 SV=1
SM Day 1	856	1269	tr|A0A081Q261|A0A081Q261_STRMT	20.25	3	1	1		53356	Arginine decarboxylase OS=Streptococcus mitis GN=SK137_1105 PE=4 SV=1	Streptococcus mitis GN=SK137_1105 PE=4 SV=1
SM Day 1	506	2447	tr|A0A081Q2B9|A0A081Q2B9_STRMT	30.71	3	2	2		96222	Alanine--tRNA ligase OS=Streptococcus mitis GN=alaS PE=3 SV=1	Streptococcus mitis GN=alaS PE=3 SV=1
SM Day 1	68	156991	tr|A0A081Q323|A0A081Q323_STRMT	158.13	58	6	1	Acetylation (N-term); Phosphorylation (STY); Methyl ester; Mutation	12807	Bacterocin transport accessory protein OS=Streptococcus mitis GN=bta PE=4 SV=1	Streptococcus mitis GN=bta PE=4 SV=1
SM Day 1	661	2865	tr|A0A081Q332|A0A081Q332_STRMT	20.19	2	1	1		42648	Glucose-1-phosphate adenylyltransferase GlgD subunit OS=Streptococcus mitis GN=glgD PE=4 SV=1	Streptococcus mitis GN=glgD PE=4 SV=1
SM Day 1	740	3283	tr|A0A081Q343|A0A081Q343_STRMT	20.72	7	1	1		28383	Ribonuclease HII OS=Streptococcus mitis GN=rnhB PE=3 SV=1	Streptococcus mitis GN=rnhB PE=3 SV=1
SM Day 1	974	535	tr|A0A081Q345|A0A081Q345_STRMT	38.94	3	4	3		222353	Zinc metalloprotease ZmpD OS=Streptococcus mitis GN=zmpD PE=4 SV=1	Streptococcus mitis GN=zmpD PE=4 SV=1
SM Day 1	129	378	tr|A0A081Q346|A0A081Q346_STRMT	56.64	4	7	7		224366	Immunoglobulin A1 protease OS=Streptococcus mitis GN=iga PE=4 SV=1	Streptococcus mitis GN=iga PE=4 SV=1
SM Day 1	735	37714	tr|A0A081Q361|A0A081Q361_STRMT	24.94	5	1	1		30492	DegV domain-containing protein OS=Streptococcus mitis GN=SK667_1164 PE=4 SV=1	Streptococcus mitis GN=SK667_1164 PE=4 SV=1
SM Day 1	217	37165	tr|A0A081Q364|A0A081Q364_STRMT	46.66	5	4	4		116221	Carbamoyl-phosphate synthase (glutamine-hydrolyzing) OS=Streptococcus mitis GN=carB PE=3 SV=1	Streptococcus mitis GN=carB PE=3 SV=1
SM Day 1	724	13106	tr|A0A081Q367|A0A081Q367_STRMT	33.34	24	2	2		19521	Bifunctional protein PyrR OS=Streptococcus mitis GN=pyrR PE=3 SV=1	Streptococcus mitis GN=pyrR PE=3 SV=1
SM Day 1	810	11558	tr|A0A081Q3D2|A0A081Q3D2_STRMT	21.45	1	1	1		115183	Type 2 lantibiotic biosynthesis LanM family protein OS=Streptococcus mitis GN=lanM PE=4 SV=1	Streptococcus mitis GN=lanM PE=4 SV=1
SM Day 1	493	64936	tr|A0A081Q3N6|A0A081Q3N6_STRMT	22.49	3	1	1		77935	PTS system glucose subfamily IIA component domain protein OS=Streptococcus mitis GN=ptbA PE=4 SV=1	Streptococcus mitis GN=ptbA PE=4 SV=1
SM Day 1	2564	6153	tr|A0A081Q3P0|A0A081Q3P0_STRMT	28.07	14	2	2		24178	CBS domain protein OS=Streptococcus mitis GN=SK667_0742 PE=4 SV=1	Streptococcus mitis GN=SK667_0742 PE=4 SV=1
SM Day 1	175	1702	tr|A0A081Q3R1|A0A081Q3R1_STRMT	57.5	6	3	3		65222	Pyruvate oxidase OS=Streptococcus mitis GN=spxB PE=3 SV=1	Streptococcus mitis GN=spxB PE=3 SV=1
SM Day 1	479	3573	tr|A0A081Q3S1|A0A081Q3S1_STRMT	29.37	2	1	1		52262	Heme ABC exporter ATP-binding protein CcmA OS=Streptococcus mitis GN=SK667_0773 PE=3 SV=1	Streptococcus mitis GN=SK667_0773 PE=3 SV=1
SM Day 1	716	12568	tr|A0A081Q3W0|A0A081Q3W0_STRMT	20.86	5	1	1		62489	HAMP domain protein OS=Streptococcus mitis GN=SK667_0812 PE=4 SV=1	Streptococcus mitis GN=SK667_0812 PE=4 SV=1
SM Day 1	171	455	tr|A0A081Q418|A0A081Q418_STRMT	49.97	11	5	5		103117	Translation initiation factor IF-2 OS=Streptococcus mitis GN=infB PE=3 SV=1	Streptococcus mitis GN=infB PE=3 SV=1
SM Day 1	797	8775	tr|A0A081Q457|A0A081Q457_STRMT	33.75	4	1	1		24006	Helix-turn-helix family protein OS=Streptococcus mitis GN=SK629_0466 PE=4 SV=1	Streptococcus mitis GN=SK629_0466 PE=4 SV=1
SM Day 1	104	531	tr|A0A081Q474|A0A081Q474_STRMT	82.94	9	26	14	Acetylation (K); Deamidation (NQ); Phosphorylation (STY); Carbamidomethylation (DHKE X@N-term); Methyl ester; 5 more	399609	Uncharacterized protein (Fragment) OS=Streptococcus mitis GN=SK137_1000 PE=4 SV=1	Streptococcus mitis GN=SK137_1000 PE=4 SV=1
SM Day 1	354	762	tr|A0A081Q476|A0A081Q476_STRMT	52.41	9	4	3		160783	LPXTG-motif cell wall anchor domain protein OS=Streptococcus mitis GN=SK667_0681 PE=4 SV=1	Streptococcus mitis GN=SK667_0681 PE=4 SV=1
SM Day 1	876	12711	tr|A0A081Q488|A0A081Q488_STRMT	20.19	4	1	1		34755	HPr kinase/phosphorylase OS=Streptococcus mitis GN=hprK PE=3 SV=1	Streptococcus mitis GN=hprK PE=3 SV=1
SM Day 1	48	279	tr|A0A081Q492|A0A081Q492_STRMT	104.36	23	37	36	Acetylation (K); Deamidation (NQ); Dehydration; Acetylation (N-term); Phosphorylation (STY); 8 more	261588	LPXTG-motif cell wall anchor domain protein OS=Streptococcus mitis GN=SK667_0697 PE=4 SV=1	Streptococcus mitis GN=SK667_0697 PE=4 SV=1
SM Day 1	13	82	tr|A0A081Q493|A0A081Q493_STRMT	115.57	17	38	27	Acetylation (K); Deamidation (NQ); Dehydration; Acetylation (N-term); Phosphorylation (STY); 13 more	229510	Uncharacterized protein (Fragment) OS=Streptococcus mitis GN=SK667_0698 PE=4 SV=1	Streptococcus mitis GN=SK667_0698 PE=4 SV=1
SM Day 1	574	3269	tr|A0A081Q4C4|A0A081Q4C4_STRMT	30.13	3	1	1		35739	Zinc-binding dehydrogenase family protein OS=Streptococcus mitis GN=SK629_0307 PE=3 SV=1	Streptococcus mitis GN=SK629_0307 PE=3 SV=1
SM Day 1	677	12368	tr|A0A081Q4D5|A0A081Q4D5_STRMT	23.66	4	1	1		34811	Asparaginase family protein OS=Streptococcus mitis GN=SK629_0318 PE=3 SV=1	Streptococcus mitis GN=SK629_0318 PE=3 SV=1
SM Day 1	679	2100	tr|A0A081Q4D6|A0A081Q4D6_STRMT	20.57	2	1	1		51816	HAD hydrolase IIB family protein OS=Streptococcus mitis GN=SK629_0319 PE=4 SV=1	Streptococcus mitis GN=SK629_0319 PE=4 SV=1
SM Day 1	518	3226	tr|A0A081Q4G5|A0A081Q4G5_STRMT	20.11	1	1	1		240535	Uncharacterized protein OS=Streptococcus mitis GN=SK629_0348 PE=4 SV=1	Streptococcus mitis GN=SK629_0348 PE=4 SV=1
SM Day 1	591	1995	tr|A0A081Q4L7|A0A081Q4L7_STRMT	31.13	4	2	2		55507	Substrate binding domain of ABC-type glycine betaine transport system family protein OS=Streptococcus mitis GN=SK667_0474 PE=3 SV=1	Streptococcus mitis GN=SK667_0474 PE=3 SV=1
SM Day 1	424	2783	tr|A0A081Q4W4|A0A081Q4W4_STRMT	23.66	1	1	1		94906	Protein translocase subunit SecA OS=Streptococcus mitis GN=secA PE=3 SV=1	Streptococcus mitis GN=secA PE=3 SV=1
SM Day 1	594	2096	tr|A0A081Q4X4|A0A081Q4X4_STRMT	30.7	2	2	2		130635	LPXTG-motif cell wall anchor domain protein OS=Streptococcus mitis GN=SK667_0582 PE=4 SV=1	Streptococcus mitis GN=SK667_0582 PE=4 SV=1
SM Day 1	703	39665	tr|A0A081Q4Z7|A0A081Q4Z7_STRMT	28.45	3	1	1		33204	DivIVA domain protein OS=Streptococcus mitis GN=SK667_0605 PE=4 SV=1	Streptococcus mitis GN=SK667_0605 PE=4 SV=1
SM Day 1	224	404	tr|A0A081Q4Z8|A0A081Q4Z8_STRMT	52.44	7	7	1		105161	Isoleucine--tRNA ligase OS=Streptococcus mitis GN=ileS PE=3 SV=1	Streptococcus mitis GN=ileS PE=3 SV=1
SM Day 1	228	13548	tr|A0A081Q507|A0A081Q507_STRMT	43.79	6	4	4		71816	Peptidase M13 family protein OS=Streptococcus mitis GN=SK667_0615 PE=4 SV=1	Streptococcus mitis GN=SK667_0615 PE=4 SV=1
SM Day 1	802	65147	tr|A0A081Q521|A0A081Q521_STRMT	22.24	5	1	1		21786	Bacterial regulatory s tetR family protein OS=Streptococcus mitis GN=SK667_0629 PE=4 SV=1	Streptococcus mitis GN=SK667_0629 PE=4 SV=1
SM Day 1	1142	10557	tr|A0A081Q529|A0A081Q529_STRMT	26.95	3	2	2		74641	Threonine--tRNA ligase OS=Streptococcus mitis GN=thrS PE=3 SV=1	Streptococcus mitis GN=thrS PE=3 SV=1
SM Day 1	407	1414	tr|A0A081Q560|A0A081Q560_STRMT	41.08	12	4	1		50037	FtsX-like permease family protein OS=Streptococcus mitis GN=SK667_0669 PE=4 SV=1	Streptococcus mitis GN=SK667_0669 PE=4 SV=1
SM Day 1	769	5840	tr|A0A081Q566|A0A081Q566_STRMT	24.9	3	1	1		37799	ABC transporter family protein OS=Streptococcus mitis GN=SK667_0675 PE=3 SV=1	Streptococcus mitis GN=SK667_0675 PE=3 SV=1
SM Day 1	506	2446	tr|A0A081Q576|A0A081Q576_STRMT	35.79	4	3	3		96339	Alanine--tRNA ligase OS=Streptococcus mitis GN=alaS PE=3 SV=1	Streptococcus mitis GN=alaS PE=3 SV=1
SM Day 1	228	3946	tr|A0A081Q590|A0A081Q590_STRMT	43.79	6	4	4		71818	Endopeptidase O OS=Streptococcus mitis GN=SK137_0946 PE=4 SV=1	Streptococcus mitis GN=SK137_0946 PE=4 SV=1
SM Day 1	67	761	tr|A0A081Q595|A0A081Q595_STRMT	102.72	35	14	14	Deamidation (NQ); Dehydration; Phosphorylation (STY); Carbamidomethylation (DHKE X@N-term); Methyl ester; 4 more	46053	Pyrimidine-nucleoside phosphorylase OS=Streptococcus mitis GN=SK137_0720 PE=4 SV=1	Streptococcus mitis GN=SK137_0720 PE=4 SV=1
SM Day 1	501	13592	tr|A0A081Q5B1|A0A081Q5B1_STRMT	31.46	4	1	1		50471	Glycosyl transferases group 1 family protein OS=Streptococcus mitis GN=SK137_0621 PE=4 SV=1	Streptococcus mitis GN=SK137_0621 PE=4 SV=1
SM Day 1	657	3714	tr|A0A081Q5C9|A0A081Q5C9_STRMT	22.78	3	1	1		83490	Fibronectin-binding protein OS=Streptococcus mitis GN=SK137_0889 PE=4 SV=1	Streptococcus mitis GN=SK137_0889 PE=4 SV=1
SM Day 1	832	4432	tr|A0A081Q5F9|A0A081Q5F9_STRMT	20.29	2	1	1		84551	Uncharacterized protein OS=Streptococcus mitis GN=SK137_0992 PE=4 SV=1	Streptococcus mitis GN=SK137_0992 PE=4 SV=1
SM Day 1	485	2602	tr|A0A081Q5G6|A0A081Q5G6_STRMT	25.91	1	1	1		91750	DNA topoisomerase 4 subunit A OS=Streptococcus mitis GN=parC PE=3 SV=1	Streptococcus mitis GN=parC PE=3 SV=1
SM Day 1	474	536	tr|A0A081Q5K5|A0A081Q5K5_STRMT	23.81	1	1	1		172355	Choline binding protein J OS=Streptococcus mitis GN=SK137_0872 PE=4 SV=1	Streptococcus mitis GN=SK137_0872 PE=4 SV=1
SM Day 1	694	1766	tr|A0A081Q5M4|A0A081Q5M4_STRMT	22.13	2	1	1		72792	Oligopeptide-binding protein aliA OS=Streptococcus mitis GN=SK137_0707 PE=4 SV=1	Streptococcus mitis GN=SK137_0707 PE=4 SV=1
SM Day 1	806	38049	tr|A0A081Q5M8|A0A081Q5M8_STRMT	20.15	3	1	1		43105	Uncharacterized protein OS=Streptococcus mitis GN=SK137_0814 PE=4 SV=1	Streptococcus mitis GN=SK137_0814 PE=4 SV=1
SM Day 1	329	159591	tr|A0A081Q5Y6|A0A081Q5Y6_STRMT	46.15	9	2	2		32740	SIS domain protein OS=Streptococcus mitis GN=SK137_0969 PE=4 SV=1	Streptococcus mitis GN=SK137_0969 PE=4 SV=1
SM Day 1	278	89483	tr|A0A081Q601|A0A081Q601_STRMT	48.56	5	3	3		63160	Cell wall binding repeat family protein OS=Streptococcus mitis GN=SK137_0648 PE=4 SV=1	Streptococcus mitis GN=SK137_0648 PE=4 SV=1
SM Day 1	625	10674	tr|A0A081Q611|A0A081Q611_STRMT	39.15	3	1	1		35009	Helix-turn-helix family protein OS=Streptococcus mitis GN=SK137_0854 PE=4 SV=1	Streptococcus mitis GN=SK137_0854 PE=4 SV=1
SM Day 1	769	5841	tr|A0A081Q632|A0A081Q632_STRMT	24.9	3	1	1		37811	ABC transporter family protein OS=Streptococcus mitis GN=SK137_0878 PE=3 SV=1	Streptococcus mitis GN=SK137_0878 PE=3 SV=1
SM Day 1	224	418	tr|A0A081Q640|A0A081Q640_STRMT	54.66	8	8	1	Carbamidomethylation	105291	Isoleucine--tRNA ligase OS=Streptococcus mitis GN=ileS PE=3 SV=1	Streptococcus mitis GN=ileS PE=3 SV=1
SM Day 1	772	36336	tr|A0A081Q673|A0A081Q673_STRMT	23.92	5	1	1		38377	S-adenosylmethionine:tRNA ribosyltransferase-isomerase OS=Streptococcus mitis GN=queA PE=3 SV=1	Streptococcus mitis GN=queA PE=3 SV=1
SM Day 1	376	92645	tr|A0A081Q6D5|A0A081Q6D5_STRMT	27.91	8	2	2		43290	Acetate kinase OS=Streptococcus mitis GN=ackA PE=3 SV=1	Streptococcus mitis GN=ackA PE=3 SV=1
SM Day 1	488	11800	tr|A0A081Q6E3|A0A081Q6E3_STRMT	38.51	6	3	3		70977	Transketolase OS=Streptococcus mitis GN=tkt PE=3 SV=1	Streptococcus mitis GN=tkt PE=3 SV=1
SM Day 1	171	470	tr|A0A081Q6J9|A0A081Q6J9_STRMT	46.81	8	4	4		101936	Translation initiation factor IF-2 OS=Streptococcus mitis GN=infB PE=3 SV=1	Streptococcus mitis GN=infB PE=3 SV=1
SM Day 1	686	5433	tr|A0A081Q6U7|A0A081Q6U7_STRMT	20.77	3	1	1		36427	Phosphoribosylformylglycinamidine cyclo-ligase OS=Streptococcus mitis GN=purM PE=3 SV=1	Streptococcus mitis GN=purM PE=3 SV=1
SM Day 1	96	1208	tr|A0A081Q6V8|A0A081Q6V8_STRMT	84.73	16	18	17	Deamidation (NQ); Acetylation (N-term); Phosphorylation (STY); Carbamidomethylation (DHKE X@N-term); Methyl ester; 6 more	140522	LPXTG-motif cell wall anchor domain protein OS=Streptococcus mitis GN=SK629_0086 PE=4 SV=1	Streptococcus mitis GN=SK629_0086 PE=4 SV=1
SM Day 1	751	2499	tr|A0A081Q6Y6|A0A081Q6Y6_STRMT	23.58	4	1	1		41031	FtsK/SpoIIIE family protein OS=Streptococcus mitis GN=SK629_0114 PE=4 SV=1	Streptococcus mitis GN=SK629_0114 PE=4 SV=1
SM Day 1	742	63041	tr|A0A081Q6Z5|A0A081Q6Z5_STRMT	20.63	2	1	1		59909	Dihydroxy-acid dehydratase OS=Streptococcus mitis GN=ilvD PE=3 SV=1	Streptococcus mitis GN=ilvD PE=3 SV=1
SM Day 1	400	3149	tr|A0A081Q709|A0A081Q709_STRMT	29.57	4	1	1		66165	Aspartate--tRNA ligase OS=Streptococcus mitis GN=aspS PE=3 SV=1	Streptococcus mitis GN=aspS PE=3 SV=1
SM Day 1	442	2979	tr|A0A081Q718|A0A081Q718_STRMT	21.05	3	1	1		85048	Alpha-1 4 glucan phosphorylase OS=Streptococcus mitis GN=glgP PE=3 SV=1	Streptococcus mitis GN=glgP PE=3 SV=1
SM Day 1	241	1540	tr|A0A081Q742|A0A081Q742_STRMT	59.71	4	5	5		161199	CRISPR-associated endonuclease Cas9 OS=Streptococcus mitis GN=cas9 PE=3 SV=1	Streptococcus mitis GN=cas9 PE=3 SV=1
SM Day 1	570	6475	tr|A0A081Q754|A0A081Q754_STRMT	38.54	9	2	2		49922	Glucose-6-phosphate isomerase OS=Streptococcus mitis GN=pgi PE=3 SV=1	Streptococcus mitis GN=pgi PE=3 SV=1
SM Day 1	499	613	tr|A0A081Q755|A0A081Q755_STRMT	42.1	5	2	2		55973	Glutamate--tRNA ligase OS=Streptococcus mitis GN=gltX PE=3 SV=1	Streptococcus mitis GN=gltX PE=3 SV=1
SM Day 1	679	1980	tr|A0A081Q795|A0A081Q795_STRMT	20.57	2	1	1		52145	HAD hydrolase IIB family protein OS=Streptococcus mitis GN=SK667_0318 PE=4 SV=1	Streptococcus mitis GN=SK667_0318 PE=4 SV=1
SM Day 1	472	1127	tr|A0A081Q7D4|A0A081Q7D4_STRMT	26.68	1	1	1		154369	Fibronectin type III domain protein OS=Streptococcus mitis GN=SK667_0359 PE=4 SV=1	Streptococcus mitis GN=SK667_0359 PE=4 SV=1
SM Day 1	460	9390	tr|A0A081Q7F5|A0A081Q7F5_STRMT	47.59	8	2	2		41939	Phosphoglycerate kinase OS=Streptococcus mitis GN=pgk PE=3 SV=1	Streptococcus mitis GN=pgk PE=3 SV=1
SM Day 1	147	3116	tr|A0A081Q7F9|A0A081Q7F9_STRMT	73.87	5	10	9	Deamidation (NQ); Dehydration; Phosphorylation (STY); Carbamidomethylation (DHKE X@N-term); Methyl ester	219172	Uncharacterized protein (Fragment) OS=Streptococcus mitis GN=SK667_0384 PE=4 SV=1	Streptococcus mitis GN=SK667_0384 PE=4 SV=1
SM Day 1	8	173	tr|A0A081Q7G2|A0A081Q7G2_STRMT	152	36	77	16	Acetylation (K); Deamidation (NQ); Dehydration; Acetylation (N-term); Phosphorylation (STY); 14 more	227143	C protein alpha-antigen OS=Streptococcus mitis GN=SK137_0547 PE=4 SV=1	Streptococcus mitis GN=SK137_0547 PE=4 SV=1
SM Day 1	82	405	tr|A0A081Q7J5|A0A081Q7J5_STRMT	93.49	13	22	1	Deamidation (NQ); Dehydration; Acetylation (N-term); Phosphorylation (STY); Carbamidomethylation (DHKE X@N-term); 5 more	207147	LPXTG-motif cell wall anchor domain protein OS=Streptococcus mitis GN=SK137_0549 PE=4 SV=1	Streptococcus mitis GN=SK137_0549 PE=4 SV=1
SM Day 1	136	4497	tr|A0A081Q7N0|A0A081Q7N0_STRMT	50.99	10	5	5		71344	ATP-dependent zinc metalloprotease FtsH OS=Streptococcus mitis GN=hflB PE=3 SV=1	Streptococcus mitis GN=hflB PE=3 SV=1
SM Day 1	376	134659	tr|A0A081Q7Q8|A0A081Q7Q8_STRMT	27.91	8	2	2		43308	Acetate kinase OS=Streptococcus mitis GN=ackA PE=3 SV=1	Streptococcus mitis GN=ackA PE=3 SV=1
SM Day 1	488	14657	tr|A0A081Q7S1|A0A081Q7S1_STRMT	32.46	4	2	2		71045	Transketolase OS=Streptococcus mitis GN=tkt PE=3 SV=1	Streptococcus mitis GN=tkt PE=3 SV=1
SM Day 1	400	3058	tr|A0A081Q7X8|A0A081Q7X8_STRMT	29.57	4	1	1		65480	Aspartate--tRNA ligase OS=Streptococcus mitis GN=aspS PE=3 SV=1	Streptococcus mitis GN=aspS PE=3 SV=1
SM Day 1	499	608	tr|A0A081Q819|A0A081Q819_STRMT	42.1	5	2	2		55968	Glutamate--tRNA ligase OS=Streptococcus mitis GN=gltX PE=3 SV=1	Streptococcus mitis GN=gltX PE=3 SV=1
SM Day 1	210	292	tr|A0A081Q822|A0A081Q822_STRMT	48.09	2	3	2		229109	Uncharacterized protein OS=Streptococcus mitis GN=SK137_0505 PE=4 SV=1	Streptococcus mitis GN=SK137_0505 PE=4 SV=1
SM Day 1	836	5273	tr|A0A081Q824|A0A081Q824_STRMT	27.97	3	1	1		41835	CHAP domain protein OS=Streptococcus mitis GN=SK642_1894 PE=4 SV=1	Streptococcus mitis GN=SK642_1894 PE=4 SV=1
SM Day 1	664	7020	tr|A0A081Q826|A0A081Q826_STRMT	23.72	4	1	1		29699	Cell shape-determining protein MreC OS=Streptococcus mitis GN=mreC PE=3 SV=1	Streptococcus mitis GN=mreC PE=3 SV=1
SM Day 1	675	40309	tr|A0A081Q853|A0A081Q853_STRMT	21.42	3	1	1		41140	Ribosome-binding ATPase YchF OS=Streptococcus mitis GN=ychF PE=3 SV=1	Streptococcus mitis GN=ychF PE=3 SV=1
SM Day 1	261	62578	tr|A0A081Q869|A0A081Q869_STRMT	21.96	2	1	1		47574	Adenylosuccinate synthetase OS=Streptococcus mitis GN=purA PE=3 SV=1	Streptococcus mitis GN=purA PE=3 SV=1
SM Day 1	909	13204	tr|A0A081Q883|A0A081Q883_STRMT	22.43	8	1	1		50799	Cell wall binding repeat family protein OS=Streptococcus mitis GN=SK667_0061 PE=4 SV=1	Streptococcus mitis GN=SK667_0061 PE=4 SV=1
SM Day 1	903	39236	tr|A0A081Q8C5|A0A081Q8C5_STRMT	24.04	8	1	1		27824	Bacterial regulatory s gntR family protein OS=Streptococcus mitis GN=SK667_0103 PE=4 SV=1	Streptococcus mitis GN=SK667_0103 PE=4 SV=1
SM Day 1	248	5529	tr|A0A081Q8G0|A0A081Q8G0_STRMT	33.79	2	2	2		159230	Uncharacterized protein OS=Streptococcus mitis GN=SK642_1837 PE=4 SV=1	Streptococcus mitis GN=SK642_1837 PE=4 SV=1
SM Day 1	680	14852	tr|A0A081Q8H1|A0A081Q8H1_STRMT	22.54	2	1	1		57321	D-alanine--poly(phosphoribitol) ligase subunit 1 OS=Streptococcus mitis GN=dltA PE=3 SV=1	Streptococcus mitis GN=dltA PE=3 SV=1
SM Day 1	688	66661	tr|A0A081Q8J7|A0A081Q8J7_STRMT	21.05	8	1	1		17525	Transcriptional regulator CtsR OS=Streptococcus mitis GN=ctsR PE=4 SV=1	Streptococcus mitis GN=ctsR PE=4 SV=1
SM Day 1	469	3360	tr|A0A081Q8P8|A0A081Q8P8_STRMT	28.31	6	1	1		34103	Enoyl-(Acyl-carrier-protein) reductase OS=Streptococcus mitis GN=SK137_0411 PE=4 SV=1	Streptococcus mitis GN=SK137_0411 PE=4 SV=1
SM Day 1	628	12081	tr|A0A081Q8S7|A0A081Q8S7_STRMT	22.55	3	1	1		46637	Branched-chain amino acid transport system II carrier protein OS=Streptococcus mitis GN=brnQ PE=4 SV=1	Streptococcus mitis GN=brnQ PE=4 SV=1
SM Day 1	406	11051	tr|A0A081Q8T7|A0A081Q8T7_STRMT	39.32	9	3	3	Carbamidomethylation	84735	5-methyltetrahydropteroyltriglutamate--homocysteine methyltransferase OS=Streptococcus mitis GN=metE PE=3 SV=1	Streptococcus mitis GN=metE PE=3 SV=1
SM Day 1	554	4081	tr|A0A081Q8U8|A0A081Q8U8_STRMT	20.04	2	1	1		49490	Acetyl-CoA carboxylase biotin carboxylase OS=Streptococcus mitis GN=accC PE=4 SV=1	Streptococcus mitis GN=accC PE=4 SV=1
SM Day 1	576	36195	tr|A0A081Q8Z3|A0A081Q8Z3_STRMT	36.29	6	2	1		50158	tRNA(Ile)-lysidine synthase OS=Streptococcus mitis GN=tilS PE=3 SV=1	Streptococcus mitis GN=tilS PE=3 SV=1
SM Day 1	136	12487	tr|A0A081Q8Z5|A0A081Q8Z5_STRMT	50.99	10	5	5		71386	ATP-dependent zinc metalloprotease FtsH OS=Streptococcus mitis GN=hflB PE=3 SV=1	Streptococcus mitis GN=hflB PE=3 SV=1
SM Day 1	390	66336	tr|A0A081Q902|A0A081Q902_STRMT	40.01	8	3	2		43944	Cell wall binding repeat family protein OS=Streptococcus mitis GN=SK642_1557 PE=4 SV=1	Streptococcus mitis GN=SK642_1557 PE=4 SV=1
SM Day 1	437	4348	tr|A0A081Q921|A0A081Q921_STRMT	29.75	6	2	1		72663	Bacterial extracellular solute-binding s 5 Middle family protein OS=Streptococcus mitis GN=SK642_1576 PE=4 SV=1	Streptococcus mitis GN=SK642_1576 PE=4 SV=1
SM Day 1	933	13344	tr|A0A081Q923|A0A081Q923_STRMT	24.37	2	1	1		62337	Glucan 1 6-alpha-glucosidase OS=Streptococcus mitis GN=dexB PE=4 SV=1	Streptococcus mitis GN=dexB PE=4 SV=1
SM Day 1	173	1809	tr|A0A081Q973|A0A081Q973_STRMT	49.32	7	5	4		62660	Heme ABC exporter ATP-binding protein CcmA OS=Streptococcus mitis GN=SK642_1628 PE=3 SV=1	Streptococcus mitis GN=SK642_1628 PE=3 SV=1
SM Day 1	588	64572	tr|A0A081Q9C8|A0A081Q9C8_STRMT	28.63	9	2	2	Carbamidomethylation	53132	6-phospho-beta-glucosidase gmuD OS=Streptococcus mitis GN=gmuD PE=3 SV=1	Streptococcus mitis GN=gmuD PE=3 SV=1
SM Day 1	255	10799	tr|A0A081Q9I1|A0A081Q9I1_STRMT	51.8	6	4	4		83825	Anaerobic ribonucleoside-triphosphate reductase OS=Streptococcus mitis GN=nrdD PE=4 SV=1	Streptococcus mitis GN=nrdD PE=4 SV=1
SM Day 1	801	6617	tr|A0A081Q9L5|A0A081Q9L5_STRMT	23.28	5	1	1		31191	Lipoprotein OS=Streptococcus mitis GN=SK642_1770 PE=3 SV=1	Streptococcus mitis GN=SK642_1770 PE=3 SV=1
SM Day 1	682	7842	tr|A0A081Q9M3|A0A081Q9M3_STRMT	24.29	6	1	1		36124	tRNA N6-adenosine threonylcarbamoyltransferase OS=Streptococcus mitis GN=tsaD PE=3 SV=1	Streptococcus mitis GN=tsaD PE=3 SV=1
SM Day 1	1260	1528	tr|A0A081Q9N4|A0A081Q9N4_STRMT	34.95	8	4	4		80539	Bacteriocin-associated integral membrane family protein OS=Streptococcus mitis GN=SK642_1789 PE=4 SV=1	Streptococcus mitis GN=SK642_1789 PE=4 SV=1
SM Day 1	444	11653	tr|A0A081Q9P2|A0A081Q9P2_STRMT	40.6	7	3	3		69108	Oxidoreductase NAD-binding Rossmann fold family protein OS=Streptococcus mitis GN=SK642_1797 PE=4 SV=1	Streptococcus mitis GN=SK642_1797 PE=4 SV=1
SM Day 1	379	1972	tr|A0A081Q9S2|A0A081Q9S2_STRMT	43.15	5	4	4		100729	Alpha-mannosidase OS=Streptococcus mitis GN=SK642_1827 PE=4 SV=1	Streptococcus mitis GN=SK642_1827 PE=4 SV=1
SM Day 1	58	249	tr|A0A081Q9S5|A0A081Q9S5_STRMT	93.87	5	17	10	Deamidation (NQ); Dehydration; Acetylation (N-term); Phosphorylation (STY); Carbamidomethylation (DHKE X@N-term); 5 more	402550	LPXTG-motif cell wall anchor domain protein OS=Streptococcus mitis GN=SK642_1830 PE=4 SV=1	Streptococcus mitis GN=SK642_1830 PE=4 SV=1
SM Day 1	1031	211	tr|A0A081Q9Z8|A0A081Q9Z8_STRMT	40.54	6	5	4		157935	Uncharacterized protein OS=Streptococcus mitis GN=SK642_1026 PE=4 SV=1	Streptococcus mitis GN=SK642_1026 PE=4 SV=1
SM Day 1	128	1749	tr|A0A081QA00|A0A081QA00_STRMT	63.01	10	10	9	Dehydration	113305	Uncharacterized protein OS=Streptococcus mitis GN=SK642_1028 PE=4 SV=1	Streptococcus mitis GN=SK642_1028 PE=4 SV=1
SM Day 1	661	3461	tr|A0A081QA19|A0A081QA19_STRMT	20.19	2	1	1		42702	Glucose-1-phosphate adenylyltransferase GlgD subunit OS=Streptococcus mitis GN=glgD PE=4 SV=1	Streptococcus mitis GN=glgD PE=4 SV=1
SM Day 1	217	10548	tr|A0A081QA98|A0A081QA98_STRMT	46.66	5	4	4		116303	Carbamoyl-phosphate synthase (glutamine-hydrolyzing) OS=Streptococcus mitis GN=carB PE=3 SV=1	Streptococcus mitis GN=carB PE=3 SV=1
SM Day 1	724	2038	tr|A0A081QAA1|A0A081QAA1_STRMT	33.34	24	2	2		19477	Bifunctional protein pyrR OS=Streptococcus mitis GN=pyrR PE=3 SV=1	Streptococcus mitis GN=pyrR PE=3 SV=1
SM Day 1	334	244	tr|A0A081QAF2|A0A081QAF2_STRMT	58.03	5	12	8		335885	LPXTG-motif cell wall anchor domain protein OS=Streptococcus mitis GN=SK642_1182 PE=4 SV=1	Streptococcus mitis GN=SK642_1182 PE=4 SV=1
SM Day 1	895	12017	tr|A0A081QAJ5|A0A081QAJ5_STRMT	30.2	5	1	1		28931	Amino ABC transporter permease 3-TM region His/Glu/Gln/Arg/opine family domain protein OS=Streptococcus mitis GN=SK642_1226 PE=3 SV=1	Streptococcus mitis GN=SK642_1226 PE=3 SV=1
SM Day 1	493	11771	tr|A0A081QAM0|A0A081QAM0_STRMT	22.49	3	1	1		77806	PTS system glucose subfamily IIA component domain protein OS=Streptococcus mitis GN=ptbA PE=4 SV=1	Streptococcus mitis GN=ptbA PE=4 SV=1
SM Day 1	175	1518	tr|A0A081QAP5|A0A081QAP5_STRMT	57.5	6	3	3		65357	Pyruvate oxidase OS=Streptococcus mitis GN=spxB PE=3 SV=1	Streptococcus mitis GN=spxB PE=3 SV=1
SM Day 1	479	38761	tr|A0A081QAQ5|A0A081QAQ5_STRMT	29.37	2	1	1		52230	Heme ABC exporter ATP-binding protein CcmA OS=Streptococcus mitis GN=SK642_1286 PE=3 SV=1	Streptococcus mitis GN=SK642_1286 PE=3 SV=1
SM Day 1	1164	14401	tr|A0A081QAS4|A0A081QAS4_STRMT	32.77	4	3	3		68228	GTP-binding protein TypA/BipA OS=Streptococcus mitis GN=typA PE=4 SV=1	Streptococcus mitis GN=typA PE=4 SV=1
SM Day 1	716	8449	tr|A0A081QAU2|A0A081QAU2_STRMT	20.86	4	1	1		63789	HAMP domain protein OS=Streptococcus mitis GN=SK642_1323 PE=4 SV=1	Streptococcus mitis GN=SK642_1323 PE=4 SV=1
SM Day 1	237	41655	tr|A0A081QAX5|A0A081QAX5_STRMT	45.48	6	3	3		53767	UDP-N-acetylmuramoyl-L-alanyl-D-glutamate--L-lysine ligase OS=Streptococcus mitis GN=murE PE=3 SV=1	Streptococcus mitis GN=murE PE=3 SV=1
SM Day 1	673	236	tr|A0A081QAY6|A0A081QAY6_STRMT	30.23	1	1	1		189689	Uncharacterized protein OS=Streptococcus mitis GN=SK642_1367 PE=4 SV=1	Streptococcus mitis GN=SK642_1367 PE=4 SV=1
SM Day 1	17	375	tr|A0A081QAZ2|A0A081QAZ2_STRMT	116.5	15	38	7	Acetylation (K); Deamidation (NQ); Dehydration; Acetylation (N-term); Phosphorylation (STY); 12 more	266600	LPXTG-motif cell wall anchor domain protein OS=Streptococcus mitis GN=SK642_1373 PE=4 SV=1	Streptococcus mitis GN=SK642_1373 PE=4 SV=1
SM Day 1	628	12082	tr|A0A081QB33|A0A081QB33_STRMT	22.55	3	1	1		46589	Branched-chain amino acid transport system II carrier protein OS=Streptococcus mitis GN=brnQ PE=4 SV=1	Streptococcus mitis GN=brnQ PE=4 SV=1
SM Day 1	406	11052	tr|A0A081QB63|A0A081QB63_STRMT	39.32	9	3	3	Carbamidomethylation	84728	5-methyltetrahydropteroyltriglutamate--homocysteine methyltransferase OS=Streptococcus mitis GN=metE PE=3 SV=1	Streptococcus mitis GN=metE PE=3 SV=1
SM Day 1	1195	9436	tr|A0A081QB85|A0A081QB85_STRMT	23.98	4	2	1		69025	Phosphotransferase enzyme family protein OS=Streptococcus mitis GN=SK642_1466 PE=4 SV=1	Streptococcus mitis GN=SK642_1466 PE=4 SV=1
SM Day 1	446	1945	tr|A0A081QB95|A0A081QB95_STRMT	30.22	3	2	2		111088	Cell wall binding repeat family protein OS=Streptococcus mitis GN=SK642_1476 PE=4 SV=1	Streptococcus mitis GN=SK642_1476 PE=4 SV=1
SM Day 1	286	7213	tr|A0A081QBA5|A0A081QBA5_STRMT	49.33	13	3	3		40986	Ribosome biogenesis GTPase YqeH OS=Streptococcus mitis GN=yqeH PE=4 SV=1	Streptococcus mitis GN=yqeH PE=4 SV=1
SM Day 1	114	724	tr|A0A081QBB2|A0A081QBB2_STRMT	78.44	5	11	10	Acetylation (K); Deamidation (NQ); Phosphorylation (STY); Methyl ester; Dihydroxy; 2 more	304289	LPXTG-motif cell wall anchor domain protein OS=Streptococcus mitis GN=SK642_1493 PE=4 SV=1	Streptococcus mitis GN=SK642_1493 PE=4 SV=1
SM Day 1	72	306	tr|A0A081QBB3|A0A081QBB3_STRMT	89.87	8	31	30	Acetylation (K); Deamidation (NQ); Acetylation (N-term); Phosphorylation (STY); Carbamidomethylation (DHKE X@N-term); 12 more	565394	LPXTG-motif cell wall anchor domain protein OS=Streptococcus mitis GN=SK642_1494 PE=4 SV=1	Streptococcus mitis GN=SK642_1494 PE=4 SV=1
SM Day 1	347	820	tr|A0A081QBD2|A0A081QBD2_STRMT	35.48	1	3	3		329773	Fimbriae-associated protein Fap1 OS=Streptococcus mitis GN=fap1 PE=4 SV=1	Streptococcus mitis GN=fap1 PE=4 SV=1
SM Day 1	554	4080	tr|A0A081QBE7|A0A081QBE7_STRMT	20.04	2	1	1		49511	Acetyl-CoA carboxylase biotin carboxylase subunit OS=Streptococcus mitis GN=accC PE=4 SV=1	Streptococcus mitis GN=accC PE=4 SV=1
SM Day 1	93	10593	tr|A0A081QBF4|A0A081QBF4_STRMT	100.38	38	4	4	Biotinylation; Mutation	8299	Acyl carrier protein OS=Streptococcus mitis GN=acpP PE=3 SV=1	Streptococcus mitis GN=acpP PE=3 SV=1
SM Day 1	228	13551	tr|A0A081QBK1|A0A081QBK1_STRMT	43.79	6	4	4		71859	Peptidase M13 family protein OS=Streptococcus mitis GN=SK642_0556 PE=4 SV=1	Streptococcus mitis GN=SK642_0556 PE=4 SV=1
SM Day 1	985	4106	tr|A0A081QBL0|A0A081QBL0_STRMT	23.64	6	2	2		84458	Bifunctional (P)ppGpp synthase/hydrolase RelA OS=Streptococcus mitis GN=relA PE=3 SV=1	Streptococcus mitis GN=relA PE=3 SV=1
SM Day 1	1365	5552	tr|A0A081QBN2|A0A081QBN2_STRMT	24.29	3	2	2		85528	HAD ATPase P-type IC family protein OS=Streptococcus mitis GN=SK642_0587 PE=3 SV=1	Streptococcus mitis GN=SK642_0587 PE=3 SV=1
SM Day 1	1473	161076	tr|A0A081QBN4|A0A081QBN4_STRMT	29.74	7	2	2		29687	Putative GTP cyclohydrolase 1 type 2 OS=Streptococcus mitis GN=SK642_0589 PE=3 SV=1	Streptococcus mitis GN=SK642_0589 PE=3 SV=1
SM Day 1	172	2098	tr|A0A081QBQ8|A0A081QBQ8_STRMT	45.7	1	3	2		461569	LPXTG-motif cell wall anchor domain protein OS=Streptococcus mitis GN=SK642_0614 PE=4 SV=1	Streptococcus mitis GN=SK642_0614 PE=4 SV=1
SM Day 1	458	347	tr|A0A081QBR2|A0A081QBR2_STRMT	22.64	1	1	1		90472	LysM domain protein OS=Streptococcus mitis GN=SK642_0618 PE=4 SV=1	Streptococcus mitis GN=SK642_0618 PE=4 SV=1
SM Day 1	388	3305	tr|A0A081QBR4|A0A081QBR4_STRMT	42.08	12	4	2		50569	Histidine kinase OS=Streptococcus mitis GN=SK642_0620 PE=4 SV=1	Streptococcus mitis GN=SK642_0620 PE=4 SV=1
SM Day 1	769	5842	tr|A0A081QBR6|A0A081QBR6_STRMT	24.9	3	1	1		37797	ABC transporter family protein OS=Streptococcus mitis GN=SK642_0622 PE=3 SV=1	Streptococcus mitis GN=SK642_0622 PE=3 SV=1
SM Day 1	38	35	tr|A0A081QBT5|A0A081QBT5_STRMT	110.88	9	32	28	Acetylation (K); Deamidation (NQ); Dehydration; Acetylation (N-term); Phosphorylation (STY); 9 more	471450	LPXTG-motif cell wall anchor domain protein OS=Streptococcus mitis GN=SK642_0642 PE=4 SV=1	Streptococcus mitis GN=SK642_0642 PE=4 SV=1
SM Day 1	221	7315	tr|A0A081QBV2|A0A081QBV2_STRMT	59.3	8	3	3		49111	Bacterial regulatory s gntR family protein OS=Streptococcus mitis GN=SK642_0659 PE=4 SV=1	Streptococcus mitis GN=SK642_0659 PE=4 SV=1
SM Day 1	506	2804	tr|A0A081QBW1|A0A081QBW1_STRMT	35.79	4	3	3		96442	Alanine--tRNA ligase OS=Streptococcus mitis GN=alaS PE=3 SV=1	Streptococcus mitis GN=alaS PE=3 SV=1
SM Day 1	580	12751	tr|A0A081QBW5|A0A081QBW5_STRMT	20.36	5	1	1		43843	Uncharacterized protein OS=Streptococcus mitis GN=SK642_0672 PE=4 SV=1	Streptococcus mitis GN=SK642_0672 PE=4 SV=1
SM Day 1	67	953	tr|A0A081QC61|A0A081QC61_STRMT	101.57	31	13	13	Deamidation (NQ); Phosphorylation (STY); Carbamidomethylation (DHKE X@N-term); Methyl ester; Guanidination; 3 more	46113	Pyrimidine-nucleoside phosphorylase family protein OS=Streptococcus mitis GN=pdp PE=4 SV=1	Streptococcus mitis GN=pdp PE=4 SV=1
SM Day 1	279	6563	tr|A0A081QCD6|A0A081QCD6_STRMT	32.67	3	2	2		89295	Ribonuclease R OS=Streptococcus mitis GN=rnr PE=3 SV=1	Streptococcus mitis GN=rnr PE=3 SV=1
SM Day 1	1066	4609	tr|A0A081QCE4|A0A081QCE4_STRMT	26.41	3	2	2		103390	Phosphoenolpyruvate carboxylase OS=Streptococcus mitis GN=ppc PE=3 SV=1	Streptococcus mitis GN=ppc PE=3 SV=1
SM Day 1	145	190884	tr|A0A081QCI1|A0A081QCI1_STRMT	63.1	33	2	2	Carbamidomethylation; Carbamidomethylation (DHKE X@N-term)	10751	PTS system Lactose/Cellobiose specific IIB subunit OS=Streptococcus mitis GN=SK1126_1091 PE=4 SV=1	Streptococcus mitis GN=SK1126_1091 PE=4 SV=1
SM Day 1	740	16012	tr|A0A081QCM8|A0A081QCM8_STRMT	20.72	9	1	1		21972	Ribonuclease HII OS=Streptococcus mitis GN=rnhB PE=3 SV=1	Streptococcus mitis GN=rnhB PE=3 SV=1
SM Day 1	161	145	tr|A0A081QCN9|A0A081QCN9_STRMT	54.5	3	4	3		210786	Zinc metalloprotease ZmpD OS=Streptococcus mitis GN=zmpD PE=4 SV=1	Streptococcus mitis GN=zmpD PE=4 SV=1
SM Day 1	166	4381	tr|A0A081QCR1|A0A081QCR1_STRMT	48.71	6	3	3		78709	S1 RNA binding domain protein OS=Streptococcus mitis GN=SK642_0970 PE=4 SV=1	Streptococcus mitis GN=SK642_0970 PE=4 SV=1
SM Day 1	336	517	tr|A0A081QCY0|A0A081QCY0_STRMT	45.12	7	4	4		144783	Pullulanase OS=Streptococcus mitis GN=SK137_0239 PE=4 SV=1	Streptococcus mitis GN=SK137_0239 PE=4 SV=1
SM Day 1	56	965	tr|A0A081QCZ2|A0A081QCZ2_STRMT	88.39	22	22	22	Acetylation (K); Deamidation (NQ); Carbamidomethylation (DHKE X@N-term); Biotinylation; Methyl ester; 5 more	134030	DNA-directed RNA polymerase subunit beta OS=Streptococcus mitis GN=rpoB PE=3 SV=1	Streptococcus mitis GN=rpoB PE=3 SV=1
SM Day 1	173	1160	tr|A0A081QCZ5|A0A081QCZ5_STRMT	52.55	10	6	5		62708	ABC transporter family protein OS=Streptococcus mitis GN=SK137_0276 PE=3 SV=1	Streptococcus mitis GN=SK137_0276 PE=3 SV=1
SM Day 1	718	190738	tr|A0A081QD01|A0A081QD01_STRMT	30.14	37	2	2		11912	Uncharacterized protein OS=Streptococcus mitis GN=SK137_0217 PE=4 SV=1	Streptococcus mitis GN=SK137_0217 PE=4 SV=1
SM Day 1	186	8482	tr|A0A081QD02|A0A081QD02_STRMT	46.29	9	2	2		43568	Phage major capsid protein HK97 family OS=Streptococcus mitis GN=SK137_0199 PE=4 SV=1	Streptococcus mitis GN=SK137_0199 PE=4 SV=1
SM Day 1	748	38700	tr|A0A081QD13|A0A081QD13_STRMT	29.06	9	2	2		26971	Nopaline transport system permease protein nocM OS=Streptococcus mitis GN=SK137_0237 PE=3 SV=1	Streptococcus mitis GN=SK137_0237 PE=3 SV=1
SM Day 1	1068	4987	tr|A0A081QD17|A0A081QD17_STRMT	23.85	5	2	2		68469	Uncharacterized protein OS=Streptococcus mitis GN=SK137_0209 PE=4 SV=1	Streptococcus mitis GN=SK137_0209 PE=4 SV=1
SM Day 1	439	9635	tr|A0A081QD40|A0A081QD40_STRMT	30.07	8	2	2		44706	Uncharacterized protein OS=Streptococcus mitis GN=SK137_0212 PE=4 SV=1	Streptococcus mitis GN=SK137_0212 PE=4 SV=1
SM Day 1	763	159630	tr|A0A081QD68|A0A081QD68_STRMT	39.58	10	3	3	Carbamidomethylation	27005	Uncharacterized protein OS=Streptococcus mitis GN=SK137_0208 PE=4 SV=1	Streptococcus mitis GN=SK137_0208 PE=4 SV=1
SM Day 1	895	12021	tr|A0A081QD91|A0A081QD91_STRMT	30.2	5	1	1		28931	Amino ABC transporter permease 3-TM region His/Glu/Gln/Arg/opine family domain protein OS=Streptococcus mitis GN=SK137_1350 PE=3 SV=1	Streptococcus mitis GN=SK137_1350 PE=3 SV=1
SM Day 1	493	36980	tr|A0A081QDB2|A0A081QDB2_STRMT	22.49	3	1	1		77917	PTS system glucose subfamily IIA component domain protein OS=Streptococcus mitis GN=ptbA PE=4 SV=1	Streptococcus mitis GN=ptbA PE=4 SV=1
SM Day 1	175	1708	tr|A0A081QDD9|A0A081QDD9_STRMT	57.5	6	3	3		65298	Pyruvate oxidase OS=Streptococcus mitis GN=spxB PE=3 SV=1	Streptococcus mitis GN=spxB PE=3 SV=1
SM Day 1	479	1931	tr|A0A081QDE9|A0A081QDE9_STRMT	29.37	2	1	1		52351	Heme ABC exporter ATP-binding protein CcmA OS=Streptococcus mitis GN=SK637_1269 PE=3 SV=1	Streptococcus mitis GN=SK637_1269 PE=3 SV=1
SM Day 1	237	12028	tr|A0A081QDM0|A0A081QDM0_STRMT	45.48	6	3	3		53628	UDP-N-acetylmuramoyl-L-alanyl-D-glutamate--L-lysine ligase OS=Streptococcus mitis GN=murE PE=3 SV=1	Streptococcus mitis GN=murE PE=3 SV=1
SM Day 1	34	424	tr|A0A081QDN3|A0A081QDN3_STRMT	104.52	20	34	10	Acetylation (K); Deamidation (NQ); Dehydration; Acetylation (N-term); Phosphorylation (STY); 9 more	204512	LPXTG-motif cell wall anchor domain protein OS=Streptococcus mitis GN=SK637_1353 PE=4 SV=1	Streptococcus mitis GN=SK637_1353 PE=4 SV=1
SM Day 1	25	264	tr|A0A081QDN4|A0A081QDN4_STRMT	141.18	30	59	2	Acetylation (K); Deamidation (NQ); Acetylation (N-term); Phosphorylation (STY); Carbamidomethylation (DHKE X@N-term); 10 more	226289	LPXTG-motif cell wall anchor domain protein OS=Streptococcus mitis GN=SK637_1354 PE=4 SV=1	Streptococcus mitis GN=SK637_1354 PE=4 SV=1
SM Day 1	311	9375	tr|A0A081QDR9|A0A081QDR9_STRMT	39.13	4	1	1		26491	Triosephosphate isomerase OS=Streptococcus mitis GN=tpiA PE=3 SV=1	Streptococcus mitis GN=tpiA PE=3 SV=1
SM Day 1	232	110	tr|A0A081QDS4|A0A081QDS4_STRMT	45.74	2	3	2		302688	LPXTG-motif cell wall anchor domain protein OS=Streptococcus mitis GN=SK637_1394 PE=4 SV=1	Streptococcus mitis GN=SK637_1394 PE=4 SV=1
SM Day 1	125	400	tr|A0A081QDS5|A0A081QDS5_STRMT	65.81	6	9	8	Carbamidomethylation (DHKE X@N-term); Amidation	288458	LPXTG-motif cell wall anchor domain protein OS=Streptococcus mitis GN=SK637_1395 PE=4 SV=1	Streptococcus mitis GN=SK637_1395 PE=4 SV=1
SM Day 1	391	505	tr|A0A081QDS6|A0A081QDS6_STRMT	39.67	1	3	2		282626	LPXTG-motif cell wall anchor domain protein OS=Streptococcus mitis GN=SK637_1396 PE=4 SV=1	Streptococcus mitis GN=SK637_1396 PE=4 SV=1
SM Day 1	628	64807	tr|A0A081QDT2|A0A081QDT2_STRMT	22.55	3	1	1		46589	Branched-chain amino acid transport system II carrier protein OS=Streptococcus mitis GN=brnQ PE=4 SV=1	Streptococcus mitis GN=brnQ PE=4 SV=1
SM Day 1	990	62630	tr|A0A081QDU0|A0A081QDU0_STRMT	25.69	2	2	1		70463	UvrABC system protein C OS=Streptococcus mitis GN=uvrC PE=3 SV=1	Streptococcus mitis GN=uvrC PE=3 SV=1
SM Day 1	406	3625	tr|A0A081QDV7|A0A081QDV7_STRMT	39.32	9	3	3	Carbamidomethylation	84659	5-methyltetrahydropteroyltriglutamate--homocysteine methyltransferase OS=Streptococcus mitis GN=metE PE=3 SV=1	Streptococcus mitis GN=metE PE=3 SV=1
SM Day 1	720	36094	tr|A0A081QDY4|A0A081QDY4_STRMT	20.15	1	1	1		90155	Primosomal protein N OS=Streptococcus mitis GN=priA PE=4 SV=1	Streptococcus mitis GN=priA PE=4 SV=1
SM Day 1	610	1821	tr|A0A081QE19|A0A081QE19_STRMT	24.69	2	1	1		94859	Glycosyl transferase 8 family protein OS=Streptococcus mitis GN=SK637_1489 PE=4 SV=1	Streptococcus mitis GN=SK637_1489 PE=4 SV=1
SM Day 1	554	35858	tr|A0A081QE39|A0A081QE39_STRMT	20.04	2	1	1		49459	Acetyl-CoA carboxylase biotin carboxylase subunit OS=Streptococcus mitis GN=accC PE=4 SV=1	Streptococcus mitis GN=accC PE=4 SV=1
SM Day 1	324	118498	tr|A0A081QE55|A0A081QE55_STRMT	25.07	2	1	1		33009	C4-dicarboxylate transporter/malic acid transport family protein OS=Streptococcus mitis GN=SK637_1525 PE=4 SV=1	Streptococcus mitis GN=SK637_1525 PE=4 SV=1
SM Day 1	644	35958	tr|A0A081QE65|A0A081QE65_STRMT	23.93	5	1	1		56105	Chaperone protein DnaK OS=Streptococcus mitis GN=SK637_1535 PE=3 SV=1	Streptococcus mitis GN=SK637_1535 PE=3 SV=1
SM Day 1	1354	2470	tr|A0A081QE75|A0A081QE75_STRMT	30.77	9	3	3		44403	Cell wall binding repeat family protein OS=Streptococcus mitis GN=SK637_1545 PE=4 SV=1	Streptococcus mitis GN=SK637_1545 PE=4 SV=1
SM Day 1	173	1697	tr|A0A081QEE4|A0A081QEE4_STRMT	49.32	7	5	4		62520	Heme ABC exporter ATP-binding protein CcmA OS=Streptococcus mitis GN=SK637_1614 PE=3 SV=1	Streptococcus mitis GN=SK637_1614 PE=3 SV=1
SM Day 1	56	944	tr|A0A081QEI1|A0A081QEI1_STRMT	87.49	20	21	21	Acetylation (K); Deamidation (NQ); Carbamidomethylation (DHKE X@N-term); Biotinylation; Methyl ester; 5 more	134201	DNA-directed RNA polymerase subunit beta OS=Streptococcus mitis GN=rpoB PE=3 SV=1	Streptococcus mitis GN=rpoB PE=3 SV=1
SM Day 1	336	651	tr|A0A081QEI3|A0A081QEI3_STRMT	45.12	7	4	4		144666	Putative pullulanase OS=Streptococcus mitis GN=SK637_1653 PE=4 SV=1	Streptococcus mitis GN=SK637_1653 PE=4 SV=1
SM Day 1	588	117087	tr|A0A081QEI6|A0A081QEI6_STRMT	28.63	9	2	2	Carbamidomethylation	53183	6-phospho-beta-glucosidase gmuD OS=Streptococcus mitis GN=gmuD PE=3 SV=1	Streptococcus mitis GN=gmuD PE=3 SV=1
SM Day 1	255	10800	tr|A0A081QEN6|A0A081QEN6_STRMT	51.8	6	4	4		83825	Anaerobic ribonucleoside-triphosphate reductase OS=Streptococcus mitis GN=nrdD PE=4 SV=1	Streptococcus mitis GN=nrdD PE=4 SV=1
SM Day 1	563	2384	tr|A0A081QER8|A0A081QER8_STRMT	40.81	19	4	4		38698	Methionine import ATP-binding protein MetN OS=Streptococcus mitis GN=metN PE=3 SV=1	Streptococcus mitis GN=metN PE=3 SV=1
SM Day 1	801	66080	tr|A0A081QES0|A0A081QES0_STRMT	23.28	5	1	1		31235	Lipoprotein OS=Streptococcus mitis GN=SK637_1740 PE=3 SV=1	Streptococcus mitis GN=SK637_1740 PE=3 SV=1
SM Day 1	444	1171	tr|A0A081QEU9|A0A081QEU9_STRMT	34.83	4	2	2		69169	Oxidoreductase NAD-binding Rossmann fold family protein OS=Streptococcus mitis GN=SK637_1769 PE=4 SV=1	Streptococcus mitis GN=SK637_1769 PE=4 SV=1
SM Day 1	680	11328	tr|A0A081QEY6|A0A081QEY6_STRMT	22.54	2	1	1		57381	D-alanine--poly(phosphoribitol) ligase subunit 1 OS=Streptococcus mitis GN=dltA PE=3 SV=1	Streptococcus mitis GN=dltA PE=3 SV=1
SM Day 1	2580	133860	tr|A0A081QEZ6|A0A081QEZ6_STRMT	24.51	3	2	2		81189	FtsX-like permease family protein OS=Streptococcus mitis GN=SK637_1816 PE=4 SV=1	Streptococcus mitis GN=SK637_1816 PE=4 SV=1
SM Day 1	688	41045	tr|A0A081QF09|A0A081QF09_STRMT	21.05	8	1	1		17587	Transcriptional regulator CtsR OS=Streptococcus mitis GN=ctsR PE=4 SV=1	Streptococcus mitis GN=ctsR PE=4 SV=1
SM Day 1	540	39789	tr|A0A081QF21|A0A081QF21_STRMT	25.27	4	1	1		49513	Type III restriction enzyme res subunit OS=Streptococcus mitis GN=SK637_1841 PE=4 SV=1	Streptococcus mitis GN=SK637_1841 PE=4 SV=1
SM Day 1	664	7019	tr|A0A081QF29|A0A081QF29_STRMT	23.72	4	1	1		29704	Cell shape-determining protein MreC OS=Streptococcus mitis GN=mreC PE=3 SV=1	Streptococcus mitis GN=mreC PE=3 SV=1
SM Day 1	880	132429	tr|A0A081QF33|A0A081QF33_STRMT	32.25	7	1	1		20109	CDP-diacylglycerol--glycerol-3-phosphate 3-phosphatidyltransferase OS=Streptococcus mitis GN=pgsA PE=3 SV=1	Streptococcus mitis GN=pgsA PE=3 SV=1
SM Day 1	1043	2463	tr|A0A081QF42|A0A081QF42_STRMT	30.5	4	3	3		96981	Uncharacterized protein OS=Streptococcus mitis GN=SK637_1862 PE=4 SV=1	Streptococcus mitis GN=SK637_1862 PE=4 SV=1
SM Day 1	550	7766	tr|A0A081QF61|A0A081QF61_STRMT	31.74	5	2	1		50145	tRNA(Ile)-lysidine synthase OS=Streptococcus mitis GN=tilS PE=3 SV=1	Streptococcus mitis GN=tilS PE=3 SV=1
SM Day 1	136	4495	tr|A0A081QF63|A0A081QF63_STRMT	50.99	10	5	5		71418	ATP-dependent zinc metalloprotease FtsH OS=Streptococcus mitis GN=hflB PE=3 SV=1	Streptococcus mitis GN=hflB PE=3 SV=1
SM Day 1	932	192306	tr|A0A081QF85|A0A081QF85_STRMT	23.15	3	1	1		30838	Uncharacterized protein OS=Streptococcus mitis GN=SK642_0465 PE=4 SV=1	Streptococcus mitis GN=SK642_0465 PE=4 SV=1
SM Day 1	187	193	tr|A0A081QFC4|A0A081QFC4_STRMT	55.96	3	2	2		77812	Sialidase B OS=Streptococcus mitis GN=nanB PE=4 SV=1	Streptococcus mitis GN=nanB PE=4 SV=1
SM Day 1	770	3110	tr|A0A081QFC7|A0A081QFC7_STRMT	27.92	4	1	1		47983	Bacterial extracellular solute-binding family protein OS=Streptococcus mitis GN=SK642_0507 PE=4 SV=1	Streptococcus mitis GN=SK642_0507 PE=4 SV=1
SM Day 1	218	515	tr|A0A081QFG3|A0A081QFG3_STRMT	54.25	12	8	1	Carbamidomethylation	105169	Isoleucine--tRNA ligase OS=Streptococcus mitis GN=ileS PE=3 SV=1	Streptococcus mitis GN=ileS PE=3 SV=1
SM Day 1	180	10044	tr|A0A081QFG6|A0A081QFG6_STRMT	50.75	9	5	5		100322	FtsX-like permease family protein OS=Streptococcus mitis GN=SK642_0546 PE=4 SV=1	Streptococcus mitis GN=SK642_0546 PE=4 SV=1
SM Day 1	501	13591	tr|A0A081QFP6|A0A081QFP6_STRMT	31.46	4	1	1		50349	Glycosyl transferases group 1 family protein OS=Streptococcus mitis GN=SK637_0855 PE=4 SV=1	Streptococcus mitis GN=SK637_0855 PE=4 SV=1
SM Day 1	103	272	tr|A0A081QFQ2|A0A081QFQ2_STRMT	80.22	7	21	11	Acetylation (K); Deamidation (NQ); Phosphorylation (STY); Carbamidomethylation (DHKE X@N-term); Methyl ester; 3 more	446334	LPXTG-motif cell wall anchor domain protein OS=Streptococcus mitis GN=SK637_0861 PE=4 SV=1	Streptococcus mitis GN=SK637_0861 PE=4 SV=1
SM Day 1	145	159157	tr|A0A081QFS5|A0A081QFS5_STRMT	63.1	33	2	2	Carbamidomethylation; Carbamidomethylation (DHKE X@N-term)	10767	PTS system Lactose/Cellobiose specific IIB subunit OS=Streptococcus mitis GN=SK637_0884 PE=4 SV=1	Streptococcus mitis GN=SK637_0884 PE=4 SV=1
SM Day 1	1	9386	tr|A0A081QFU1|A0A081QFU1_STRMT	278.68	95	20	20	Carbamidomethylation (DHKE X@N-term); Methyl ester; Dihydroxy; Ubiquitin; Reduced 4-Hydroxynonenal; 2 more	8939	Phosphocarrier protein HPr OS=Streptococcus mitis GN=ptsH PE=4 SV=1	Streptococcus mitis GN=ptsH PE=4 SV=1
SM Day 1	214	1275	tr|A0A081QFW3|A0A081QFW3_STRMT	49.11	3	5	5		274166	Immunoglobulin A1 protease ZmpA OS=Streptococcus mitis GN=zmpA PE=4 SV=1	Streptococcus mitis GN=zmpA PE=4 SV=1
SM Day 1	112	684	tr|A0A081QFW5|A0A081QFW5_STRMT	84.64	16	17	1	Acetylation (K); Deamidation (NQ); Dehydration; Acetylation (N-term); Phosphorylation (STY); 4 more	140332	ATP-dependent helicase/nuclease subunit A OS=Streptococcus mitis GN=addA PE=3 SV=1	Streptococcus mitis GN=addA PE=3 SV=1
SM Day 1	166	4130	tr|A0A081QFY5|A0A081QFY5_STRMT	53.16	7	4	4		78689	S1 RNA binding domain protein OS=Streptococcus mitis GN=SK637_0944 PE=4 SV=1	Streptococcus mitis GN=SK637_0944 PE=4 SV=1
SM Day 1	477	9152	tr|A0A081QG50|A0A081QG50_STRMT	39.17	8	2	2		49931	Amino acid permease family protein OS=Streptococcus mitis GN=SK637_1010 PE=4 SV=1	Streptococcus mitis GN=SK637_1010 PE=4 SV=1
SM Day 1	1096	1988	tr|A0A081QG59|A0A081QG59_STRMT	24.92	6	2	2		47677	Thioesterase superfamily protein OS=Streptococcus mitis GN=SK637_1019 PE=4 SV=1	Streptococcus mitis GN=SK637_1019 PE=4 SV=1
SM Day 1	661	3023	tr|A0A081QG67|A0A081QG67_STRMT	20.19	2	1	1		42658	Glucose-1-phosphate adenylyltransferase GlgD subunit OS=Streptococcus mitis GN=glgD PE=4 SV=1	Streptococcus mitis GN=glgD PE=4 SV=1
SM Day 1	318	38759	tr|A0A081QG89|A0A081QG89_STRMT	38.76	19	2	2		13462	Uncharacterized protein OS=Streptococcus mitis GN=SK637_1049 PE=4 SV=1	Streptococcus mitis GN=SK637_1049 PE=4 SV=1
SM Day 1	158	637	tr|A0A081QGB2|A0A081QGB2_STRMT	55.5	6	5	5		134015	Chromosome partition protein Smc OS=Streptococcus mitis GN=smc PE=3 SV=1	Streptococcus mitis GN=smc PE=3 SV=1
SM Day 1	217	10549	tr|A0A081QGD6|A0A081QGD6_STRMT	46.66	5	4	4		116286	Carbamoyl-phosphate synthase (glutamine-hydrolyzing) OS=Streptococcus mitis GN=carB PE=3 SV=1	Streptococcus mitis GN=carB PE=3 SV=1
SM Day 1	724	13107	tr|A0A081QGD9|A0A081QGD9_STRMT	33.34	24	2	2		19507	Bifunctional protein PyrR OS=Streptococcus mitis GN=pyrR PE=3 SV=1	Streptococcus mitis GN=pyrR PE=3 SV=1
SM Day 1	584	134926	tr|A0A081QGF2|A0A081QGF2_STRMT	28.15	12	2	2		29722	Putative hydrolase OS=Streptococcus mitis GN=SK637_1114 PE=4 SV=1	Streptococcus mitis GN=SK637_1114 PE=4 SV=1
SM Day 1	50	149	tr|A0A081QGJ0|A0A081QGJ0_STRMT	97.22	10	30	7	Acetylation (K); Deamidation (NQ); Dehydration; Acetylation (N-term); Phosphorylation (STY); 12 more	344961	LPXTG-motif cell wall anchor domain protein OS=Streptococcus mitis GN=SK637_1153 PE=4 SV=1	Streptococcus mitis GN=SK637_1153 PE=4 SV=1
SM Day 1	591	10792	tr|A0A081QGP9|A0A081QGP9_STRMT	22.92	2	1	1		55427	Substrate binding domain of ABC-type glycine betaine transport system family protein OS=Streptococcus mitis GN=SK642_0404 PE=3 SV=1	Streptococcus mitis GN=SK642_0404 PE=3 SV=1
SM Day 1	812	2955	tr|A0A081QGS6|A0A081QGS6_STRMT	21.14	3	1	1		51196	Anthranilate synthase component I OS=Streptococcus mitis GN=trpE PE=4 SV=1	Streptococcus mitis GN=trpE PE=4 SV=1
SM Day 1	801	11624	tr|A0A081QGU8|A0A081QGU8_STRMT	23.28	5	1	1		31120	Lipoprotein OS=Streptococcus mitis GN=SK137_0095 PE=3 SV=1	Streptococcus mitis GN=SK137_0095 PE=3 SV=1
SM Day 1	625	2553	tr|A0A081QH37|A0A081QH37_STRMT	39.15	3	1	1		34998	Helix-turn-helix family protein OS=Streptococcus mitis GN=SK637_0633 PE=4 SV=1	Streptococcus mitis GN=SK637_0633 PE=4 SV=1
SM Day 1	506	2445	tr|A0A081QH63|A0A081QH63_STRMT	35.79	4	3	3		96352	Alanine--tRNA ligase OS=Streptococcus mitis GN=alaS PE=3 SV=1	Streptococcus mitis GN=alaS PE=3 SV=1
SM Day 1	762	6457	tr|A0A081QH65|A0A081QH65_STRMT	38.49	12	2	2		27606	ABC transporter family protein OS=Streptococcus mitis GN=SK637_0661 PE=3 SV=1	Streptococcus mitis GN=SK637_0661 PE=3 SV=1
SM Day 1	300	10452	tr|A0A081QHD6|A0A081QHD6_STRMT	31.09	4	2	2		93366	Exonuclease DNA polymerase III epsilon subunit family domain protein OS=Streptococcus mitis GN=SK637_0732 PE=4 SV=1	Streptococcus mitis GN=SK637_0732 PE=4 SV=1
SM Day 1	67	1290	tr|A0A081QHG7|A0A081QHG7_STRMT	98.57	26	11	11	Deamidation (NQ); Phosphorylation (STY); Carbamidomethylation (DHKE X@N-term); Methyl ester; Guanidination; 3 more	46168	Pyrimidine-nucleoside phosphorylase family protein OS=Streptococcus mitis GN=pdp PE=4 SV=1	Streptococcus mitis GN=pdp PE=4 SV=1
SM Day 1	1482	9689	tr|A0A081QHH6|A0A081QHH6_STRMT	31.86	9	3	3		59887	Uncharacterized protein OS=Streptococcus mitis GN=SK637_0772 PE=4 SV=1	Streptococcus mitis GN=SK637_0772 PE=4 SV=1
SM Day 1	485	1761	tr|A0A081QHI2|A0A081QHI2_STRMT	25.91	1	1	1		91719	DNA topoisomerase 4 subunit A OS=Streptococcus mitis GN=parC PE=3 SV=1	Streptococcus mitis GN=parC PE=3 SV=1
SM Day 1	824	13596	tr|A0A081QHK6|A0A081QHK6_STRMT	21.75	3	1	1		70504	NACHT domain protein OS=Streptococcus mitis GN=SK642_0228 PE=4 SV=1	Streptococcus mitis GN=SK642_0228 PE=4 SV=1
SM Day 1	574	90881	tr|A0A081QHL8|A0A081QHL8_STRMT	30.13	3	1	1		35761	Zinc-binding dehydrogenase family protein OS=Streptococcus mitis GN=SK642_0240 PE=3 SV=1	Streptococcus mitis GN=SK642_0240 PE=3 SV=1
SM Day 1	679	1979	tr|A0A081QHM9|A0A081QHM9_STRMT	20.57	2	1	1		52100	HAD hydrolase IIB family protein OS=Streptococcus mitis GN=SK642_0251 PE=4 SV=1	Streptococcus mitis GN=SK642_0251 PE=4 SV=1
SM Day 1	919	1329	tr|A0A081QHN6|A0A081QHN6_STRMT	21.1	6	1	1		29004	Hydrolase TatD family protein OS=Streptococcus mitis GN=SK642_0258 PE=4 SV=1	Streptococcus mitis GN=SK642_0258 PE=4 SV=1
SM Day 1	415	678	tr|A0A081QHS0|A0A081QHS0_STRMT	39.94	11	3	3	Carbamidomethylation	72671	Oligopeptide-binding protein AmiA OS=Streptococcus mitis GN=amiA PE=4 SV=1	Streptococcus mitis GN=amiA PE=4 SV=1
SM Day 1	460	8896	tr|A0A081QHU6|A0A081QHU6_STRMT	47.59	8	2	2		42022	Phosphoglycerate kinase OS=Streptococcus mitis GN=pgk PE=3 SV=1	Streptococcus mitis GN=pgk PE=3 SV=1
SM Day 1	171	516	tr|A0A081QHX6|A0A081QHX6_STRMT	46.81	8	4	4		103089	Translation initiation factor IF-2 OS=Streptococcus mitis GN=infB PE=3 SV=1	Streptococcus mitis GN=infB PE=3 SV=1
SM Day 1	591	3808	tr|A0A081QI22|A0A081QI22_STRMT	22.92	2	1	1		55497	Substrate binding domain of ABC-type glycine betaine transport system family protein OS=Streptococcus mitis GN=SK637_0433 PE=3 SV=1	Streptococcus mitis GN=SK637_0433 PE=3 SV=1
SM Day 1	862	13236	tr|A0A081QI73|A0A081QI73_STRMT	23.48	6	1	1		26740	7-carboxy-7-deazaguanine synthase OS=Streptococcus mitis GN=queE PE=3 SV=1	Streptococcus mitis GN=queE PE=3 SV=1
SM Day 1	4	9379	tr|A0A081QI76|A0A081QI76_STRMT	172.05	69	11	11	Acetylation (K); Dehydration; Carbamidomethylation (DHKE X@N-term); Methyl ester; Oxidation (M); 2 more	11435	Thioredoxin OS=Streptococcus mitis GN=trxA PE=3 SV=1	Streptococcus mitis GN=trxA PE=3 SV=1
SM Day 1	770	2871	tr|A0A081QIA5|A0A081QIA5_STRMT	27.92	4	1	1		48057	Bacterial extracellular solute-binding family protein OS=Streptococcus mitis GN=SK637_0517 PE=4 SV=1	Streptococcus mitis GN=SK637_0517 PE=4 SV=1
SM Day 1	703	14411	tr|A0A081QIC6|A0A081QIC6_STRMT	28.45	3	1	1		32826	DivIVA domain protein OS=Streptococcus mitis GN=SK637_0538 PE=4 SV=1	Streptococcus mitis GN=SK637_0538 PE=4 SV=1
SM Day 1	224	497	tr|A0A081QIC7|A0A081QIC7_STRMT	52.44	7	7	1		104976	Isoleucine--tRNA ligase OS=Streptococcus mitis GN=ileS PE=3 SV=1	Streptococcus mitis GN=ileS PE=3 SV=1
SM Day 1	228	13553	tr|A0A081QID5|A0A081QID5_STRMT	43.79	6	4	4		71886	Peptidase M13 family protein OS=Streptococcus mitis GN=SK637_0547 PE=4 SV=1	Streptococcus mitis GN=SK637_0547 PE=4 SV=1
SM Day 1	1086	65809	tr|A0A081QIF0|A0A081QIF0_STRMT	33.85	12	3	3		41361	Uncharacterized protein OS=Streptococcus mitis GN=SK637_0562 PE=4 SV=1	Streptococcus mitis GN=SK637_0562 PE=4 SV=1
SM Day 1	657	3779	tr|A0A081QII7|A0A081QII7_STRMT	22.78	2	1	1		87475	LPXTG-motif cell wall anchor domain protein OS=Streptococcus mitis GN=SK637_0600 PE=4 SV=1	Streptococcus mitis GN=SK637_0600 PE=4 SV=1
SM Day 1	376	63803	tr|A0A081QIM2|A0A081QIM2_STRMT	27.91	8	2	2		43243	Acetate kinase OS=Streptococcus mitis GN=ackA PE=3 SV=1	Streptococcus mitis GN=ackA PE=3 SV=1
SM Day 1	488	11801	tr|A0A081QIM8|A0A081QIM8_STRMT	38.51	6	3	3		71093	Transketolase OS=Streptococcus mitis GN=tkt PE=3 SV=1	Streptococcus mitis GN=tkt PE=3 SV=1
SM Day 1	679	1956	tr|A0A081QIW4|A0A081QIW4_STRMT	20.57	2	1	1		52076	HAD hydrolase IIB family protein OS=Streptococcus mitis GN=SK637_0268 PE=4 SV=1	Streptococcus mitis GN=SK637_0268 PE=4 SV=1
SM Day 1	460	8897	tr|A0A081QJ26|A0A081QJ26_STRMT	47.59	8	2	2		42008	Phosphoglycerate kinase OS=Streptococcus mitis GN=pgk PE=3 SV=1	Streptococcus mitis GN=pgk PE=3 SV=1
SM Day 1	171	466	tr|A0A081QJ54|A0A081QJ54_STRMT	46.81	8	4	4		102916	Translation initiation factor IF-2 OS=Streptococcus mitis GN=infB PE=3 SV=1	Streptococcus mitis GN=infB PE=3 SV=1
SM Day 1	1360	92211	tr|A0A081QJB9|A0A081QJB9_STRMT	25.45	7	2	1		44825	Choline binding protein F OS=Streptococcus mitis GN=SK137_0037 PE=4 SV=1	Streptococcus mitis GN=SK137_0037 PE=4 SV=1
SM Day 1	2031	5856	tr|A0A081QJC1|A0A081QJC1_STRMT	25.47	11	2	1		57093	Choline binding protein J OS=Streptococcus mitis GN=SK137_0020 PE=4 SV=1	Streptococcus mitis GN=SK137_0020 PE=4 SV=1
SM Day 1	261	1745	tr|A0A081QJC2|A0A081QJC2_STRMT	21.96	2	1	1		47542	Adenylosuccinate synthetase OS=Streptococcus mitis GN=purA PE=3 SV=1	Streptococcus mitis GN=purA PE=3 SV=1
SM Day 1	1685	190879	tr|A0A081QJE1|A0A081QJE1_STRMT	27.26	15	2	2		30384	Uncharacterized protein OS=Streptococcus mitis GN=SK137_0012 PE=4 SV=1	Streptococcus mitis GN=SK137_0012 PE=4 SV=1
SM Day 1	390	115089	tr|A0A081QJF2|A0A081QJF2_STRMT	40.01	8	3	2		43946	Cell wall binding repeat family protein OS=Streptococcus mitis GN=SK137_0036 PE=4 SV=1	Streptococcus mitis GN=SK137_0036 PE=4 SV=1
SM Day 1	376	116738	tr|A0A081QJH7|A0A081QJH7_STRMT	27.91	8	2	2		43321	Acetate kinase OS=Streptococcus mitis GN=ackA PE=3 SV=1	Streptococcus mitis GN=ackA PE=3 SV=1
SM Day 1	488	12076	tr|A0A081QJJ4|A0A081QJJ4_STRMT	32.46	4	2	2		71076	Transketolase OS=Streptococcus mitis GN=tkt PE=3 SV=1	Streptococcus mitis GN=tkt PE=3 SV=1
SM Day 1	261	116284	tr|A0A081QJK6|A0A081QJK6_STRMT	21.96	2	1	1		47556	Adenylosuccinate synthetase OS=Streptococcus mitis GN=purA PE=3 SV=1	Streptococcus mitis GN=purA PE=3 SV=1
SM Day 1	42	3297	tr|A0A081QJR9|A0A081QJR9_STRMT	82.85	15	8	8	Carbamidomethylation; Acetylation (N-term); Carbamidomethylation (DHKE X@N-term); Methyl ester; Dihydroxy; Arginine oxidation to glutamic semialdehyde	68772	Beta-galactosidase family protein OS=Streptococcus mitis GN=SK642_0067 PE=3 SV=1	Streptococcus mitis GN=SK642_0067 PE=3 SV=1
SM Day 1	400	3062	tr|A0A081QJV5|A0A081QJV5_STRMT	29.57	4	1	1		66122	Aspartate--tRNA ligase OS=Streptococcus mitis GN=aspS PE=3 SV=1	Streptococcus mitis GN=aspS PE=3 SV=1
SM Day 1	442	10103	tr|A0A081QJW3|A0A081QJW3_STRMT	21.05	3	1	1		85203	Alpha-1 4 glucan phosphorylase OS=Streptococcus mitis GN=glgP PE=3 SV=1	Streptococcus mitis GN=glgP PE=3 SV=1
SM Day 1	261	93820	tr|A0A081QJZ3|A0A081QJZ3_STRMT	21.96	2	1	1		47530	Adenylosuccinate synthase OS=Streptococcus mitis GN=purA PE=3 SV=1	Streptococcus mitis GN=purA PE=3 SV=1
SM Day 1	390	13795	tr|A0A081QK22|A0A081QK22_STRMT	40.01	8	3	2		44033	Cell wall binding repeat family protein OS=Streptococcus mitis GN=SK637_0033 PE=4 SV=1	Streptococcus mitis GN=SK637_0033 PE=4 SV=1
SM Day 1	686	10498	tr|A0A081QK37|A0A081QK37_STRMT	20.77	3	1	1		36448	Phosphoribosylformylglycinamidine cyclo-ligase OS=Streptococcus mitis GN=purM PE=3 SV=1	Streptococcus mitis GN=purM PE=3 SV=1
SM Day 1	742	6318	tr|A0A081QK95|A0A081QK95_STRMT	20.63	2	1	1		59866	Dihydroxy-acid dehydratase OS=Streptococcus mitis GN=ilvD PE=3 SV=1	Streptococcus mitis GN=ilvD PE=3 SV=1
SM Day 1	400	3060	tr|A0A081QKA8|A0A081QKA8_STRMT	29.57	4	1	1		66130	Aspartate--tRNA ligase OS=Streptococcus mitis GN=aspS PE=3 SV=1	Streptococcus mitis GN=aspS PE=3 SV=1
SM Day 1	621	1247	tr|A0A081QKB4|A0A081QKB4_STRMT	33.42	3	1	1		45215	Maltose/maltodextrin-binding protein OS=Streptococcus mitis GN=malX PE=4 SV=1	Streptococcus mitis GN=malX PE=4 SV=1
SM Day 1	442	62963	tr|A0A081QKB7|A0A081QKB7_STRMT	21.05	3	1	1		85123	Alpha-1 4 glucan phosphorylase OS=Streptococcus mitis GN=glgP PE=3 SV=1	Streptococcus mitis GN=glgP PE=3 SV=1
SM Day 1	570	6476	tr|A0A081QKE0|A0A081QKE0_STRMT	38.54	9	2	2		49938	Glucose-6-phosphate isomerase OS=Streptococcus mitis GN=pgi PE=3 SV=1	Streptococcus mitis GN=pgi PE=3 SV=1
SM Day 1	499	13031	tr|A0A081QKE1|A0A081QKE1_STRMT	42.1	5	2	2		55926	Glutamate--tRNA ligase OS=Streptococcus mitis GN=gltX PE=3 SV=1	Streptococcus mitis GN=gltX PE=3 SV=1
SM Day 1	675	64492	tr|A0A081QKG6|A0A081QKG6_STRMT	21.42	3	1	1		41172	GTPase family protein OS=Streptococcus mitis GN=ychF PE=3 SV=1	Streptococcus mitis GN=ychF PE=3 SV=1
SM Day 1	693	64815	tr|A0A081QKG9|A0A081QKG9_STRMT	20.38	7	1	1		22693	Bacterial regulatory s luxR family protein OS=Streptococcus mitis GN=SK608_1996 PE=4 SV=1	Streptococcus mitis GN=SK608_1996 PE=4 SV=1
SM Day 1	688	159914	tr|A0A081QKH6|A0A081QKH6_STRMT	21.05	8	1	1		17513	Transcriptional regulator CtsR OS=Streptococcus mitis GN=ctsR PE=4 SV=1	Streptococcus mitis GN=ctsR PE=4 SV=1
SM Day 1	246	190387	tr|A0A081QKH8|A0A081QKH8_STRMT	45.36	13	4	4		37757	NMT1/THI5 like family protein OS=Streptococcus mitis GN=SK608_2005 PE=4 SV=1	Streptococcus mitis GN=SK608_2005 PE=4 SV=1
SM Day 1	469	3359	tr|A0A081QKN0|A0A081QKN0_STRMT	28.31	6	1	1		34047	Enoyl-(Acyl-carrier-protein) reductase OS=Streptococcus mitis GN=fabK PE=4 SV=1	Streptococcus mitis GN=fabK PE=4 SV=1
SM Day 1	342	913	tr|A0A081QKS1|A0A081QKS1_STRMT	57.26	5	8	5		306086	LPXTG-motif cell wall anchor domain protein OS=Streptococcus mitis GN=SK578_1748 PE=4 SV=1	Streptococcus mitis GN=SK578_1748 PE=4 SV=1
SM Day 1	980	1152	tr|A0A081QKS2|A0A081QKS2_STRMT	24.95	2	2	2		238311	Endo-alpha-N-acetylgalactosaminidase OS=Streptococcus mitis GN=SK578_1749 PE=4 SV=1	Streptococcus mitis GN=SK578_1749 PE=4 SV=1
SM Day 1	437	10347	tr|A0A081QKT8|A0A081QKT8_STRMT	29.75	6	2	1		72474	Bacterial extracellular solute-binding s 5 Middle family protein OS=Streptococcus mitis GN=SK578_1765 PE=4 SV=1	Streptococcus mitis GN=SK578_1765 PE=4 SV=1
SM Day 1	788	14838	tr|A0A081QKV1|A0A081QKV1_STRMT	30.56	5	1	1		37306	Ketol-acid reductoisomerase OS=Streptococcus mitis GN=ilvC PE=3 SV=1	Streptococcus mitis GN=ilvC PE=3 SV=1
SM Day 1	745	15982	tr|A0A081QKX6|A0A081QKX6_STRMT	21.27	8	1	1		38208	Biofilm regulatory protein A OS=Streptococcus mitis GN=brpA PE=4 SV=1	Streptococcus mitis GN=brpA PE=4 SV=1
SM Day 1	56	945	tr|A0A081QKY2|A0A081QKY2_STRMT	88.39	22	22	22	Acetylation (K); Deamidation (NQ); Carbamidomethylation (DHKE X@N-term); Biotinylation; Methyl ester; 5 more	134258	DNA-directed RNA polymerase subunit beta OS=Streptococcus mitis GN=rpoB PE=3 SV=1	Streptococcus mitis GN=rpoB PE=3 SV=1
SM Day 1	588	10910	tr|A0A081QKY7|A0A081QKY7_STRMT	28.63	9	2	2	Carbamidomethylation	53295	6-phospho-beta-glucosidase gmuD OS=Streptococcus mitis GN=gmuD PE=3 SV=1	Streptococcus mitis GN=gmuD PE=3 SV=1
SM Day 1	563	2383	tr|A0A081QL72|A0A081QL72_STRMT	40.81	19	4	4		38649	Methionine import ATP-binding protein MetN OS=Streptococcus mitis GN=metN PE=3 SV=1	Streptococcus mitis GN=metN PE=3 SV=1
SM Day 1	801	11953	tr|A0A081QL74|A0A081QL74_STRMT	23.28	5	1	1		31219	Lipoprotein OS=Streptococcus mitis GN=SK578_1901 PE=3 SV=1	Streptococcus mitis GN=SK578_1901 PE=3 SV=1
SM Day 1	444	1378	tr|A0A081QL93|A0A081QL93_STRMT	40.6	7	3	3		69166	Oxidoreductase NAD-binding Rossmann fold family protein OS=Streptococcus mitis GN=SK578_1920 PE=4 SV=1	Streptococcus mitis GN=SK578_1920 PE=4 SV=1
SM Day 1	680	14850	tr|A0A081QLC1|A0A081QLC1_STRMT	22.54	2	1	1		57372	D-alanine--poly(phosphoribitol) ligase subunit 1 OS=Streptococcus mitis GN=dltA PE=3 SV=1	Streptococcus mitis GN=dltA PE=3 SV=1
SM Day 1	246	39576	tr|A0A081QLE0|A0A081QLE0_STRMT	48.49	15	5	5		37748	NMT1/THI5 like family protein OS=Streptococcus mitis GN=SK578_1967 PE=4 SV=1	Streptococcus mitis GN=SK578_1967 PE=4 SV=1
SM Day 1	836	5944	tr|A0A081QLG3|A0A081QLG3_STRMT	27.97	3	1	1		43635	CHAP domain protein OS=Streptococcus mitis GN=SK578_1990 PE=4 SV=1	Streptococcus mitis GN=SK578_1990 PE=4 SV=1
SM Day 1	664	133689	tr|A0A081QLG5|A0A081QLG5_STRMT	23.72	4	1	1		29586	Cell shape-determining protein MreC OS=Streptococcus mitis GN=mreC PE=3 SV=1	Streptococcus mitis GN=mreC PE=3 SV=1
SM Day 1	94	1539	tr|A0A081QLH9|A0A081QLH9_STRMT	88.07	17	21	14	Acetylation (K); Deamidation (NQ); Dehydration; Phosphorylation (STY); Carbamidomethylation (DHKE X@N-term); 4 more	127398	Uncharacterized protein OS=Streptococcus mitis GN=SK608_1955 PE=4 SV=1	Streptococcus mitis GN=SK608_1955 PE=4 SV=1
SM Day 1	680	14853	tr|A0A081QLK5|A0A081QLK5_STRMT	22.54	2	1	1		57459	D-alanine--poly(phosphoribitol) ligase subunit 1 OS=Streptococcus mitis GN=dltA PE=3 SV=1	Streptococcus mitis GN=dltA PE=3 SV=1
SM Day 1	929	5011	tr|A0A081QLN9|A0A081QLN9_STRMT	24.07	1	1	1		60440	Eco57I restriction-modification methylase family protein OS=Streptococcus mitis GN=SK578_1623 PE=4 SV=1	Streptococcus mitis GN=SK578_1623 PE=4 SV=1
SM Day 1	190	13914	tr|A0A081QLP9|A0A081QLP9_STRMT	45.79	8	3	3		46207	3-hydroxy-3-methylglutaryl coenzyme A reductase OS=Streptococcus mitis GN=SK578_1633 PE=3 SV=1	Streptococcus mitis GN=SK578_1633 PE=3 SV=1
SM Day 1	1150	9431	tr|A0A081QLQ3|A0A081QLQ3_STRMT	24.43	4	2	1		70199	Lipopolysaccharide kinase family protein OS=Streptococcus mitis GN=SK578_1637 PE=4 SV=1	Streptococcus mitis GN=SK578_1637 PE=4 SV=1
SM Day 1	286	7211	tr|A0A081QLS0|A0A081QLS0_STRMT	43.08	10	2	2		40929	Ribosome biogenesis GTPase YqeH OS=Streptococcus mitis GN=yqeH PE=4 SV=1	Streptococcus mitis GN=yqeH PE=4 SV=1
SM Day 1	610	1752	tr|A0A081QLT8|A0A081QLT8_STRMT	33.91	4	2	2		94762	Glycosyl transferase 8 family protein OS=Streptococcus mitis GN=SK578_1672 PE=4 SV=1	Streptococcus mitis GN=SK578_1672 PE=4 SV=1
SM Day 1	560	9861	tr|A0A081QLV6|A0A081QLV6_STRMT	21.49	4	1	1		66763	KxYKxGKxW signal peptide domain protein OS=Streptococcus mitis GN=SK578_1690 PE=4 SV=1	Streptococcus mitis GN=SK578_1690 PE=4 SV=1
SM Day 1	1361	12869	tr|A0A081QLW0|A0A081QLW0_STRMT	23.63	6	2	2		51992	Glutamyl-tRNA(Gln) amidotransferase subunit A OS=Streptococcus mitis GN=gatA PE=3 SV=1	Streptococcus mitis GN=gatA PE=3 SV=1
SM Day 1	56	946	tr|A0A081QLZ5|A0A081QLZ5_STRMT	87.45	21	21	21	Acetylation (K); Deamidation (NQ); Carbamidomethylation (DHKE X@N-term); Methyl ester; Hydroxylation; 4 more	134273	DNA-directed RNA polymerase subunit beta OS=Streptococcus mitis GN=rpoB PE=3 SV=1	Streptococcus mitis GN=rpoB PE=3 SV=1
SM Day 1	588	10184	tr|A0A081QM08|A0A081QM08_STRMT	28.63	9	2	2	Carbamidomethylation	53317	6-phospho-beta-glucosidase gmuD OS=Streptococcus mitis GN=gmuD PE=3 SV=1	Streptococcus mitis GN=gmuD PE=3 SV=1
SM Day 1	563	2382	tr|A0A081QM93|A0A081QM93_STRMT	40.81	19	4	4		38668	Methionine import ATP-binding protein MetN OS=Streptococcus mitis GN=metN PE=3 SV=1	Streptococcus mitis GN=metN PE=3 SV=1
SM Day 1	801	90459	tr|A0A081QM95|A0A081QM95_STRMT	23.28	5	1	1		31233	Lipoprotein OS=Streptococcus mitis GN=SK608_1898 PE=3 SV=1	Streptococcus mitis GN=SK608_1898 PE=3 SV=1
SM Day 1	682	91400	tr|A0A081QMA4|A0A081QMA4_STRMT	24.29	6	1	1		36154	tRNA N6-adenosine threonylcarbamoyltransferase OS=Streptococcus mitis GN=tsaD PE=3 SV=1	Streptococcus mitis GN=tsaD PE=3 SV=1
SM Day 1	262	737	tr|A0A081QMB8|A0A081QMB8_STRMT	31.81	5	2	2		82269	ABC-type bacteriocin transporter family protein OS=Streptococcus mitis GN=SK608_1921 PE=3 SV=1	Streptococcus mitis GN=SK608_1921 PE=3 SV=1
SM Day 1	444	1377	tr|A0A081QMD2|A0A081QMD2_STRMT	40.6	7	3	3		69228	Oxidoreductase NAD-binding Rossmann fold family protein OS=Streptococcus mitis GN=SK608_1935 PE=4 SV=1	Streptococcus mitis GN=SK608_1935 PE=4 SV=1
SM Day 1	243	692	tr|A0A081QME9|A0A081QME9_STRMT	48.88	4	4	3		139531	LPXTG-motif cell wall anchor domain protein OS=Streptococcus mitis GN=SK608_1952 PE=4 SV=1	Streptococcus mitis GN=SK608_1952 PE=4 SV=1
SM Day 1	591	10319	tr|A0A081QNL1|A0A081QNL1_STRMT	22.92	2	1	1		55495	Substrate binding domain of ABC-type glycine betaine transport system family protein OS=Streptococcus mitis GN=SK578_0628 PE=3 SV=1	Streptococcus mitis GN=SK578_0628 PE=3 SV=1
SM Day 1	546	1196	tr|A0A081QNU4|A0A081QNU4_STRMT	31.65	2	2	2		127462	Sialidase A OS=Streptococcus mitis GN=nanA PE=4 SV=1	Streptococcus mitis GN=nanA PE=4 SV=1
SM Day 1	543	90944	tr|A0A081QNY6|A0A081QNY6_STRMT	25.12	5	1	1		25703	Alanine racemase N-terminal domain protein OS=Streptococcus mitis GN=SK578_0755 PE=3 SV=1	Streptococcus mitis GN=SK578_0755 PE=3 SV=1
SM Day 1	224	403	tr|A0A081QNZ1|A0A081QNZ1_STRMT	52.44	7	7	1		105177	Isoleucine--tRNA ligase OS=Streptococcus mitis GN=ileS PE=3 SV=1	Streptococcus mitis GN=ileS PE=3 SV=1
SM Day 1	212	573	tr|A0A081QP50|A0A081QP50_STRMT	47.97	3	4	1		267588	LPXTG-motif cell wall anchor domain protein OS=Streptococcus mitis GN=SK578_0819 PE=4 SV=1	Streptococcus mitis GN=SK578_0819 PE=4 SV=1
SM Day 1	41	529	tr|A0A081QP56|A0A081QP56_STRMT	100.12	16	27	6	Acetylation (K); Deamidation (NQ); Dehydration; Acetylation (N-term); Phosphorylation (STY); 8 more	198256	LPXTG-motif cell wall anchor domain protein OS=Streptococcus mitis GN=SK578_0825 PE=4 SV=1	Streptococcus mitis GN=SK578_0825 PE=4 SV=1
SM Day 1	237	8414	tr|A0A081QP77|A0A081QP77_STRMT	45.48	6	3	3		53676	UDP-N-acetylmuramoyl-L-alanyl-D-glutamate--L-lysine ligase OS=Streptococcus mitis GN=murE PE=3 SV=1	Streptococcus mitis GN=murE PE=3 SV=1
SM Day 1	135	1490	tr|A0A081QP79|A0A081QP79_STRMT	50.86	12	5	5		72629	Oligopeptide-binding protein sarA OS=Streptococcus mitis GN=SK578_0848 PE=4 SV=1	Streptococcus mitis GN=SK578_0848 PE=4 SV=1
SM Day 1	1193	4441	tr|A0A081QP87|A0A081QP87_STRMT	24.37	7	2	2		62351	YceG-like family protein OS=Streptococcus mitis GN=SK578_0856 PE=4 SV=1	Streptococcus mitis GN=SK578_0856 PE=4 SV=1
SM Day 1	16	509	tr|A0A081QPA6|A0A081QPA6_STRMT	125.92	31	53	18	Acetylation (K); Deamidation (NQ); Acetylation (N-term); Phosphorylation (STY); Carbamidomethylation (DHKE X@N-term); 16 more	219220	Zinc metalloprotease ZmpB OS=Streptococcus mitis GN=zmpB PE=4 SV=1	Streptococcus mitis GN=zmpB PE=4 SV=1
SM Day 1	996	484	tr|A0A081QPB9|A0A081QPB9_STRMT	37.58	3	4	2		267040	LPXTG-motif cell wall anchor domain protein OS=Streptococcus mitis GN=SK578_0888 PE=4 SV=1	Streptococcus mitis GN=SK578_0888 PE=4 SV=1
SM Day 1	772	36337	tr|A0A081QPC6|A0A081QPC6_STRMT	23.92	5	1	1		38393	S-adenosylmethionine:tRNA ribosyltransferase-isomerase OS=Streptococcus mitis GN=queA PE=3 SV=1	Streptococcus mitis GN=queA PE=3 SV=1
SM Day 1	876	1739	tr|A0A081QPD1|A0A081QPD1_STRMT	20.19	4	1	1		34822	HPr(Ser) kinase/phosphatase OS=Streptococcus mitis GN=hprK PE=3 SV=1	Streptococcus mitis GN=hprK PE=3 SV=1
SM Day 1	918	13224	tr|A0A081QPE9|A0A081QPE9_STRMT	21.19	5	1	1		29307	Bacterial extracellular solute-binding s 3 family protein OS=Streptococcus mitis GN=SK578_0918 PE=4 SV=1	Streptococcus mitis GN=SK578_0918 PE=4 SV=1
SM Day 1	505	8965	tr|A0A081QPF8|A0A081QPF8_STRMT	35.71	7	2	2		105884	Putative DNA methyltransferase yeeA OS=Streptococcus mitis GN=yeeA PE=4 SV=1	Streptococcus mitis GN=yeeA PE=4 SV=1
SM Day 1	506	2802	tr|A0A081QPG3|A0A081QPG3_STRMT	35.79	4	3	3		96532	Alanine--tRNA ligase OS=Streptococcus mitis GN=alaS PE=3 SV=1	Streptococcus mitis GN=alaS PE=3 SV=1
SM Day 1	580	14062	tr|A0A081QPG7|A0A081QPG7_STRMT	20.36	5	1	1		43781	Uncharacterized protein OS=Streptococcus mitis GN=SK578_0936 PE=4 SV=1	Streptococcus mitis GN=SK578_0936 PE=4 SV=1
SM Day 1	378	36206	tr|A0A081QPT5|A0A081QPT5_STRMT	46.22	10	4	4		50690	Exodeoxyribonuclease 7 large subunit OS=Streptococcus mitis GN=xseA PE=3 SV=1	Streptococcus mitis GN=xseA PE=3 SV=1
SM Day 1	452	4315	tr|A0A081QPZ0|A0A081QPZ0_STRMT	28.5	9	2	2		50705	Cytosine-specific methyltransferase OS=Streptococcus mitis GN=SK578_1110 PE=3 SV=1	Streptococcus mitis GN=SK578_1110 PE=3 SV=1
SM Day 1	639	3563	tr|A0A081QQ03|A0A081QQ03_STRMT	24.45	3	1	1		87722	AAA-like domain protein OS=Streptococcus mitis GN=SK578_1123 PE=4 SV=1	Streptococcus mitis GN=SK578_1123 PE=4 SV=1
SM Day 1	1033	7747	tr|A0A081QQ59|A0A081QQ59_STRMT	33.96	4	3	3		125053	Type I site-specific deoxyribonuclease HsdR family protein OS=Streptococcus mitis GN=hsdR PE=4 SV=1	Streptococcus mitis GN=hsdR PE=4 SV=1
SM Day 1	77	798	tr|A0A081QQ90|A0A081QQ90_STRMT	92.34	20	21	7	Acetylation (K); Deamidation (NQ); Dehydration; Acetylation (N-term); Phosphorylation (STY); 6 more	140497	ATP-dependent helicase/nuclease subunit A OS=Streptococcus mitis GN=addA PE=3 SV=1	Streptococcus mitis GN=addA PE=3 SV=1
SM Day 1	309	6788	tr|A0A081QQC5|A0A081QQC5_STRMT	53.13	7	2	2		47084	Enolase OS=Streptococcus mitis GN=eno PE=3 SV=1	Streptococcus mitis GN=eno PE=3 SV=1
SM Day 1	661	62658	tr|A0A081QQD0|A0A081QQD0_STRMT	20.19	2	1	1		42675	Glucose-1-phosphate adenylyltransferase GlgD subunit OS=Streptococcus mitis GN=glgD PE=4 SV=1	Streptococcus mitis GN=glgD PE=4 SV=1
SM Day 1	69	156992	tr|A0A081QQE0|A0A081QQE0_STRMT	155.17	58	6	1	Acetylation (N-term); Phosphorylation (STY); Methyl ester; Mutation	12865	Bacterocin transport accessory protein OS=Streptococcus mitis GN=bta PE=4 SV=1	Streptococcus mitis GN=bta PE=4 SV=1
SM Day 1	1030	1870	tr|A0A081QQF9|A0A081QQF9_STRMT	23.25	4	2	2		59631	Formate--tetrahydrofolate ligase OS=Streptococcus mitis GN=fhs1 PE=3 SV=1	Streptococcus mitis GN=fhs1 PE=3 SV=1
SM Day 1	814	4916	tr|A0A081QQH5|A0A081QQH5_STRMT	20.65	3	1	1		29513	HAD hydrolase IIB family protein OS=Streptococcus mitis GN=SK578_1295 PE=4 SV=1	Streptococcus mitis GN=SK578_1295 PE=4 SV=1
SM Day 1	411	4411	tr|A0A081QQI5|A0A081QQI5_STRMT	42.19	6	3	3		75971	Bacteriocin-associated integral membrane family protein OS=Streptococcus mitis GN=SK578_1305 PE=4 SV=1	Streptococcus mitis GN=SK578_1305 PE=4 SV=1
SM Day 1	701	11716	tr|A0A081QQU9|A0A081QQU9_STRMT	21.24	2	1	1		38730	Alanine dehydrogenase OS=Streptococcus mitis GN=ald PE=3 SV=1	Streptococcus mitis GN=ald PE=3 SV=1
SM Day 1	188	1308	tr|A0A081QR05|A0A081QR05_STRMT	39.3	2	1	1		37453	Branched-chain-amino-acid aminotransferase OS=Streptococcus mitis GN=ilvE PE=3 SV=1	Streptococcus mitis GN=ilvE PE=3 SV=1
SM Day 1	1072	14582	tr|A0A081QR19|A0A081QR19_STRMT	26.61	5	2	2		55296	Heme ABC exporter ATP-binding protein CcmA OS=Streptococcus mitis GN=SK578_1492 PE=3 SV=1	Streptococcus mitis GN=SK578_1492 PE=3 SV=1
SM Day 1	67	772	tr|A0A081QR23|A0A081QR23_STRMT	98.57	26	11	11	Deamidation (NQ); Phosphorylation (STY); Carbamidomethylation (DHKE X@N-term); Methyl ester; Guanidination; 3 more	45999	Pyrimidine-nucleoside phosphorylase family protein OS=Streptococcus mitis GN=pdp PE=4 SV=1	Streptococcus mitis GN=pdp PE=4 SV=1
SM Day 1	816	7340	tr|A0A081QR49|A0A081QR49_STRMT	23.34	3	1	1		48644	Plasmid recombination enzyme family protein OS=Streptococcus mitis GN=SK578_1523 PE=4 SV=1	Streptococcus mitis GN=SK578_1523 PE=4 SV=1
SM Day 1	217	2758	tr|A0A081QR52|A0A081QR52_STRMT	51.03	7	5	5		116220	Carbamoyl-phosphate synthase (glutamine-hydrolyzing) OS=Streptococcus mitis GN=carB PE=3 SV=1	Streptococcus mitis GN=carB PE=3 SV=1
SM Day 1	724	13110	tr|A0A081QR55|A0A081QR55_STRMT	33.34	24	2	2		19491	Bifunctional protein PyrR OS=Streptococcus mitis GN=pyrR PE=3 SV=1	Streptococcus mitis GN=pyrR PE=3 SV=1
SM Day 1	493	8710	tr|A0A081QRC2|A0A081QRC2_STRMT	22.49	3	1	1		77806	PTS system glucose subfamily IIA component domain protein OS=Streptococcus mitis GN=ptbA PE=4 SV=1	Streptococcus mitis GN=ptbA PE=4 SV=1
SM Day 1	1049	9159	tr|A0A081QRC9|A0A081QRC9_STRMT	24.26	4	2	2		92387	Uncharacterized protein (Fragment) OS=Streptococcus mitis GN=SK608_1749 PE=4 SV=1	Streptococcus mitis GN=SK608_1749 PE=4 SV=1
SM Day 1	173	1810	tr|A0A081QRD9|A0A081QRD9_STRMT	49.32	7	5	4		62676	Heme ABC exporter ATP-binding protein CcmA OS=Streptococcus mitis GN=SK608_1759 PE=3 SV=1	Streptococcus mitis GN=SK608_1759 PE=3 SV=1
SM Day 1	548	4244	tr|A0A081QRP8|A0A081QRP8_STRMT	26.92	2	1	1		71249	Reverse transcriptase family protein OS=Streptococcus mitis GN=SK578_0465 PE=4 SV=1	Streptococcus mitis GN=SK578_0465 PE=4 SV=1
SM Day 1	175	1830	tr|A0A081QRP9|A0A081QRP9_STRMT	57.5	6	3	3		65270	Pyruvate oxidase OS=Streptococcus mitis GN=spxB PE=3 SV=1	Streptococcus mitis GN=spxB PE=3 SV=1
SM Day 1	479	92934	tr|A0A081QRQ9|A0A081QRQ9_STRMT	29.37	2	1	1		52233	Heme ABC exporter ATP-binding protein CcmA OS=Streptococcus mitis GN=SK578_0476 PE=3 SV=1	Streptococcus mitis GN=SK578_0476 PE=3 SV=1
SM Day 1	316	64482	tr|A0A081QRU0|A0A081QRU0_STRMT	40.52	8	2	2		25429	Putative membrane protein OS=Streptococcus mitis GN=SK578_0507 PE=4 SV=1	Streptococcus mitis GN=SK578_0507 PE=4 SV=1
SM Day 1	628	11436	tr|A0A081QS03|A0A081QS03_STRMT	22.55	3	1	1		46665	Branched-chain amino acid transport system II carrier protein OS=Streptococcus mitis GN=brnQ PE=4 SV=1	Streptococcus mitis GN=brnQ PE=4 SV=1
SM Day 1	391	55	tr|A0A081QS33|A0A081QS33_STRMT	34.06	1	2	2		255359	Uncharacterized protein OS=Streptococcus mitis GN=SK578_0602 PE=4 SV=1	Streptococcus mitis GN=SK578_0602 PE=4 SV=1
SM Day 1	228	13552	tr|A0A081QS36|A0A081QS36_STRMT	43.79	6	4	4		72027	Peptidase M13 family protein OS=Streptococcus mitis GN=SK578_0605 PE=4 SV=1	Streptococcus mitis GN=SK578_0605 PE=4 SV=1
SM Day 1	455	2476	tr|A0A081QS44|A0A081QS44_STRMT	20.05	1	1	1		187745	Uncharacterized protein (Fragment) OS=Streptococcus mitis GN=SK608_1624 PE=4 SV=1	Streptococcus mitis GN=SK608_1624 PE=4 SV=1
SM Day 1	469	64737	tr|A0A081QS56|A0A081QS56_STRMT	28.31	6	1	1		34018	Enoyl-(Acyl-carrier-protein) reductase OS=Streptococcus mitis GN=fabK PE=4 SV=1	Streptococcus mitis GN=fabK PE=4 SV=1
SM Day 1	666	62702	tr|A0A081QS75|A0A081QS75_STRMT	21.14	3	1	1		47312	Trigger factor OS=Streptococcus mitis GN=tig PE=3 SV=1	Streptococcus mitis GN=tig PE=3 SV=1
SM Day 1	12	117	tr|A0A081QS86|A0A081QS86_STRMT	133.64	26	54	46	Carbamidomethylation; Acetylation (K); Deamidation (NQ); Dehydration; Acetylation (N-term); 18 more	287680	LPXTG-motif cell wall anchor domain protein OS=Streptococcus mitis GN=SK608_1666 PE=4 SV=1	Streptococcus mitis GN=SK608_1666 PE=4 SV=1
SM Day 1	461	313	tr|A0A081QS96|A0A081QS96_STRMT	33.23	4	3	3		108880	LPXTG-motif cell wall anchor domain protein OS=Streptococcus mitis GN=SK608_1676 PE=4 SV=1	Streptococcus mitis GN=SK608_1676 PE=4 SV=1
SM Day 1	437	6990	tr|A0A081QSB5|A0A081QSB5_STRMT	22.11	4	1	1		72457	Bacterial extracellular solute-binding s 5 Middle family protein OS=Streptococcus mitis GN=SK608_1695 PE=4 SV=1	Streptococcus mitis GN=SK608_1695 PE=4 SV=1
SM Day 1	933	14531	tr|A0A081QSB6|A0A081QSB6_STRMT	24.37	2	1	1		62118	Glucan 1 6-alpha-glucosidase OS=Streptococcus mitis GN=dexB PE=4 SV=1	Streptococcus mitis GN=dexB PE=4 SV=1
SM Day 1	1002	846	tr|A0A081QSB9|A0A081QSB9_STRMT	31.68	6	3	2		77515	Putative ATP-dependent Clp protease ATP-binding subunit OS=Streptococcus mitis GN=clpC PE=4 SV=1	Streptococcus mitis GN=clpC PE=4 SV=1
SM Day 1	1050	2148	tr|A0A081QSF4|A0A081QSF4_STRMT	25.63	4	2	2		100959	Surface protein A OS=Streptococcus mitis GN=SK608_1734 PE=4 SV=1	Streptococcus mitis GN=SK608_1734 PE=4 SV=1
SM Day 1	754	8310	tr|A0A081QVG6|A0A081QVG6_STRMT	26.83	2	1	1		46553	Phage integrase family protein OS=Streptococcus mitis GN=SK578_0304 PE=4 SV=1	Streptococcus mitis GN=SK578_0304 PE=4 SV=1
SM Day 1	362	253	tr|A0A081QVI2|A0A081QVI2_STRMT	28.61	3	2	2		163903	G5 domain protein OS=Streptococcus mitis GN=SK578_0320 PE=4 SV=1	Streptococcus mitis GN=SK578_0320 PE=4 SV=1
SM Day 1	44	311	tr|A0A081QVJ1|A0A081QVJ1_STRMT	107.13	14	30	2	Acetylation (K); Deamidation (NQ); Dehydration; Acetylation (N-term); Phosphorylation (STY); 11 more	236441	LPXTG-motif cell wall anchor domain protein OS=Streptococcus mitis GN=SK578_0329 PE=4 SV=1	Streptococcus mitis GN=SK578_0329 PE=4 SV=1
SM Day 1	1070	224	tr|A0A081QVM0|A0A081QVM0_STRMT	25.98	1	2	1		194055	Endo-beta-N-acetylglucosaminidase D OS=Streptococcus mitis GN=SK578_0358 PE=4 SV=1	Streptococcus mitis GN=SK578_0358 PE=4 SV=1
SM Day 1	171	460	tr|A0A081QVQ6|A0A081QVQ6_STRMT	46.81	8	4	4		103090	Translation initiation factor IF-2 OS=Streptococcus mitis GN=infB PE=3 SV=1	Streptococcus mitis GN=infB PE=3 SV=1
SM Day 1	182	8220	tr|A0A081QVR9|A0A081QVR9_STRMT	48.25	6	3	3		101376	Valine--tRNA ligase OS=Streptococcus mitis GN=valS PE=3 SV=1	Streptococcus mitis GN=valS PE=3 SV=1
SM Day 1	721	6878	tr|A0A081QVS0|A0A081QVS0_STRMT	26.99	3	1	1	Carbamidomethylation	59133	Uncharacterized protein OS=Streptococcus mitis GN=SK578_0408 PE=4 SV=1	Streptococcus mitis GN=SK578_0408 PE=4 SV=1
SM Day 1	268	9509	tr|A0A081QVT7|A0A081QVT7_STRMT	59.55	5	4	2		89920	Uncharacterized protein (Fragment) OS=Streptococcus mitis GN=SK608_1480 PE=4 SV=1	Streptococcus mitis GN=SK608_1480 PE=4 SV=1
SM Day 1	14	164	tr|A0A081QVU0|A0A081QVU0_STRMT	123.51	27	66	43	Acetylation (K); Deamidation (NQ); Dehydration; Acetylation (N-term); Phosphorylation (STY); 15 more	295149	LPXTG-motif cell wall anchor domain protein OS=Streptococcus mitis GN=SK608_1483 PE=4 SV=1	Streptococcus mitis GN=SK608_1483 PE=4 SV=1
SM Day 1	628	12083	tr|A0A081QVX7|A0A081QVX7_STRMT	22.55	3	1	1		46588	Branched-chain amino acid transport system II carrier protein OS=Streptococcus mitis GN=brnQ PE=4 SV=1	Streptococcus mitis GN=brnQ PE=4 SV=1
SM Day 1	286	7214	tr|A0A081QW45|A0A081QW45_STRMT	43.08	10	2	2		40942	Ribosome biogenesis GTPase YqeH OS=Streptococcus mitis GN=yqeH PE=4 SV=1	Streptococcus mitis GN=yqeH PE=4 SV=1
SM Day 1	587	2094	tr|A0A081QW65|A0A081QW65_STRMT	22.18	2	1	1		79973	Glycosyl transferase 8 family protein OS=Streptococcus mitis GN=SK608_1608 PE=4 SV=1	Streptococcus mitis GN=SK608_1608 PE=4 SV=1
SM Day 1	972	1271	tr|A0A081QW73|A0A081QW73_STRMT	38.36	3	4	4		280957	KxYKxGKxW signal peptide domain protein OS=Streptococcus mitis GN=SK608_1616 PE=4 SV=1	Streptococcus mitis GN=SK608_1616 PE=4 SV=1
SM Day 1	679	1978	tr|A0A081QWS9|A0A081QWS9_STRMT	20.57	2	1	1		49744	HAD hydrolase IIB family protein OS=Streptococcus mitis GN=SK578_0245 PE=4 SV=1	Streptococcus mitis GN=SK578_0245 PE=4 SV=1
SM Day 1	591	3807	tr|A0A081QWZ7|A0A081QWZ7_STRMT	31.13	4	2	2		55486	Substrate binding domain of ABC-type glycine betaine transport system family protein OS=Streptococcus mitis GN=SK608_0554 PE=3 SV=1	Streptococcus mitis GN=SK608_0554 PE=3 SV=1
SM Day 1	424	2778	tr|A0A081QX88|A0A081QX88_STRMT	23.66	1	1	1		94848	Protein translocase subunit SecA OS=Streptococcus mitis GN=secA PE=3 SV=1	Streptococcus mitis GN=secA PE=3 SV=1
SM Day 1	989	36182	tr|A0A081QXA0|A0A081QXA0_STRMT	26.88	3	2	1		91910	Uncharacterized protein OS=Streptococcus mitis GN=SK608_0659 PE=4 SV=1	Streptococcus mitis GN=SK608_0659 PE=4 SV=1
SM Day 1	224	402	tr|A0A081QXC5|A0A081QXC5_STRMT	54.66	8	8	1	Carbamidomethylation	105179	Isoleucine--tRNA ligase OS=Streptococcus mitis GN=ileS PE=3 SV=1	Streptococcus mitis GN=ileS PE=3 SV=1
SM Day 1	228	13549	tr|A0A081QXD9|A0A081QXD9_STRMT	43.79	6	4	4		71797	Peptidase M13 family protein OS=Streptococcus mitis GN=SK608_0698 PE=4 SV=1	Streptococcus mitis GN=SK608_0698 PE=4 SV=1
SM Day 1	234	508	tr|A0A081QXJ6|A0A081QXJ6_STRMT	55.64	5	5	5		117199	LysM domain protein OS=Streptococcus mitis GN=SK608_0756 PE=4 SV=1	Streptococcus mitis GN=SK608_0756 PE=4 SV=1
SM Day 1	283	12032	tr|A0A081QXJ9|A0A081QXJ9_STRMT	40.62	14	4	3		50295	Histidine kinase OS=Streptococcus mitis GN=SK608_0759 PE=4 SV=1	Streptococcus mitis GN=SK608_0759 PE=4 SV=1
SM Day 1	769	14933	tr|A0A081QXK2|A0A081QXK2_STRMT	24.9	3	1	1		37825	ABC transporter family protein OS=Streptococcus mitis GN=SK608_0762 PE=3 SV=1	Streptococcus mitis GN=SK608_0762 PE=3 SV=1
SM Day 1	340	1170	tr|A0A081QXM2|A0A081QXM2_STRMT	43.58	3	3	3		211828	Uncharacterized protein OS=Streptococcus mitis GN=SK608_0783 PE=4 SV=1	Streptococcus mitis GN=SK608_0783 PE=4 SV=1
SM Day 1	3	43	tr|A0A081QXM5|A0A081QXM5_STRMT	148.74	29	117	103	Acetylation (K); Deamidation (NQ); Dehydration; Acetylation (N-term); Phosphorylation (STY); 19 more	411843	LPXTG-motif cell wall anchor domain protein OS=Streptococcus mitis GN=SK608_0786 PE=4 SV=1	Streptococcus mitis GN=SK608_0786 PE=4 SV=1
SM Day 1	1484	3742	tr|A0A081QXN3|A0A081QXN3_STRMT	30.84	6	3	2		48211	FtsJ-like methyltransferase family protein OS=Streptococcus mitis GN=SK608_0794 PE=4 SV=1	Streptococcus mitis GN=SK608_0794 PE=4 SV=1
SM Day 1	918	13223	tr|A0A081QXP0|A0A081QXP0_STRMT	21.19	5	1	1		29251	Bacterial extracellular solute-binding s 3 family protein OS=Streptococcus mitis GN=SK608_0801 PE=4 SV=1	Streptococcus mitis GN=SK608_0801 PE=4 SV=1
SM Day 1	506	2805	tr|A0A081QXQ0|A0A081QXQ0_STRMT	35.79	4	3	3		96432	Alanine--tRNA ligase OS=Streptococcus mitis GN=alaS PE=3 SV=1	Streptococcus mitis GN=alaS PE=3 SV=1
SM Day 1	687	14409	tr|A0A081QXR8|A0A081QXR8_STRMT	22.99	9	1	1		30782	Bifunctional protein FolD OS=Streptococcus mitis GN=folD PE=3 SV=1	Streptococcus mitis GN=folD PE=3 SV=1
SM Day 1	278	36990	tr|A0A081QXV9|A0A081QXV9_STRMT	48.56	5	3	3		65790	Putative endo-beta-N-acetylglucosaminidase OS=Streptococcus mitis GN=lytB PE=4 SV=1	Streptococcus mitis GN=lytB PE=4 SV=1
SM Day 1	279	2280	tr|A0A081QXW8|A0A081QXW8_STRMT	32.67	3	2	2		89183	Ribonuclease R OS=Streptococcus mitis GN=rnr PE=3 SV=1	Streptococcus mitis GN=rnr PE=3 SV=1
SM Day 1	501	6158	tr|A0A081QXY4|A0A081QXY4_STRMT	31.46	4	1	1		50421	Glycosyl transferases group 1 family protein OS=Streptococcus mitis GN=SK608_0895 PE=4 SV=1	Streptococcus mitis GN=SK608_0895 PE=4 SV=1
SM Day 1	781	63645	tr|A0A081QY09|A0A081QY09_STRMT	29.07	5	1	1		44858	Carbamoyl-phosphate synthase L chain ATP binding domain protein OS=Streptococcus mitis GN=SK608_0920 PE=4 SV=1	Streptococcus mitis GN=SK608_0920 PE=4 SV=1
SM Day 1	958	65470	tr|A0A081QY21|A0A081QY21_STRMT	21.16	7	1	1		52735	FeS assembly protein SufB OS=Streptococcus mitis GN=sufB PE=4 SV=1	Streptococcus mitis GN=sufB PE=4 SV=1
SM Day 1	724	13108	tr|A0A081QY36|A0A081QY36_STRMT	33.34	24	2	2		19551	Bifunctional protein PyrR OS=Streptococcus mitis GN=pyrR PE=3 SV=1	Streptococcus mitis GN=pyrR PE=3 SV=1
SM Day 1	217	2757	tr|A0A081QY39|A0A081QY39_STRMT	51.03	7	5	5		116271	Carbamoyl-phosphate synthase (glutamine-hydrolyzing) OS=Streptococcus mitis GN=carB PE=3 SV=1	Streptococcus mitis GN=carB PE=3 SV=1
SM Day 1	584	38164	tr|A0A081QY69|A0A081QY69_STRMT	34.65	16	3	3		29827	Putative hydrolase OS=Streptococcus mitis GN=SK608_0983 PE=4 SV=1	Streptococcus mitis GN=SK608_0983 PE=4 SV=1
SM Day 1	654	2201	tr|A0A081QYD6|A0A081QYD6_STRMT	33.63	7	2	2		84308	Putative membrane protein OS=Streptococcus mitis GN=SK608_1051 PE=4 SV=1	Streptococcus mitis GN=SK608_1051 PE=4 SV=1
SM Day 1	740	6195	tr|A0A081QYG3|A0A081QYG3_STRMT	20.72	7	1	1		28424	Ribonuclease HII OS=Streptococcus mitis GN=rnhB PE=3 SV=1	Streptococcus mitis GN=rnhB PE=3 SV=1
SM Day 1	166	4383	tr|A0A081QYH8|A0A081QYH8_STRMT	48.71	6	3	3		78646	S1 RNA binding domain protein OS=Streptococcus mitis GN=SK608_1094 PE=4 SV=1	Streptococcus mitis GN=SK608_1094 PE=4 SV=1
SM Day 1	1393	6685	tr|A0A081QYJ4|A0A081QYJ4_STRMT	25.49	7	2	2		41198	Tyrosine recombinase XerS OS=Streptococcus mitis GN=xerS PE=3 SV=1	Streptococcus mitis GN=xerS PE=3 SV=1
SM Day 1	661	1791	tr|A0A081QYK1|A0A081QYK1_STRMT	20.19	2	1	1		42683	Glucose-1-phosphate adenylyltransferase GlgD subunit OS=Streptococcus mitis GN=glgD PE=4 SV=1	Streptococcus mitis GN=glgD PE=4 SV=1
SM Day 1	87	704	tr|A0A081QYM5|A0A081QYM5_STRMT	89.41	21	24	9	Acetylation (K); Deamidation (NQ); Dehydration; Acetylation (N-term); Phosphorylation (STY); 6 more	140548	ATP-dependent helicase/nuclease subunit A OS=Streptococcus mitis GN=addA PE=3 SV=1	Streptococcus mitis GN=addA PE=3 SV=1
SM Day 1	939	11636	tr|A0A081QYN9|A0A081QYN9_STRMT	21.82	4	1	1		40635	Peptide chain release factor 1 OS=Streptococcus mitis GN=prfA PE=3 SV=1	Streptococcus mitis GN=prfA PE=3 SV=1
SM Day 1	318	38756	tr|A0A081QYQ8|A0A081QYQ8_STRMT	38.76	19	2	2		13515	Uncharacterized protein OS=Streptococcus mitis GN=SK1126_0982 PE=4 SV=1	Streptococcus mitis GN=SK1126_0982 PE=4 SV=1
SM Day 1	158	636	tr|A0A081QYT8|A0A081QYT8_STRMT	51.37	4	4	4		134001	Chromosome partition protein Smc OS=Streptococcus mitis GN=smc PE=3 SV=1	Streptococcus mitis GN=smc PE=3 SV=1
SM Day 1	67	700	tr|A0A081QYZ6|A0A081QYZ6_STRMT	99.91	30	12	12	Deamidation (NQ); Dehydration; Phosphorylation (STY); Carbamidomethylation (DHKE X@N-term); Methyl ester; 4 more	46124	Pyrimidine-nucleoside phosphorylase family protein OS=Streptococcus mitis GN=pdp PE=4 SV=1	Streptococcus mitis GN=pdp PE=4 SV=1
SM Day 1	895	12020	tr|A0A081QZ15|A0A081QZ15_STRMT	30.2	5	1	1		28993	Amino ABC transporter permease 3-TM region His/Glu/Gln/Arg/opine family domain protein OS=Streptococcus mitis GN=SK608_1283 PE=3 SV=1	Streptococcus mitis GN=SK608_1283 PE=3 SV=1
SM Day 1	493	37734	tr|A0A081QZ92|A0A081QZ92_STRMT	22.49	3	1	1		77828	PTS system glucose subfamily IIA component domain protein OS=Streptococcus mitis GN=ptbA PE=4 SV=1	Streptococcus mitis GN=ptbA PE=4 SV=1
SM Day 1	175	1705	tr|A0A081QZB8|A0A081QZB8_STRMT	57.5	6	3	3		65250	Pyruvate oxidase OS=Streptococcus mitis GN=spxB PE=3 SV=1	Streptococcus mitis GN=spxB PE=3 SV=1
SM Day 1	709	4571	tr|A0A081QZE4|A0A081QZE4_STRMT	31.1	3	1	1		61362	Putative membrane protein OS=Streptococcus mitis GN=SK608_1412 PE=4 SV=1	Streptococcus mitis GN=SK608_1412 PE=4 SV=1
SM Day 1	716	8450	tr|A0A081QZG0|A0A081QZG0_STRMT	20.86	4	1	1		63810	HAMP domain protein OS=Streptococcus mitis GN=SK608_1428 PE=4 SV=1	Streptococcus mitis GN=SK608_1428 PE=4 SV=1
SM Day 1	583	7857	tr|A0A081QZI8|A0A081QZI8_STRMT	26.64	2	1	1	Carbamidomethylation	58513	Polysaccharide biosynthesis family protein OS=Streptococcus mitis GN=SK608_1456 PE=4 SV=1	Streptococcus mitis GN=SK608_1456 PE=4 SV=1
SM Day 1	471	186	tr|A0A081QZK2|A0A081QZK2_STRMT	28.44	1	2	2		321391	LPXTG-motif cell wall anchor domain protein OS=Streptococcus mitis GN=SK608_1470 PE=4 SV=1	Streptococcus mitis GN=SK608_1470 PE=4 SV=1
SM Day 1	322	1618	tr|A0A081QZK3|A0A081QZK3_STRMT	32.11	3	2	2		51101	Asparagine--tRNA ligase OS=Streptococcus mitis GN=asnS PE=3 SV=1	Streptococcus mitis GN=asnS PE=3 SV=1
SM Day 1	59	1370	tr|A0A081QZL0|A0A081QZL0_STRMT	95.61	24	25	25	Deamidation (NQ); Acetylation (N-term); Phosphorylation (STY); Carbamidomethylation (DHKE X@N-term); Methyl ester; 6 more	141374	Uncharacterized protein OS=Streptococcus mitis GN=SK608_1478 PE=4 SV=1	Streptococcus mitis GN=SK608_1478 PE=4 SV=1
SM Day 1	1137	7180	tr|A0A081QZT3|A0A081QZT3_STRMT	31.06	11	3	3		45137	Aminopeptidase pepS OS=Streptococcus mitis GN=pepS PE=4 SV=1	Streptococcus mitis GN=pepS PE=4 SV=1
SM Day 1	574	4671	tr|A0A081QZU0|A0A081QZU0_STRMT	30.13	3	1	1		35748	Zinc-binding dehydrogenase family protein OS=Streptococcus mitis GN=SK608_0351 PE=3 SV=1	Streptococcus mitis GN=SK608_0351 PE=3 SV=1
SM Day 1	677	37358	tr|A0A081QZV0|A0A081QZV0_STRMT	23.66	4	1	1		34787	Asparaginase family protein OS=Streptococcus mitis GN=SK608_0361 PE=3 SV=1	Streptococcus mitis GN=SK608_0361 PE=3 SV=1
SM Day 1	679	2183	tr|A0A081QZV1|A0A081QZV1_STRMT	20.57	2	1	1		52044	HAD hydrolase IIB family protein OS=Streptococcus mitis GN=SK608_0362 PE=4 SV=1	Streptococcus mitis GN=SK608_0362 PE=4 SV=1
SM Day 1	581	8996	tr|A0A081QZZ8|A0A081QZZ8_STRMT	21.73	4	1	1		59821	Malic enzyme NAD binding domain protein OS=Streptococcus mitis GN=SK608_0410 PE=3 SV=1	Streptococcus mitis GN=SK608_0410 PE=3 SV=1
SM Day 1	171	530	tr|A0A081R056|A0A081R056_STRMT	46.81	8	4	4		103102	Translation initiation factor IF-2 OS=Streptococcus mitis GN=infB PE=3 SV=1	Streptococcus mitis GN=infB PE=3 SV=1
SM Day 1	503	5123	tr|A0A081R0B3|A0A081R0B3_STRMT	35.25	10	3	3		56898	Virulence-associated E family protein OS=Streptococcus mitis GN=SK608_0525 PE=4 SV=1	Streptococcus mitis GN=SK608_0525 PE=4 SV=1
SM Day 1	686	10288	tr|A0A081R0E4|A0A081R0E4_STRMT	20.77	3	1	1		36426	Phosphoribosylformylglycinamidine cyclo-ligase OS=Streptococcus mitis GN=purM PE=3 SV=1	Streptococcus mitis GN=purM PE=3 SV=1
SM Day 1	76	115	tr|A0A081R0H1|A0A081R0H1_STRMT	101.36	14	30	16	Acetylation (K); Deamidation (NQ); Dehydration; Acetylation (N-term); Phosphorylation (STY); 12 more	312795	LPXTG-motif cell wall anchor domain protein OS=Streptococcus mitis GN=SK578_0074 PE=4 SV=1	Streptococcus mitis GN=SK578_0074 PE=4 SV=1
SM Day 1	742	10944	tr|A0A081R0J3|A0A081R0J3_STRMT	20.63	2	1	1		59867	Dihydroxy-acid dehydratase OS=Streptococcus mitis GN=ilvD PE=3 SV=1	Streptococcus mitis GN=ilvD PE=3 SV=1
SM Day 1	400	3059	tr|A0A081R0K6|A0A081R0K6_STRMT	29.57	4	1	1		66212	Aspartate--tRNA ligase OS=Streptococcus mitis GN=aspS PE=3 SV=1	Streptococcus mitis GN=aspS PE=3 SV=1
SM Day 1	621	1194	tr|A0A081R0L2|A0A081R0L2_STRMT	33.42	3	1	1		45169	Maltose/maltodextrin-binding protein OS=Streptococcus mitis GN=malX PE=4 SV=1	Streptococcus mitis GN=malX PE=4 SV=1
SM Day 1	442	10104	tr|A0A081R0L4|A0A081R0L4_STRMT	21.05	3	1	1		85154	Alpha-1 4 glucan phosphorylase OS=Streptococcus mitis GN=glgP PE=3 SV=1	Streptococcus mitis GN=glgP PE=3 SV=1
SM Day 1	376	134658	tr|A0A081R0N6|A0A081R0N6_STRMT	27.91	8	2	2		43366	Acetate kinase OS=Streptococcus mitis GN=ackA PE=3 SV=1	Streptococcus mitis GN=ackA PE=3 SV=1
SM Day 1	488	14085	tr|A0A081R0P1|A0A081R0P1_STRMT	32.46	4	2	2		71075	Transketolase OS=Streptococcus mitis GN=tkt PE=3 SV=1	Streptococcus mitis GN=tkt PE=3 SV=1
SM Day 1	1270	3256	tr|A0A081R175|A0A081R175_STRMT	25.09	8	2	2		48414	Uncharacterized protein OS=Streptococcus mitis GN=SK608_0246 PE=4 SV=1	Streptococcus mitis GN=SK608_0246 PE=4 SV=1
SM Day 1	718	190803	tr|A0A081R194|A0A081R194_STRMT	30.14	37	2	2		11826	Uncharacterized protein OS=Streptococcus mitis GN=SK608_0265 PE=4 SV=1	Streptococcus mitis GN=SK608_0265 PE=4 SV=1
SM Day 1	207	158	tr|A0A081R1B2|A0A081R1B2_STRMT	58.57	3	8	7		333261	KxYKxGKxW signal peptide domain protein OS=Streptococcus mitis GN=SK608_0283 PE=4 SV=1	Streptococcus mitis GN=SK608_0283 PE=4 SV=1
SM Day 1	119	1485	tr|A0A081R1B4|A0A081R1B4_STRMT	84.56	6	15	14	Deamidation (NQ); Dehydration; Acetylation (N-term); Phosphorylation (STY); Carbamidomethylation (DHKE X@N-term); 2 more	391855	LPXTG-motif cell wall anchor domain protein OS=Streptococcus mitis GN=SK608_0285 PE=4 SV=1	Streptococcus mitis GN=SK608_0285 PE=4 SV=1
SM Day 1	376	116737	tr|A0A081R1B6|A0A081R1B6_STRMT	27.91	8	2	2		43313	Acetate kinase OS=Streptococcus mitis GN=ackA PE=3 SV=1	Streptococcus mitis GN=ackA PE=3 SV=1
SM Day 1	488	3687	tr|A0A081R1C9|A0A081R1C9_STRMT	32.46	4	2	2		71075	Transketolase OS=Streptococcus mitis GN=tkt PE=3 SV=1	Streptococcus mitis GN=tkt PE=3 SV=1
SM Day 1	136	4498	tr|A0A081R1F0|A0A081R1F0_STRMT	50.99	10	5	5		71432	ATP-dependent zinc metalloprotease FtsH OS=Streptococcus mitis GN=hflB PE=3 SV=1	Streptococcus mitis GN=hflB PE=3 SV=1
SM Day 1	507	4422	tr|A0A081R1J6|A0A081R1J6_STRMT	25.74	5	1	1	Carbamidomethylation	80389	Putative ABC transporter ATP-binding protein ComA OS=Streptococcus mitis GN=SK608_0063 PE=3 SV=1	Streptococcus mitis GN=SK608_0063 PE=3 SV=1
SM Day 1	1001	1267	tr|A0A081R1J9|A0A081R1J9_STRMT	39.06	4	4	4		135362	Phosphoribosylformylglycinamidine synthase OS=Streptococcus mitis GN=SK608_0066 PE=4 SV=1	Streptococcus mitis GN=SK608_0066 PE=4 SV=1
SM Day 1	686	10289	tr|A0A081R1K1|A0A081R1K1_STRMT	20.77	3	1	1		36426	Phosphoribosylformylglycinamidine cyclo-ligase OS=Streptococcus mitis GN=purM PE=3 SV=1	Streptococcus mitis GN=purM PE=3 SV=1
SM Day 1	742	6317	tr|A0A081R1R2|A0A081R1R2_STRMT	20.63	2	1	1		59879	Dihydroxy-acid dehydratase OS=Streptococcus mitis GN=ilvD PE=3 SV=1	Streptococcus mitis GN=ilvD PE=3 SV=1
SM Day 1	400	3148	tr|A0A081R1S3|A0A081R1S3_STRMT	29.57	4	1	1		66115	Aspartate--tRNA ligase OS=Streptococcus mitis GN=aspS PE=3 SV=1	Streptococcus mitis GN=aspS PE=3 SV=1
SM Day 1	442	2454	tr|A0A081R1T2|A0A081R1T2_STRMT	21.05	3	1	1		85168	Alpha-1 4 glucan phosphorylase OS=Streptococcus mitis GN=glgP PE=3 SV=1	Streptococcus mitis GN=glgP PE=3 SV=1
SM Day 1	675	10617	tr|A0A081R1Y1|A0A081R1Y1_STRMT	21.42	3	1	1		41244	Ribosome-binding ATPase YchF OS=Streptococcus mitis GN=ychF PE=3 SV=1	Streptococcus mitis GN=ychF PE=3 SV=1
SM Day 1	136	4499	tr|A0A081R1Z1|A0A081R1Z1_STRMT	50.99	10	5	5		71400	ATP-dependent zinc metalloprotease FtsH OS=Streptococcus mitis GN=hflB PE=3 SV=1	Streptococcus mitis GN=hflB PE=3 SV=1
SM Day 1	442	2455	tr|A0A081S8G1|A0A081S8G1_STRMT	21.05	3	1	1		85249	Alpha-1 4 glucan phosphorylase OS=Streptococcus mitis GN=glgP PE=3 SV=1	Streptococcus mitis GN=glgP PE=3 SV=1
SM Day 1	621	1323	tr|A0A081S8G3|A0A081S8G3_STRMT	33.42	3	1	1		45277	Maltose/maltodextrin-binding protein OS=Streptococcus mitis GN=malX PE=4 SV=1	Streptococcus mitis GN=malX PE=4 SV=1
SM Day 1	400	3147	tr|A0A081S8G9|A0A081S8G9_STRMT	29.57	4	1	1		65552	Aspartate--tRNA ligase OS=Streptococcus mitis GN=aspS PE=3 SV=1	Streptococcus mitis GN=aspS PE=3 SV=1
SM Day 1	120	227	tr|A0A081S8L7|A0A081S8L7_STRMT	70.05	8	10	8	Dehydration; Phosphorylation (STY); Carbamidomethylation (DHKE X@N-term); Methyl ester; Carboxylation (E); Nmethylmaleimide	208523	LPXTG-motif cell wall anchor domain protein OS=Streptococcus mitis GN=SK271_1336 PE=4 SV=1	Streptococcus mitis GN=SK271_1336 PE=4 SV=1
SM Day 1	105	48	tr|A0A081S8L8|A0A081S8L8_STRMT	85.47	18	23	21	Acetylation (K); Deamidation (NQ); Dehydration; Acetylation (N-term); Phosphorylation (STY); 4 more	156705	Uncharacterized protein OS=Streptococcus mitis GN=SK271_1337 PE=4 SV=1	Streptococcus mitis GN=SK271_1337 PE=4 SV=1
SM Day 1	165	285	tr|A0A081S8Q9|A0A081S8Q9_STRMT	46.5	2	4	2		219404	LPXTG-motif cell wall anchor domain protein OS=Streptococcus mitis GN=SK271_1378 PE=4 SV=1	Streptococcus mitis GN=SK271_1378 PE=4 SV=1
SM Day 1	6	108	tr|A0A081S8R0|A0A081S8R0_STRMT	158.69	39	85	27	Acetylation (K); Deamidation (NQ); Dehydration; Acetylation (N-term); Phosphorylation (STY); 15 more	227750	LPXTG-motif cell wall anchor domain protein OS=Streptococcus mitis GN=SK271_1379 PE=4 SV=1	Streptococcus mitis GN=SK271_1379 PE=4 SV=1
SM Day 1	343	727	tr|A0A081S8R5|A0A081S8R5_STRMT	44.04	2	3	3		279217	LPXTG-motif cell wall anchor domain protein OS=Streptococcus mitis GN=SK271_1384 PE=4 SV=1	Streptococcus mitis GN=SK271_1384 PE=4 SV=1
SM Day 1	65	361	tr|A0A081S8R7|A0A081S8R7_STRMT	86.53	15	17	5	Acetylation (K); Dehydration; Phosphorylation (STY); Carbamidomethylation (DHKE X@N-term); Methyl ester; 4 more	163088	Uncharacterized protein OS=Streptococcus mitis GN=SK271_1386 PE=4 SV=1	Streptococcus mitis GN=SK271_1386 PE=4 SV=1
SM Day 1	977	616	tr|A0A081S8U9|A0A081S8U9_STRMT	28.19	2	2	2		247453	LPXTG-motif cell wall anchor domain protein OS=Streptococcus mitis GN=SK271_1418 PE=4 SV=1	Streptococcus mitis GN=SK271_1418 PE=4 SV=1
SM Day 1	79	435	tr|A0A081S8V0|A0A081S8V0_STRMT	99.31	9	21	19	Deamidation (NQ); Dehydration; Phosphorylation (STY); Carbamidomethylation (DHKE X@N-term); Methyl ester; 3 more	304278	LPXTG-motif cell wall anchor domain protein OS=Streptococcus mitis GN=SK271_1419 PE=4 SV=1	Streptococcus mitis GN=SK271_1419 PE=4 SV=1
SM Day 1	628	64808	tr|A0A081S8V6|A0A081S8V6_STRMT	22.55	3	1	1		46623	Branched-chain amino acid transport system II carrier protein OS=Streptococcus mitis GN=brnQ PE=4 SV=1	Streptococcus mitis GN=brnQ PE=4 SV=1
SM Day 1	406	11049	tr|A0A081S8Y2|A0A081S8Y2_STRMT	33.7	7	2	2		84649	5-methyltetrahydropteroyltriglutamate--homocysteine methyltransferase OS=Streptococcus mitis GN=metE PE=3 SV=1	Streptococcus mitis GN=metE PE=3 SV=1
SM Day 1	169	1361	tr|A0A081S8Y7|A0A081S8Y7_STRMT	53.68	5	4	4		117981	Type I restriction and modification enzyme R subunit OS=Streptococcus mitis GN=hsdR PE=4 SV=1	Streptococcus mitis GN=hsdR PE=4 SV=1
SM Day 1	286	7212	tr|A0A081S918|A0A081S918_STRMT	43.08	10	2	2		40972	Ribosome biogenesis GTPase YqeH OS=Streptococcus mitis GN=yqeH PE=4 SV=1	Streptococcus mitis GN=yqeH PE=4 SV=1
SM Day 1	144	114120	tr|A0A081S934|A0A081S934_STRMT	48.83	8	4	4		31808	Acetyl-coenzyme A carboxylase carboxyl transferase subunit beta OS=Streptococcus mitis GN=accD PE=3 SV=1	Streptococcus mitis GN=accD PE=3 SV=1
SM Day 1	469	1758	tr|A0A081S941|A0A081S941_STRMT	28.31	6	1	1		34061	Enoyl-(Acyl-carrier-protein) reductase OS=Streptococcus mitis GN=fabK PE=4 SV=1	Streptococcus mitis GN=fabK PE=4 SV=1
SM Day 1	301	326	tr|A0A081S995|A0A081S995_STRMT	40.99	6	3	3		47634	Cell envelope-related function transcriptional attenuator common domain protein OS=Streptococcus mitis GN=SK271_1564 PE=4 SV=1	Streptococcus mitis GN=SK271_1564 PE=4 SV=1
SM Day 1	437	4350	tr|A0A081S996|A0A081S996_STRMT	29.75	6	2	1		72534	Bacterial extracellular solute-binding s 5 Middle family protein OS=Streptococcus mitis GN=SK271_1565 PE=4 SV=1	Streptococcus mitis GN=SK271_1565 PE=4 SV=1
SM Day 1	173	526	tr|A0A081S9F5|A0A081S9F5_STRMT	49.32	7	5	4		62752	Heme ABC exporter ATP-binding protein CcmA OS=Streptococcus mitis GN=SK271_1624 PE=3 SV=1	Streptococcus mitis GN=SK271_1624 PE=3 SV=1
SM Day 1	1378	41571	tr|A0A081S9I2|A0A081S9I2_STRMT	24.48	4	2	2		49639	MATE efflux family protein OS=Streptococcus mitis GN=SK271_1651 PE=4 SV=1	Streptococcus mitis GN=SK271_1651 PE=4 SV=1
SM Day 1	56	943	tr|A0A081S9J1|A0A081S9J1_STRMT	88.39	22	22	22	Acetylation (K); Deamidation (NQ); Carbamidomethylation (DHKE X@N-term); Biotinylation; Methyl ester; 5 more	134042	DNA-directed RNA polymerase subunit beta OS=Streptococcus mitis GN=rpoB PE=3 SV=1	Streptococcus mitis GN=rpoB PE=3 SV=1
SM Day 1	588	10911	tr|A0A081S9J5|A0A081S9J5_STRMT	28.63	9	2	2	Carbamidomethylation	53275	6-phospho-beta-glucosidase gmuD OS=Streptococcus mitis GN=gmuD PE=3 SV=1	Streptococcus mitis GN=gmuD PE=3 SV=1
SM Day 1	569	4678	tr|A0A081S9J7|A0A081S9J7_STRMT	37.81	4	1	1		45976	RIP metalloprotease RseP OS=Streptococcus mitis GN=rseP PE=3 SV=1	Streptococcus mitis GN=rseP PE=3 SV=1
SM Day 1	801	15391	tr|A0A081S9T4|A0A081S9T4_STRMT	23.28	5	1	1		31148	Lipoprotein OS=Streptococcus mitis GN=SK271_1753 PE=3 SV=1	Streptococcus mitis GN=SK271_1753 PE=3 SV=1
SM Day 1	444	1379	tr|A0A081S9W0|A0A081S9W0_STRMT	34.83	4	2	2		69203	Oxidoreductase NAD-binding Rossmann fold family protein OS=Streptococcus mitis GN=SK271_1779 PE=4 SV=1	Streptococcus mitis GN=SK271_1779 PE=4 SV=1
SM Day 1	1000	9531	tr|A0A081S9Y7|A0A081S9Y7_STRMT	37.22	3	4	1		184413	LPXTG-motif cell wall anchor domain protein OS=Streptococcus mitis GN=SK271_1806 PE=4 SV=1	Streptococcus mitis GN=SK271_1806 PE=4 SV=1
SM Day 1	680	14846	tr|A0A081S9Z6|A0A081S9Z6_STRMT	22.54	2	1	1		56507	D-alanine--poly(phosphoribitol) ligase subunit 1 OS=Streptococcus mitis GN=dltA PE=3 SV=1	Streptococcus mitis GN=dltA PE=3 SV=1
SM Day 1	688	159915	tr|A0A081SA13|A0A081SA13_STRMT	21.05	8	1	1		17511	Transcriptional regulator CtsR OS=Streptococcus mitis GN=ctsR PE=4 SV=1	Streptococcus mitis GN=ctsR PE=4 SV=1
SM Day 1	246	8287	tr|A0A081SA15|A0A081SA15_STRMT	48.51	15	5	5		37779	NMT1/THI5 like family protein OS=Streptococcus mitis GN=SK271_1834 PE=4 SV=1	Streptococcus mitis GN=SK271_1834 PE=4 SV=1
SM Day 1	836	5943	tr|A0A081SA31|A0A081SA31_STRMT	27.97	3	1	1		42291	CHAP domain protein OS=Streptococcus mitis GN=SK271_1850 PE=4 SV=1	Streptococcus mitis GN=SK271_1850 PE=4 SV=1
SM Day 1	664	66443	tr|A0A081SA33|A0A081SA33_STRMT	23.72	4	1	1		29787	Cell shape-determining protein MreC OS=Streptococcus mitis GN=mreC PE=3 SV=1	Streptococcus mitis GN=mreC PE=3 SV=1
SM Day 1	1140	1362	tr|A0A081SA48|A0A081SA48_STRMT	28.07	4	2	2		93842	Putative RloC protein OS=Streptococcus mitis GN=SK271_0805 PE=4 SV=1	Streptococcus mitis GN=SK271_0805 PE=4 SV=1
SM Day 1	639	3564	tr|A0A081SA80|A0A081SA80_STRMT	24.45	3	1	1		87734	AAA-like domain protein OS=Streptococcus mitis GN=SK271_0837 PE=4 SV=1	Streptococcus mitis GN=SK271_0837 PE=4 SV=1
SM Day 1	452	14614	tr|A0A081SA92|A0A081SA92_STRMT	28.5	16	2	2		27673	C-5 cytosine-specific DNA methylase family protein OS=Streptococcus mitis GN=SK271_0849 PE=4 SV=1	Streptococcus mitis GN=SK271_0849 PE=4 SV=1
SM Day 1	211	414	tr|A0A081SA97|A0A081SA97_STRMT	43.48	6	4	1		119654	ATP-dependent helicase/nuclease subunit A OS=Streptococcus mitis GN=addA PE=4 SV=1	Streptococcus mitis GN=addA PE=4 SV=1
SM Day 1	848	66660	tr|A0A081SAB8|A0A081SAB8_STRMT	22.05	2	1	1		67886	Intracellular maltogenic amylase OS=Streptococcus mitis GN=bbmA PE=4 SV=1	Streptococcus mitis GN=bbmA PE=4 SV=1
SM Day 1	939	11635	tr|A0A081SAE2|A0A081SAE2_STRMT	21.82	4	1	1		40605	Peptide chain release factor 1 OS=Streptococcus mitis GN=prfA PE=3 SV=1	Streptococcus mitis GN=prfA PE=3 SV=1
SM Day 1	1263	1252	tr|A0A081SAF5|A0A081SAF5_STRMT	27.71	3	2	0		114400	Uncharacterized protein OS=Streptococcus mitis GN=SK271_0913 PE=4 SV=1	Streptococcus mitis GN=SK271_0913 PE=4 SV=1
SM Day 1	661	62667	tr|A0A081SAH4|A0A081SAH4_STRMT	20.19	2	1	1		42647	Glucose-1-phosphate adenylyltransferase GlgD subunit OS=Streptococcus mitis GN=glgD PE=4 SV=1	Streptococcus mitis GN=glgD PE=4 SV=1
SM Day 1	318	38760	tr|A0A081SAJ7|A0A081SAJ7_STRMT	38.76	19	2	2		13499	Uncharacterized protein OS=Streptococcus mitis GN=SK271_0955 PE=4 SV=1	Streptococcus mitis GN=SK271_0955 PE=4 SV=1
SM Day 1	158	633	tr|A0A081SAM8|A0A081SAM8_STRMT	55.5	6	5	5		134046	Chromosome partition protein Smc OS=Streptococcus mitis GN=smc PE=3 SV=1	Streptococcus mitis GN=smc PE=3 SV=1
SM Day 1	217	2759	tr|A0A081SAQ2|A0A081SAQ2_STRMT	51.03	7	5	5		116261	Carbamoyl-phosphate synthase (glutamine-hydrolyzing) OS=Streptococcus mitis GN=carB PE=3 SV=1	Streptococcus mitis GN=carB PE=3 SV=1
SM Day 1	29	471	tr|A0A081SAU6|A0A081SAU6_STRMT	101.64	10	28	14	Acetylation (K); Deamidation (NQ); Dehydration; Acetylation (N-term); Phosphorylation (STY); 11 more	308845	LPXTG-motif cell wall anchor domain protein OS=Streptococcus mitis GN=SK271_1056 PE=4 SV=1	Streptococcus mitis GN=SK271_1056 PE=4 SV=1
SM Day 1	781	14099	tr|A0A081SAX0|A0A081SAX0_STRMT	29.07	5	1	1		44893	Carbamoyl-phosphate synthase L chain ATP binding domain protein OS=Streptococcus mitis GN=SK271_1080 PE=4 SV=1	Streptococcus mitis GN=SK271_1080 PE=4 SV=1
SM Day 1	1135	1017	tr|A0A081SAX6|A0A081SAX6_STRMT	32.27	6	3	3		84648	FtsK/SpoIIIE family protein OS=Streptococcus mitis GN=SK271_1086 PE=4 SV=1	Streptococcus mitis GN=SK271_1086 PE=4 SV=1
SM Day 1	493	11769	tr|A0A081SB13|A0A081SB13_STRMT	22.49	3	1	1		77810	PTS system glucose subfamily IIA component domain protein OS=Streptococcus mitis GN=ptbA PE=4 SV=1	Streptococcus mitis GN=ptbA PE=4 SV=1
SM Day 1	175	1704	tr|A0A081SB38|A0A081SB38_STRMT	57.5	6	3	3		65255	Pyruvate oxidase OS=Streptococcus mitis GN=spxB PE=3 SV=1	Streptococcus mitis GN=spxB PE=3 SV=1
SM Day 1	479	39591	tr|A0A081SB48|A0A081SB48_STRMT	29.37	2	1	1		52299	Heme ABC exporter ATP-binding protein CcmA OS=Streptococcus mitis GN=SK271_1159 PE=3 SV=1	Streptococcus mitis GN=SK271_1159 PE=3 SV=1
SM Day 1	823	12685	tr|A0A081SB70|A0A081SB70_STRMT	25.34	4	1	1		31719	Glyoxalase/Bleomycin resistance /Dioxygenase superfamily protein OS=Streptococcus mitis GN=SK271_1181 PE=4 SV=1	Streptococcus mitis GN=SK271_1181 PE=4 SV=1
SM Day 1	686	10337	tr|A0A081SB99|A0A081SB99_STRMT	20.77	3	1	1		36440	Phosphoribosylformylglycinamidine cyclo-ligase OS=Streptococcus mitis GN=purM PE=3 SV=1	Streptococcus mitis GN=purM PE=3 SV=1
SM Day 1	270	871	tr|A0A081SBC3|A0A081SBC3_STRMT	55.67	5	5	4		115515	LPXTG-motif cell wall anchor domain protein OS=Streptococcus mitis GN=SK271_1234 PE=4 SV=1	Streptococcus mitis GN=SK271_1234 PE=4 SV=1
SM Day 1	261	15198	tr|A0A081SBD5|A0A081SBD5_STRMT	21.96	2	1	1		47546	Adenylosuccinate synthetase OS=Streptococcus mitis GN=purA PE=3 SV=1	Streptococcus mitis GN=purA PE=3 SV=1
SM Day 1	812	13122	tr|A0A081SBG2|A0A081SBG2_STRMT	21.14	3	1	1		51268	Anthranilate synthase component I OS=Streptococcus mitis GN=trpE PE=4 SV=1	Streptococcus mitis GN=trpE PE=4 SV=1
SM Day 1	1108	4012	tr|A0A081SBG7|A0A081SBG7_STRMT	34.34	14	3	3	Carbamidomethylation	44129	Tryptophan synthase beta chain OS=Streptococcus mitis GN=trpB PE=3 SV=1	Streptococcus mitis GN=trpB PE=3 SV=1
SM Day 1	770	10711	tr|A0A081SBN1|A0A081SBN1_STRMT	27.92	4	1	1		48073	Bacterial extracellular solute-binding family protein OS=Streptococcus mitis GN=SK271_0375 PE=4 SV=1	Streptococcus mitis GN=SK271_0375 PE=4 SV=1
SM Day 1	2579	11590	tr|A0A081SBP6|A0A081SBP6_STRMT	26.25	8	2	2		49887	Cell division protein ftsA OS=Streptococcus mitis GN=ftsA PE=3 SV=1	Streptococcus mitis GN=ftsA PE=3 SV=1
SM Day 1	543	90943	tr|A0A081SBP8|A0A081SBP8_STRMT	25.12	5	1	1		25726	Alanine racemase N-terminal domain protein OS=Streptococcus mitis GN=SK271_0392 PE=3 SV=1	Streptococcus mitis GN=SK271_0392 PE=3 SV=1
SM Day 1	703	14412	tr|A0A081SBQ2|A0A081SBQ2_STRMT	28.45	3	1	1		32862	DivIVA domain protein OS=Streptococcus mitis GN=SK271_0396 PE=4 SV=1	Streptococcus mitis GN=SK271_0396 PE=4 SV=1
SM Day 1	224	419	tr|A0A081SBQ3|A0A081SBQ3_STRMT	54.66	8	8	1	Carbamidomethylation	105276	Isoleucine--tRNA ligase OS=Streptococcus mitis GN=ileS PE=3 SV=1	Streptococcus mitis GN=ileS PE=3 SV=1
SM Day 1	228	13550	tr|A0A081SBR2|A0A081SBR2_STRMT	43.79	6	4	4		71845	Peptidase M13 family protein OS=Streptococcus mitis GN=SK271_0406 PE=4 SV=1	Streptococcus mitis GN=SK271_0406 PE=4 SV=1
SM Day 1	449	381	tr|A0A081SBX1|A0A081SBX1_STRMT	36.5	5	2	2		99405	LysM domain protein OS=Streptococcus mitis GN=SK271_0466 PE=4 SV=1	Streptococcus mitis GN=SK271_0466 PE=4 SV=1
SM Day 1	283	10417	tr|A0A081SBX3|A0A081SBX3_STRMT	36.5	10	3	2		47180	Histidine kinase OS=Streptococcus mitis GN=SK271_0468 PE=4 SV=1	Streptococcus mitis GN=SK271_0468 PE=4 SV=1
SM Day 1	769	15573	tr|A0A081SBX5|A0A081SBX5_STRMT	24.9	3	1	1		37725	ABC transporter family protein OS=Streptococcus mitis GN=SK271_0470 PE=3 SV=1	Streptococcus mitis GN=SK271_0470 PE=3 SV=1
SM Day 1	772	93814	tr|A0A081SBY5|A0A081SBY5_STRMT	23.92	5	1	1		38411	S-adenosylmethionine:tRNA ribosyltransferase-isomerase OS=Streptococcus mitis GN=queA PE=3 SV=1	Streptococcus mitis GN=queA PE=3 SV=1
SM Day 1	918	14156	tr|A0A081SC07|A0A081SC07_STRMT	21.19	5	1	1		29308	Bacterial extracellular solute-binding s 3 family protein OS=Streptococcus mitis GN=SK271_0503 PE=4 SV=1	Streptococcus mitis GN=SK271_0503 PE=4 SV=1
SM Day 1	221	7312	tr|A0A081SC08|A0A081SC08_STRMT	67.38	14	5	5	Acetylation (K); Hydroxylation	49168	Bacterial regulatory s gntR family protein OS=Streptococcus mitis GN=SK271_0504 PE=4 SV=1	Streptococcus mitis GN=SK271_0504 PE=4 SV=1
SM Day 1	506	2398	tr|A0A081SC18|A0A081SC18_STRMT	35.79	4	3	3		96451	Alanine--tRNA ligase OS=Streptococcus mitis GN=alaS PE=3 SV=1	Streptococcus mitis GN=alaS PE=3 SV=1
SM Day 1	687	14408	tr|A0A081SCA3|A0A081SCA3_STRMT	22.99	9	1	1		30727	Bifunctional protein FolD OS=Streptococcus mitis GN=folD PE=3 SV=1	Streptococcus mitis GN=folD PE=3 SV=1
SM Day 1	67	151	tr|A0A081SCB8|A0A081SCB8_STRMT	102.72	35	14	14	Deamidation (NQ); Dehydration; Phosphorylation (STY); Carbamidomethylation (DHKE X@N-term); Methyl ester; 4 more	46223	Pyrimidine-nucleoside phosphorylase family protein OS=Streptococcus mitis GN=pdp PE=4 SV=1	Streptococcus mitis GN=pdp PE=4 SV=1
SM Day 1	694	1747	tr|A0A081SCD0|A0A081SCD0_STRMT	22.13	2	1	1		72760	Bacterial extracellular solute-binding s 5 Middle family protein OS=Streptococcus mitis GN=SK271_0626 PE=4 SV=1	Streptococcus mitis GN=SK271_0626 PE=4 SV=1
SM Day 1	279	6562	tr|A0A081SCI8|A0A081SCI8_STRMT	32.67	3	2	2		89189	Ribonuclease R OS=Streptococcus mitis GN=rnr PE=3 SV=1	Streptococcus mitis GN=rnr PE=3 SV=1
SM Day 1	501	13593	tr|A0A081SCK4|A0A081SCK4_STRMT	31.46	4	1	1		50398	Glycosyl transferases group 1 family protein OS=Streptococcus mitis GN=SK271_0702 PE=4 SV=1	Streptococcus mitis GN=SK271_0702 PE=4 SV=1
SM Day 1	74	430	tr|A0A081SCL1|A0A081SCL1_STRMT	84.1	7	25	16	Acetylation (K); Dehydration; Acetylation (N-term); Phosphorylation (STY); Carbamidomethylation (DHKE X@N-term); 5 more	487017	LPXTG-motif cell wall anchor domain protein OS=Streptococcus mitis GN=SK271_0709 PE=4 SV=1	Streptococcus mitis GN=SK271_0709 PE=4 SV=1
SM Day 1	378	6055	tr|A0A081SCM5|A0A081SCM5_STRMT	42.03	7	3	3		50587	Exodeoxyribonuclease 7 large subunit OS=Streptococcus mitis GN=xseA PE=3 SV=1	Streptococcus mitis GN=xseA PE=3 SV=1
SM Day 1	740	4759	tr|A0A081SCS3|A0A081SCS3_STRMT	20.72	7	1	1		28345	Ribonuclease HII OS=Streptococcus mitis GN=rnhB PE=3 SV=1	Streptococcus mitis GN=rnhB PE=3 SV=1
SM Day 1	574	4670	tr|A0A081SCW9|A0A081SCW9_STRMT	30.13	3	1	1		35734	Zinc-binding dehydrogenase family protein OS=Streptococcus mitis GN=SK271_0103 PE=3 SV=1	Streptococcus mitis GN=SK271_0103 PE=3 SV=1
SM Day 1	679	1977	tr|A0A081SCY0|A0A081SCY0_STRMT	20.57	2	1	1		49523	HAD hydrolase IIB family protein OS=Streptococcus mitis GN=SK271_0114 PE=4 SV=1	Streptococcus mitis GN=SK271_0114 PE=4 SV=1
SM Day 1	415	62952	tr|A0A081SD12|A0A081SD12_STRMT	39.94	11	3	3	Carbamidomethylation	72575	Oligopeptide-binding protein AmiA OS=Streptococcus mitis GN=amiA PE=4 SV=1	Streptococcus mitis GN=amiA PE=4 SV=1
SM Day 1	581	8997	tr|A0A081SD19|A0A081SD19_STRMT	21.73	4	1	1		59790	Malic enzyme NAD binding domain protein OS=Streptococcus mitis GN=SK271_0154 PE=3 SV=1	Streptococcus mitis GN=SK271_0154 PE=3 SV=1
SM Day 1	1024	3930	tr|A0A081SD42|A0A081SD42_STRMT	38.59	4	4	3		193570	Endo-beta-N-acetylglucosaminidase D OS=Streptococcus mitis GN=SK271_0177 PE=4 SV=1	Streptococcus mitis GN=SK271_0177 PE=4 SV=1
SM Day 1	696	1626	tr|A0A081SD52|A0A081SD52_STRMT	21.27	2	1	1		64754	Chaperone protein DnaK OS=Streptococcus mitis GN=dnaK PE=2 SV=1	Streptococcus mitis GN=dnaK PE=2 SV=1
SM Day 1	804	191687	tr|A0A081SD75|A0A081SD75_STRMT	22.29	4	1	1		23036	CAAX amino terminal protease self-immunity family protein OS=Streptococcus mitis GN=SK271_0210 PE=4 SV=1	Streptococcus mitis GN=SK271_0210 PE=4 SV=1
SM Day 1	171	477	tr|A0A081SD87|A0A081SD87_STRMT	46.81	8	4	4		102645	Translation initiation factor IF-2 OS=Streptococcus mitis GN=infB PE=3 SV=1	Streptococcus mitis GN=infB PE=3 SV=1
SM Day 1	508	135387	tr|A0A081SDA9|A0A081SDA9_STRMT	20.29	7	1	1		27429	Short chain dehydrogenase family protein OS=Streptococcus mitis GN=SK271_0244 PE=3 SV=1	Streptococcus mitis GN=SK271_0244 PE=3 SV=1
SM Day 1	376	3787	tr|A0A081SDE0|A0A081SDE0_STRMT	27.91	8	2	2		43295	Acetate kinase OS=Streptococcus mitis GN=ackA PE=3 SV=1	Streptococcus mitis GN=ackA PE=3 SV=1
SM Day 1	488	14084	tr|A0A081SDE5|A0A081SDE5_STRMT	32.46	4	2	2		71074	Transketolase OS=Streptococcus mitis GN=tkt PE=3 SV=1	Streptococcus mitis GN=tkt PE=3 SV=1
SM Day 1	675	2541	tr|A0A081SDG3|A0A081SDG3_STRMT	21.42	3	1	1		41186	Ribosome-binding ATPase YchF OS=Streptococcus mitis GN=ychF PE=3 SV=1	Streptococcus mitis GN=ychF PE=3 SV=1
SM Day 1	550	8326	tr|A0A081SDH0|A0A081SDH0_STRMT	31.74	5	2	1		50176	tRNA(Ile)-lysidine synthase OS=Streptococcus mitis GN=tilS PE=3 SV=1	Streptococcus mitis GN=tilS PE=3 SV=1
SM Day 1	136	4951	tr|A0A081SDH2|A0A081SDH2_STRMT	50.99	11	5	5		66251	ATP-dependent zinc metalloprotease FtsH OS=Streptococcus mitis GN=hflB PE=3 SV=1	Streptococcus mitis GN=hflB PE=3 SV=1
SM Day 1	97	3357	tr|B8XTS6|B8XTS6_STRMT	85.61	28	21	21	Acetylation (K); Deamidation (NQ); Dehydration; Carbamidomethylation (DHKE X@N-term); Biotinylation; 7 more	109189	Neuraminidase A OS=Streptococcus mitis GN=nanA PE=4 SV=1	Streptococcus mitis GN=nanA PE=4 SV=1
SM Day 1	309	9411	tr|E5G5B7|E5G5B7_STRMT	53.13	11	2	2		29665	Enolase (Fragment) OS=Streptococcus mitis GN=eno PE=3 SV=1	Streptococcus mitis GN=eno PE=3 SV=1
SM Day 1	437	10428	tr|I0J8K5|I0J8K5_STRMT	29.75	6	2	1		72665	Putative oligopeptide-binding protein AliB2 OS=Streptococcus mitis GN=aliB2 PE=4 SV=1	Streptococcus mitis GN=aliB2 PE=4 SV=1
SM Day 1	821	10822	tr|I0J8K9|I0J8K9_STRMT	20.21	2	1	1		72740	Putative oligopeptide-binding protein AliB1 OS=Streptococcus mitis GN=aliB1 PE=4 SV=1	Streptococcus mitis GN=aliB1 PE=4 SV=1
SM Day 1	437	5588	tr|I0J8L0|I0J8L0_STRMT	29.75	6	2	1		72610	Putative oligopeptide-binding protein AliB2 OS=Streptococcus mitis GN=aliB2 PE=4 SV=1	Streptococcus mitis GN=aliB2 PE=4 SV=1
SM Day 1	194	114901	tr|Q2V1F3|Q2V1F3_STRMT	49.32	18	1	1		13864	Manganese dependent superoxide dismutase (Fragment) OS=Streptococcus mitis GN=sodA PE=3 SV=1	Streptococcus mitis GN=sodA PE=3 SV=1
SM Day 2	796	134383	tr|A0A081PMD5|A0A081PMD5_STRMT	22.45	10	1	1		24117	Putative membrane protein OS=Streptococcus mitis GN=SK1126_1617 PE=4 SV=1	Streptococcus mitis GN=SK1126_1617 PE=4 SV=1
SM Day 2	301	947	tr|A0A081PMD8|A0A081PMD8_STRMT	47.84	5	4	4		134272	DNA-directed RNA polymerase subunit beta OS=Streptococcus mitis GN=rpoB PE=3 SV=1	Streptococcus mitis GN=rpoB PE=3 SV=1
SM Day 2	204	604	tr|A0A081PME0|A0A081PME0_STRMT	39.4	3	2	2		146325	Putative pullulanase OS=Streptococcus mitis GN=SK1126_1622 PE=4 SV=1	Streptococcus mitis GN=SK1126_1622 PE=4 SV=1
SM Day 2	176	771	tr|A0A081PML0|A0A081PML0_STRMT	52.93	9	5	5	Carbamidomethylation	104176	UvrABC system protein A OS=Streptococcus mitis GN=uvrA PE=3 SV=1	Streptococcus mitis GN=uvrA PE=3 SV=1
SM Day 2	611	6694	tr|A0A081PMM7|A0A081PMM7_STRMT	34.59	2	1	1	Carbamidomethylation	61368	Histidine kinase- DNA gyrase B- and HSP90-like ATPase family protein OS=Streptococcus mitis GN=SK1126_1709 PE=4 SV=1	Streptococcus mitis GN=SK1126_1709 PE=4 SV=1
SM Day 2	819	13764	tr|A0A081PMN1|A0A081PMN1_STRMT	24.44	5	1	1		44222	Putative membrane protein OS=Streptococcus mitis GN=SK1126_1713 PE=4 SV=1	Streptococcus mitis GN=SK1126_1713 PE=4 SV=1
SM Day 2	263	386	tr|A0A081PMS4|A0A081PMS4_STRMT	32.14	5	2	2		71025	tRNA uridine 5-carboxymethylaminomethyl modification enzyme MnmG OS=Streptococcus mitis GN=gidA PE=3 SV=1	Streptococcus mitis GN=gidA PE=3 SV=1
SM Day 2	269	1442	tr|A0A081PMW1|A0A081PMW1_STRMT	37.65	4	2	2		100820	Alpha-mannosidase OS=Streptococcus mitis GN=SK1126_1793 PE=4 SV=1	Streptococcus mitis GN=SK1126_1793 PE=4 SV=1
SM Day 2	806	37892	tr|A0A081PMY4|A0A081PMY4_STRMT	25.95	13	1	1	Carbamidomethylation	24092	Uncharacterized protein OS=Streptococcus mitis GN=SK1126_1816 PE=4 SV=1	Streptococcus mitis GN=SK1126_1816 PE=4 SV=1
SM Day 2	840	8385	tr|A0A081PN07|A0A081PN07_STRMT	23.02	6	1	1		32122	Cysteine synthase OS=Streptococcus mitis GN=cysK PE=3 SV=1	Streptococcus mitis GN=cysK PE=3 SV=1
SM Day 2	289	437	tr|A0A081PN39|A0A081PN39_STRMT	45.76	7	5	5		134431	Transcription-repair-coupling factor OS=Streptococcus mitis GN=mfd PE=3 SV=1	Streptococcus mitis GN=mfd PE=3 SV=1
SM Day 2	469	6262	tr|A0A081PN82|A0A081PN82_STRMT	29.3	7	2	2		57409	Amino ABC transporter permease 3-TM region His/Glu/Gln/Arg/opine family domain protein OS=Streptococcus mitis GN=SK1126_1589 PE=4 SV=1	Streptococcus mitis GN=SK1126_1589 PE=4 SV=1
SM Day 2	656	4108	tr|A0A081PNC4|A0A081PNC4_STRMT	21.92	3	1	1		84596	Bifunctional (P)ppGpp synthase/hydrolase RelA OS=Streptococcus mitis GN=relA PE=3 SV=1	Streptococcus mitis GN=relA PE=3 SV=1
SM Day 2	423	11053	tr|A0A081PND3|A0A081PND3_STRMT	23.16	2	1	1		84676	5-methyltetrahydropteroyltriglutamate--homocysteine methyltransferase OS=Streptococcus mitis GN=metE PE=3 SV=1	Streptococcus mitis GN=metE PE=3 SV=1
SM Day 2	626	91150	tr|A0A081PNE8|A0A081PNE8_STRMT	25.24	3	1	1		55155	Sucrose-6-phosphate hydrolase OS=Streptococcus mitis GN=scrB PE=4 SV=1	Streptococcus mitis GN=scrB PE=4 SV=1
SM Day 2	794	4481	tr|A0A081PNE9|A0A081PNE9_STRMT	22.82	8	1	1		35170	Bacterial regulatory s lacI family protein OS=Streptococcus mitis GN=SK1126_1469 PE=4 SV=1	Streptococcus mitis GN=SK1126_1469 PE=4 SV=1
SM Day 2	246	184	tr|A0A081PNF4|A0A081PNF4_STRMT	32.37	4	2	2		69328	Lipopolysaccharide kinase family protein OS=Streptococcus mitis GN=SK1126_1474 PE=4 SV=1	Streptococcus mitis GN=SK1126_1474 PE=4 SV=1
SM Day 2	40	997	tr|A0A081PNP2|A0A081PNP2_STRMT	110.25	21	39	31	Acetylation (N-term); Methyl ester; Acetylation (K); Formylation; Deamidation (NQ); 8 more	240753	Endo-alpha-N-acetylgalactosaminidase OS=Streptococcus mitis GN=engBF PE=4 SV=1	Streptococcus mitis GN=engBF PE=4 SV=1
SM Day 2	835	826	tr|A0A081PNQ8|A0A081PNQ8_STRMT	23.61	4	1	1		47800	Cell envelope-related function transcriptional attenuator common domain protein OS=Streptococcus mitis GN=SK1126_1578 PE=4 SV=1	Streptococcus mitis GN=SK1126_1578 PE=4 SV=1
SM Day 2	705	10993	tr|A0A081PNQ9|A0A081PNQ9_STRMT	23.81	2	1	1		72573	Bacterial extracellular solute-binding s 5 Middle family protein OS=Streptococcus mitis GN=SK1126_1579 PE=4 SV=1	Streptococcus mitis GN=SK1126_1579 PE=4 SV=1
SM Day 2	352	973	tr|A0A081PNR3|A0A081PNR3_STRMT	30.41	6	2	2		77454	Putative ATP-dependent Clp protease ATP-binding subunit OS=Streptococcus mitis GN=clpC PE=4 SV=1	Streptococcus mitis GN=clpC PE=4 SV=1
SM Day 2	145	2846	tr|A0A081PNT8|A0A081PNT8_STRMT	47.1	11	5	5	Mutation	74656	Threonine--tRNA ligase OS=Streptococcus mitis GN=thrS PE=3 SV=1	Streptococcus mitis GN=thrS PE=3 SV=1
SM Day 2	521	494	tr|A0A081PNY6|A0A081PNY6_STRMT	21.21	5	1	1		58891	DEAD/DEAH box helicase family protein OS=Streptococcus mitis GN=SK1126_1369 PE=3 SV=1	Streptococcus mitis GN=SK1126_1369 PE=3 SV=1
SM Day 2	96	3918	tr|A0A081PNZ4|A0A081PNZ4_STRMT	108.41	17	2	2		31374	Fructose-1 6-bisphosphate aldolase class II OS=Streptococcus mitis GN=fba PE=4 SV=1	Streptococcus mitis GN=fba PE=4 SV=1
SM Day 2	715	6425	tr|A0A081PP00|A0A081PP00_STRMT	20.09	2	1	1		55987	Putative membrane protein OS=Streptococcus mitis GN=SK1126_1384 PE=4 SV=1	Streptococcus mitis GN=SK1126_1384 PE=4 SV=1
SM Day 2	522	66458	tr|A0A081PP03|A0A081PP03_STRMT	25.52	8	1	1		30908	Uncharacterized protein OS=Streptococcus mitis GN=SK1126_1387 PE=4 SV=1	Streptococcus mitis GN=SK1126_1387 PE=4 SV=1
SM Day 2	902	548	tr|A0A081PP16|A0A081PP16_STRMT	30.04	5	3	3		111327	Type VII secretion protein EsaA OS=Streptococcus mitis GN=esaA PE=4 SV=1	Streptococcus mitis GN=esaA PE=4 SV=1
SM Day 2	1712	40534	tr|A0A081PPE3|A0A081PPE3_STRMT	25.66	10	2	2		43496	dTDP-4-dehydrorhamnose 3 5-epimerase OS=Streptococcus mitis GN=SK137_1834 PE=4 SV=1	Streptococcus mitis GN=SK137_1834 PE=4 SV=1
SM Day 2	289	420	tr|A0A081PPE6|A0A081PPE6_STRMT	41.51	6	4	4		134657	Transcription-repair-coupling factor OS=Streptococcus mitis GN=mfd PE=3 SV=1	Streptococcus mitis GN=mfd PE=3 SV=1
SM Day 2	806	4537	tr|A0A081PPF5|A0A081PPF5_STRMT	25.95	13	1	1	Carbamidomethylation	23917	Uncharacterized protein OS=Streptococcus mitis GN=SK137_1851 PE=4 SV=1	Streptococcus mitis GN=SK137_1851 PE=4 SV=1
SM Day 2	840	90443	tr|A0A081PPG8|A0A081PPG8_STRMT	23.02	6	1	1		32107	Cysteine synthase OS=Streptococcus mitis GN=cysK PE=3 SV=1	Streptococcus mitis GN=cysK PE=3 SV=1
SM Day 2	638	36035	tr|A0A081PPH6|A0A081PPH6_STRMT	44.59	2	1	1		37919	dTDP-glucose 4 6-dehydratase OS=Streptococcus mitis GN=rfbB PE=3 SV=1	Streptococcus mitis GN=rfbB PE=3 SV=1
SM Day 2	525	36738	tr|A0A081PPK9|A0A081PPK9_STRMT	22.23	7	1	1		37711	Bacterial regulatory s lacI family protein OS=Streptococcus mitis GN=SK1126_0533 PE=4 SV=1	Streptococcus mitis GN=SK1126_0533 PE=4 SV=1
SM Day 2	23	9385	tr|A0A081PPR3|A0A081PPR3_STRMT	175.37	45	9	9	Oxidation (M); Acetylation (K)	11465	Thioredoxin OS=Streptococcus mitis GN=trxA PE=3 SV=1	Streptococcus mitis GN=trxA PE=3 SV=1
SM Day 2	327	2782	tr|A0A081PPT3|A0A081PPT3_STRMT	42.09	3	3	2		94924	Protein translocase subunit SecA OS=Streptococcus mitis GN=secA PE=3 SV=1	Streptococcus mitis GN=secA PE=3 SV=1
SM Day 2	249	7600	tr|A0A081PPX8|A0A081PPX8_STRMT	53.79	3	2	2		85406	HAD ATPase P-type IC family protein OS=Streptococcus mitis GN=SK1126_0654 PE=3 SV=1	Streptococcus mitis GN=SK1126_0654 PE=3 SV=1
SM Day 2	893	3559	tr|A0A081PQ05|A0A081PQ05_STRMT	24.36	4	2	2		96913	HAD ATPase P-type IC family protein OS=Streptococcus mitis GN=SK1126_0681 PE=3 SV=1	Streptococcus mitis GN=SK1126_0681 PE=3 SV=1
SM Day 2	57	287	tr|A0A081PQ11|A0A081PQ11_STRMT	110.42	22	32	27	Acetylation (N-term); Methyl ester; Acetylation (K); Deamidation (NQ); Phosphorylation (STY); 10 more	203414	Uncharacterized protein OS=Streptococcus mitis GN=SK1126_0687 PE=4 SV=1	Streptococcus mitis GN=SK1126_0687 PE=4 SV=1
SM Day 2	102	835	tr|A0A081PQ46|A0A081PQ46_STRMT	75.43	11	10	6	Acetylation (N-term); Acetylation (K); Deamidation (NQ); Carbamidomethylation (DHKE X@N-term); Dihydroxy; 3 more	118367	Helicase conserved C-terminal domain protein OS=Streptococcus mitis GN=SK1126_0722 PE=4 SV=1	Streptococcus mitis GN=SK1126_0722 PE=4 SV=1
SM Day 2	303	81	tr|A0A081PQ68|A0A081PQ68_STRMT	35.47	2	2	2		220697	Zinc metalloprotease ZmpB OS=Streptococcus mitis GN=zmpB PE=4 SV=1	Streptococcus mitis GN=zmpB PE=4 SV=1
SM Day 2	154	490	tr|A0A081PQ80|A0A081PQ80_STRMT	42.11	1	3	2		277566	LPXTG-motif cell wall anchor domain protein OS=Streptococcus mitis GN=SK1126_0756 PE=4 SV=1	Streptococcus mitis GN=SK1126_0756 PE=4 SV=1
SM Day 2	753	38765	tr|A0A081PQE0|A0A081PQE0_STRMT	26.97	3	1	1		40979	Prephenate dehydrogenase OS=Streptococcus mitis GN=tyrA PE=4 SV=1	Streptococcus mitis GN=tyrA PE=4 SV=1
SM Day 2	935	5178	tr|A0A081PQG8|A0A081PQG8_STRMT	39.52	18	5	5		47327	Uncharacterized protein OS=Streptococcus mitis GN=SK1126_0844 PE=4 SV=1	Streptococcus mitis GN=SK1126_0844 PE=4 SV=1
SM Day 2	387	3552	tr|A0A081PQN3|A0A081PQN3_STRMT	44.84	17	4	4		49089	Uncharacterized protein OS=Streptococcus mitis GN=SK1126_0909 PE=4 SV=1	Streptococcus mitis GN=SK1126_0909 PE=4 SV=1
SM Day 2	231	5106	tr|A0A081PQP7|A0A081PQP7_STRMT	34.63	6	2	2		50678	Exodeoxyribonuclease 7 large subunit OS=Streptococcus mitis GN=xseA PE=3 SV=1	Streptococcus mitis GN=xseA PE=3 SV=1
SM Day 2	790	65523	tr|A0A081PQR1|A0A081PQR1_STRMT	23.46	5	1	1		37551	3-isopropylmalate dehydrogenase OS=Streptococcus mitis GN=leuB PE=3 SV=1	Streptococcus mitis GN=leuB PE=3 SV=1
SM Day 2	413	14276	tr|A0A081PQX3|A0A081PQX3_STRMT	20.01	3	1	1		75501	1 4-alpha-glucan branching enzyme OS=Streptococcus mitis GN=glgB PE=4 SV=1	Streptococcus mitis GN=glgB PE=4 SV=1
SM Day 2	739	158150	tr|A0A081PR09|A0A081PR09_STRMT	30.89	7	1	1	Carbamidomethylation	40423	Putative agmatine deiminase OS=Streptococcus mitis GN=aguA PE=3 SV=1	Streptococcus mitis GN=aguA PE=3 SV=1
SM Day 2	376	252	tr|A0A081PR46|A0A081PR46_STRMT	29.01	1	2	2		159012	Uncharacterized protein OS=Streptococcus mitis GN=SK1126_1074 PE=4 SV=1	Streptococcus mitis GN=SK1126_1074 PE=4 SV=1
SM Day 2	219	6160	tr|A0A081PR51|A0A081PR51_STRMT	44.33	6	2	2	Carbamidomethylation	62914	Phosphoenolpyruvate-protein phosphotransferase OS=Streptococcus mitis GN=ptsI PE=3 SV=1	Streptococcus mitis GN=ptsI PE=3 SV=1
SM Day 2	143	295	tr|A0A081PR83|A0A081PR83_STRMT	46.87	2	5	5		434794	LPXTG-motif cell wall anchor domain protein OS=Streptococcus mitis GN=SK1126_1111 PE=4 SV=1	Streptococcus mitis GN=SK1126_1111 PE=4 SV=1
SM Day 2	239	2282	tr|A0A081PRA7|A0A081PRA7_STRMT	40.25	2	2	2		89282	Ribonuclease R OS=Streptococcus mitis GN=rnr PE=3 SV=1	Streptococcus mitis GN=rnr PE=3 SV=1
SM Day 2	533	36168	tr|A0A081PRE3|A0A081PRE3_STRMT	41.23	14	2	2		23292	ComEA family protein OS=Streptococcus mitis GN=SK1126_1171 PE=4 SV=1	Streptococcus mitis GN=SK1126_1171 PE=4 SV=1
SM Day 2	651	41347	tr|A0A081PRH2|A0A081PRH2_STRMT	26.2	4	1	1		41296	Type III restriction enzyme res subunit OS=Streptococcus mitis GN=SK1126_1200 PE=4 SV=1	Streptococcus mitis GN=SK1126_1200 PE=4 SV=1
SM Day 2	588	63644	tr|A0A081PRR6|A0A081PRR6_STRMT	31.47	5	1	1	Mutation	44872	Carbamoyl-phosphate synthase L chain ATP binding domain protein OS=Streptococcus mitis GN=SK1126_1297 PE=4 SV=1	Streptococcus mitis GN=SK1126_1297 PE=4 SV=1
SM Day 2	501	2453	tr|A0A081PRU7|A0A081PRU7_STRMT	25.03	2	1	1		85140	Alpha-1 4 glucan phosphorylase OS=Streptococcus mitis GN=SK137_1736 PE=3 SV=1	Streptococcus mitis GN=SK137_1736 PE=3 SV=1
SM Day 2	840	8386	tr|A0A081PS49|A0A081PS49_STRMT	23.02	6	1	1		32031	Cysteine synthase OS=Streptococcus mitis GN=cysK PE=3 SV=1	Streptococcus mitis GN=cysK PE=3 SV=1
SM Day 2	341	646	tr|A0A081PSI6|A0A081PSI6_STRMT	26.01	2	1	1		80745	Penicillin-binding protein 1F OS=Streptococcus mitis GN=SK137_1662 PE=4 SV=1	Streptococcus mitis GN=SK137_1662 PE=4 SV=1
SM Day 2	237	739	tr|A0A081PSJ9|A0A081PSJ9_STRMT	39.46	11	3	3	Carbamidomethylation	37320	Ketol-acid reductoisomerase OS=Streptococcus mitis GN=ilvC PE=3 SV=1	Streptococcus mitis GN=ilvC PE=3 SV=1
SM Day 2	301	950	tr|A0A081PSM1|A0A081PSM1_STRMT	47.84	5	4	4		134242	DNA-directed RNA polymerase subunit beta OS=Streptococcus mitis GN=rpoB PE=3 SV=1	Streptococcus mitis GN=rpoB PE=3 SV=1
SM Day 2	204	842	tr|A0A081PSM3|A0A081PSM3_STRMT	39.4	3	2	2		144702	Putative pullulanase OS=Streptococcus mitis GN=SK629_1942 PE=4 SV=1	Streptococcus mitis GN=SK629_1942 PE=4 SV=1
SM Day 2	95	10108	tr|A0A081PSN2|A0A081PSN2_STRMT	38.08	9	2	1		38993	Monooxygenase OS=Streptococcus mitis GN=SK629_1951 PE=4 SV=1	Streptococcus mitis GN=SK629_1951 PE=4 SV=1
SM Day 2	565	5711	tr|A0A081PSN6|A0A081PSN6_STRMT	22.75	4	1	1		68730	Proline--tRNA ligase OS=Streptococcus mitis GN=proS PE=3 SV=1	Streptococcus mitis GN=proS PE=3 SV=1
SM Day 2	176	765	tr|A0A081PSV6|A0A081PSV6_STRMT	52.93	9	5	5	Carbamidomethylation	104150	UvrABC system protein A OS=Streptococcus mitis GN=uvrA PE=3 SV=1	Streptococcus mitis GN=uvrA PE=3 SV=1
SM Day 2	263	393	tr|A0A081PSZ7|A0A081PSZ7_STRMT	32.14	5	2	2		71024	tRNA uridine 5-carboxymethylaminomethyl modification enzyme MnmG OS=Streptococcus mitis GN=gidA PE=3 SV=1	Streptococcus mitis GN=gidA PE=3 SV=1
SM Day 2	18	167	tr|A0A081PT42|A0A081PT42_STRMT	129.31	16	42	22	Acetylation (N-term); Methyl ester; Acetylation (K); Formylation; Deamidation (NQ); 17 more	329759	LPXTG-motif cell wall anchor domain protein OS=Streptococcus mitis GN=SK629_2111 PE=4 SV=1	Streptococcus mitis GN=SK629_2111 PE=4 SV=1
SM Day 2	379	40463	tr|A0A081PT62|A0A081PT62_STRMT	30.1	14	2	2	Carbamidomethylation	34121	Transcriptional activator Rgg/GadR/MutR family C-terminal domain protein OS=Streptococcus mitis GN=SK629_2131 PE=4 SV=1	Streptococcus mitis GN=SK629_2131 PE=4 SV=1
SM Day 2	127	4119	tr|A0A081PTE2|A0A081PTE2_STRMT	30.38	4	2	2		49785	Putative hemolysin OS=Streptococcus mitis GN=hlyX PE=4 SV=1	Streptococcus mitis GN=hlyX PE=4 SV=1
SM Day 2	667	157599	tr|A0A081PTF4|A0A081PTF4_STRMT	45.66	4	1	1		31553	S-adenosyl-l-methionine hydroxide adenosyltransferase family protein OS=Streptococcus mitis GN=SK1126_0302 PE=4 SV=1	Streptococcus mitis GN=SK1126_0302 PE=4 SV=1
SM Day 2	163	76	tr|A0A081PTH2|A0A081PTH2_STRMT	48.82	4	5	1		215527	LPXTG-motif cell wall anchor domain protein OS=Streptococcus mitis GN=SK1126_0320 PE=4 SV=1	Streptococcus mitis GN=SK1126_0320 PE=4 SV=1
SM Day 2	1055	1288	tr|A0A081PTI2|A0A081PTI2_STRMT	25.47	1	2	1		198386	LPXTG-motif cell wall anchor domain protein OS=Streptococcus mitis GN=SK1126_0330 PE=4 SV=1	Streptococcus mitis GN=SK1126_0330 PE=4 SV=1
SM Day 2	463	462	tr|A0A081PTM9|A0A081PTM9_STRMT	32.92	2	2	0		102716	Translation initiation factor IF-2 OS=Streptococcus mitis GN=infB PE=3 SV=1	Streptococcus mitis GN=infB PE=3 SV=1
SM Day 2	469	6263	tr|A0A081PTW5|A0A081PTW5_STRMT	20.61	3	1	1		57407	Amino ABC transporter permease 3-TM region His/Glu/Gln/Arg/opine family domain protein OS=Streptococcus mitis GN=SK629_1912 PE=4 SV=1	Streptococcus mitis GN=SK629_1912 PE=4 SV=1
SM Day 2	456	1625	tr|A0A081PTZ9|A0A081PTZ9_STRMT	24.72	2	1	1		64796	Chaperone protein DnaK OS=Streptococcus mitis GN=dnaK PE=2 SV=1	Streptococcus mitis GN=dnaK PE=2 SV=1
SM Day 2	653	12319	tr|A0A081PU00|A0A081PU00_STRMT	22.11	5	1	1		37470	Aspartate--ammonia ligase OS=Streptococcus mitis GN=asnA PE=3 SV=1	Streptococcus mitis GN=asnA PE=3 SV=1
SM Day 2	658	8995	tr|A0A081PU08|A0A081PU08_STRMT	21.95	4	1	1		59817	Malolactic enzyme OS=Streptococcus mitis GN=SK137_1587 PE=3 SV=1	Streptococcus mitis GN=SK137_1587 PE=3 SV=1
SM Day 2	463	465	tr|A0A081PU24|A0A081PU24_STRMT	32.92	2	2	0		102663	Translation initiation factor IF-2 OS=Streptococcus mitis GN=infB PE=3 SV=1	Streptococcus mitis GN=infB PE=3 SV=1
SM Day 2	558	2478	tr|A0A081PU37|A0A081PU37_STRMT	21.55	5	1	1		39491	Oligopeptide transport ATP-binding protein oppD OS=Streptococcus mitis GN=SK1126_0294 PE=3 SV=1	Streptococcus mitis GN=SK1126_0294 PE=3 SV=1
SM Day 2	608	4704	tr|A0A081PU47|A0A081PU47_STRMT	27.78	4	1	1		50382	Glutamine synthetase type I OS=Streptococcus mitis GN=glnA PE=3 SV=1	Streptococcus mitis GN=glnA PE=3 SV=1
SM Day 2	571	3202	tr|A0A081PUC2|A0A081PUC2_STRMT	26.86	4	1	1		29613	ABC transporter family protein OS=Streptococcus mitis GN=SK137_1590 PE=3 SV=1	Streptococcus mitis GN=SK137_1590 PE=3 SV=1
SM Day 2	2330	67137	tr|A0A081PUD7|A0A081PUD7_STRMT	26.4	12	2	2		30374	Putative membrane protein OS=Streptococcus mitis GN=SK1126_0018 PE=4 SV=1	Streptococcus mitis GN=SK1126_0018 PE=4 SV=1
SM Day 2	56	2022	tr|A0A081PUH5|A0A081PUH5_STRMT	96.64	15	26	25	Acetylation (N-term); Oxidation (M); Methyl ester; Acetylation (K); Deamidation (NQ); 11 more	221656	Zinc metalloprotease ZmpC OS=Streptococcus mitis GN=zmpC PE=4 SV=1	Streptococcus mitis GN=zmpC PE=4 SV=1
SM Day 2	292	159	tr|A0A081PUH9|A0A081PUH9_STRMT	36.1	2	3	1		239403	LPXTG-motif cell wall anchor domain protein OS=Streptococcus mitis GN=SK1126_0060 PE=4 SV=1	Streptococcus mitis GN=SK1126_0060 PE=4 SV=1
SM Day 2	135	2813	tr|A0A081PUJ8|A0A081PUJ8_STRMT	46.77	5	3	3		113904	LPXTG-motif cell wall anchor domain protein OS=Streptococcus mitis GN=SK1126_0079 PE=4 SV=1	Streptococcus mitis GN=SK1126_0079 PE=4 SV=1
SM Day 2	1234	13297	tr|A0A081PUK4|A0A081PUK4_STRMT	25.41	4	2	1		84801	AAA-like domain protein OS=Streptococcus mitis GN=SK1126_0085 PE=4 SV=1	Streptococcus mitis GN=SK1126_0085 PE=4 SV=1
SM Day 2	501	10102	tr|A0A081PUP9|A0A081PUP9_STRMT	25.03	2	1	1		85322	Alpha-1 4 glucan phosphorylase OS=Streptococcus mitis GN=glgP PE=3 SV=1	Streptococcus mitis GN=glgP PE=3 SV=1
SM Day 2	341	703	tr|A0A081PUT0|A0A081PUT0_STRMT	26.01	2	1	1		80523	Penicillin-binding 1A family protein OS=Streptococcus mitis GN=SK1126_0161 PE=4 SV=1	Streptococcus mitis GN=SK1126_0161 PE=4 SV=1
SM Day 2	298	126	tr|A0A081PV24|A0A081PV24_STRMT	40.13	3	4	3		219073	LPXTG-motif cell wall anchor domain protein OS=Streptococcus mitis GN=SK629_1175 PE=4 SV=1	Streptococcus mitis GN=SK629_1175 PE=4 SV=1
SM Day 2	219	89435	tr|A0A081PV49|A0A081PV49_STRMT	44.33	6	2	2	Carbamidomethylation	62888	Phosphoenolpyruvate-protein phosphotransferase OS=Streptococcus mitis GN=ptsI PE=3 SV=1	Streptococcus mitis GN=ptsI PE=3 SV=1
SM Day 2	231	7887	tr|A0A081PV83|A0A081PV83_STRMT	34.63	6	2	2		50535	Exodeoxyribonuclease 7 large subunit OS=Streptococcus mitis GN=xseA PE=3 SV=1	Streptococcus mitis GN=xseA PE=3 SV=1
SM Day 2	853	1291	tr|A0A081PV87|A0A081PV87_STRMT	20.83	2	1	1		85042	Uncharacterized protein OS=Streptococcus mitis GN=SK629_1238 PE=4 SV=1	Streptococcus mitis GN=SK629_1238 PE=4 SV=1
SM Day 2	387	4654	tr|A0A081PV93|A0A081PV93_STRMT	44.84	17	4	4		49145	Uncharacterized protein OS=Streptococcus mitis GN=SK629_1244 PE=4 SV=1	Streptococcus mitis GN=SK629_1244 PE=4 SV=1
SM Day 2	470	98	tr|A0A081PVA0|A0A081PVA0_STRMT	30.87	3	1	1		91906	DNA gyrase subunit A OS=Streptococcus mitis GN=gyrA PE=3 SV=1	Streptococcus mitis GN=gyrA PE=3 SV=1
SM Day 2	239	6564	tr|A0A081PVD2|A0A081PVD2_STRMT	40.25	2	2	2		89122	Ribonuclease R OS=Streptococcus mitis GN=rnr PE=3 SV=1	Streptococcus mitis GN=rnr PE=3 SV=1
SM Day 2	533	36167	tr|A0A081PVF3|A0A081PVF3_STRMT	41.23	14	2	2		23271	ComEA family protein OS=Streptococcus mitis GN=SK629_1304 PE=4 SV=1	Streptococcus mitis GN=SK629_1304 PE=4 SV=1
SM Day 2	651	13563	tr|A0A081PVH8|A0A081PVH8_STRMT	26.2	4	1	1		41312	Type III restriction enzyme res subunit OS=Streptococcus mitis GN=SK629_1329 PE=4 SV=1	Streptococcus mitis GN=SK629_1329 PE=4 SV=1
SM Day 2	710	3104	tr|A0A081PVJ3|A0A081PVJ3_STRMT	20.45	4	1	1		72829	Bacterial extracellular solute-binding s 5 Middle family protein OS=Streptococcus mitis GN=SK629_1346 PE=4 SV=1	Streptococcus mitis GN=SK629_1346 PE=4 SV=1
SM Day 2	783	41602	tr|A0A081PVK3|A0A081PVK3_STRMT	26.61	5	1	1		49559	DNA (Cytosine-5-)-methyltransferase family protein OS=Streptococcus mitis GN=dcm PE=4 SV=1	Streptococcus mitis GN=dcm PE=4 SV=1
SM Day 2	603	12819	tr|A0A081PVL0|A0A081PVL0_STRMT	20.48	6	1	1		36673	Basic membrane family protein OS=Streptococcus mitis GN=SK629_1363 PE=4 SV=1	Streptococcus mitis GN=SK629_1363 PE=4 SV=1
SM Day 2	590	2632	tr|A0A081PVM3|A0A081PVM3_STRMT	40.99	9	3	3		64286	Platelet aggregation factor Sm-hPAF domain protein OS=Streptococcus mitis GN=SK629_1376 PE=4 SV=1	Streptococcus mitis GN=SK629_1376 PE=4 SV=1
SM Day 2	882	237	tr|A0A081PVP3|A0A081PVP3_STRMT	24.69	5	2	2		93244	Exonuclease DNA polymerase III epsilon subunit family domain protein OS=Streptococcus mitis GN=SK629_1396 PE=4 SV=1	Streptococcus mitis GN=SK629_1396 PE=4 SV=1
SM Day 2	581	9189	tr|A0A081PVP8|A0A081PVP8_STRMT	32.78	4	1	1		52565	Histidine kinase OS=Streptococcus mitis GN=SK629_1401 PE=4 SV=1	Streptococcus mitis GN=SK629_1401 PE=4 SV=1
SM Day 2	441	1125	tr|A0A081PW03|A0A081PW03_STRMT	25.37	1	1	1		102673	Cell wall binding repeat family protein OS=Streptococcus mitis GN=SK629_1506 PE=4 SV=1	Streptococcus mitis GN=SK629_1506 PE=4 SV=1
SM Day 2	184	893	tr|A0A081PW18|A0A081PW18_STRMT	49.83	5	6	1		221534	Zinc metalloprotease ZmpB OS=Streptococcus mitis GN=zmpB PE=4 SV=1	Streptococcus mitis GN=zmpB PE=4 SV=1
SM Day 2	561	2126	tr|A0A081PW54|A0A081PW54_STRMT	20.02	2	1	1		72756	Oligopeptide-binding protein sarA OS=Streptococcus mitis GN=SK629_1557 PE=4 SV=1	Streptococcus mitis GN=SK629_1557 PE=4 SV=1
SM Day 2	101	406	tr|A0A081PW75|A0A081PW75_STRMT	81.17	6	16	13	Acetylation (N-term); Methyl ester; Deamidation (NQ); Phosphorylation (STY); Carbamidomethylation (DHKE X@N-term); 4 more	331536	LPXTG-motif cell wall anchor domain protein OS=Streptococcus mitis GN=SK629_1578 PE=4 SV=1	Streptococcus mitis GN=SK629_1578 PE=4 SV=1
SM Day 2	302	138	tr|A0A081PW79|A0A081PW79_STRMT	40.05	2	3	3		306524	LPXTG-motif cell wall anchor domain protein OS=Streptococcus mitis GN=SK629_1582 PE=4 SV=1	Streptococcus mitis GN=SK629_1582 PE=4 SV=1
SM Day 2	530	5290	tr|A0A081PWA6|A0A081PWA6_STRMT	28.86	3	2	2		58923	1 4-beta-N-acetylmuramidase OS=Streptococcus mitis GN=lytC PE=4 SV=1	Streptococcus mitis GN=lytC PE=4 SV=1
SM Day 2	972	13332	tr|A0A081PWE4|A0A081PWE4_STRMT	25.16	5	2	2		80990	Polyribonucleotide nucleotidyltransferase OS=Streptococcus mitis GN=pnp PE=3 SV=1	Streptococcus mitis GN=pnp PE=3 SV=1
SM Day 2	423	10937	tr|A0A081PWE6|A0A081PWE6_STRMT	23.16	2	1	1		84684	5-methyltetrahydropteroyltriglutamate--homocysteine methyltransferase OS=Streptococcus mitis GN=metE PE=3 SV=1	Streptococcus mitis GN=metE PE=3 SV=1
SM Day 2	246	9441	tr|A0A081PWH2|A0A081PWH2_STRMT	32.37	4	2	2		68951	Phosphotransferase enzyme family protein OS=Streptococcus mitis GN=SK629_1675 PE=4 SV=1	Streptococcus mitis GN=SK629_1675 PE=4 SV=1
SM Day 2	438	1254	tr|A0A081PWK1|A0A081PWK1_STRMT	20.93	2	1	1		89806	Protein translocase subunit SecA OS=Streptococcus mitis GN=secA PE=3 SV=1	Streptococcus mitis GN=secA PE=3 SV=1
SM Day 2	821	5382	tr|A0A081PWK7|A0A081PWK7_STRMT	23.95	2	1	1		67892	Glycosyl transferase 2 family protein OS=Streptococcus mitis GN=SK629_1710 PE=4 SV=1	Streptococcus mitis GN=SK629_1710 PE=4 SV=1
SM Day 2	62	1057	tr|A0A081PWL3|A0A081PWL3_STRMT	96.74	7	20	20	Acetylation (N-term); Methyl ester; Formylation; Deamidation (NQ); Phosphorylation (STY); 4 more	429692	LPXTG-motif cell wall anchor domain protein OS=Streptococcus mitis GN=SK629_1716 PE=4 SV=1	Streptococcus mitis GN=SK629_1716 PE=4 SV=1
SM Day 2	140	195	tr|A0A081PWM3|A0A081PWM3_STRMT	53.5	3	5	5		264003	LPXTG-motif cell wall anchor domain protein OS=Streptococcus mitis GN=SK629_1726 PE=4 SV=1	Streptococcus mitis GN=SK629_1726 PE=4 SV=1
SM Day 2	682	37799	tr|A0A081PWR5|A0A081PWR5_STRMT	32.06	4	2	1		84765	AAA-like domain protein OS=Streptococcus mitis GN=SK629_1768 PE=4 SV=1	Streptococcus mitis GN=SK629_1768 PE=4 SV=1
SM Day 2	293	16048	tr|A0A081PWS2|A0A081PWS2_STRMT	35.18	4	3	3		100497	LPXTG-motif cell wall anchor domain protein OS=Streptococcus mitis GN=SK629_1775 PE=4 SV=1	Streptococcus mitis GN=SK629_1775 PE=4 SV=1
SM Day 2	150	1082	tr|A0A081PWU2|A0A081PWU2_STRMT	41.34	9	4	4		88431	UvrD/REP helicase family protein OS=Streptococcus mitis GN=SK629_1795 PE=4 SV=1	Streptococcus mitis GN=SK629_1795 PE=4 SV=1
SM Day 2	213	282	tr|A0A081PWV8|A0A081PWV8_STRMT	42.52	4	4	4		223514	LPXTG-motif cell wall anchor domain protein OS=Streptococcus mitis GN=SK629_1811 PE=4 SV=1	Streptococcus mitis GN=SK629_1811 PE=4 SV=1
SM Day 2	556	2185	tr|A0A081PWV9|A0A081PWV9_STRMT	22.74	2	1	1		65979	KxYKxGKxW signal peptide domain protein OS=Streptococcus mitis GN=SK629_1812 PE=4 SV=1	Streptococcus mitis GN=SK629_1812 PE=4 SV=1
SM Day 2	668	13188	tr|A0A081PWX3|A0A081PWX3_STRMT	30.24	4	1	1		37558	Glycosyl transferase 2 family protein OS=Streptococcus mitis GN=SK629_1826 PE=4 SV=1	Streptococcus mitis GN=SK629_1826 PE=4 SV=1
SM Day 2	835	217	tr|A0A081PWY4|A0A081PWY4_STRMT	23.61	4	1	1		46324	Cell envelope-related function transcriptional attenuator common domain protein OS=Streptococcus mitis GN=SK629_1837 PE=4 SV=1	Streptococcus mitis GN=SK629_1837 PE=4 SV=1
SM Day 2	705	10359	tr|A0A081PWY5|A0A081PWY5_STRMT	23.81	2	1	1		72602	Bacterial extracellular solute-binding s 5 Middle family protein OS=Streptococcus mitis GN=SK629_1838 PE=4 SV=1	Streptococcus mitis GN=SK629_1838 PE=4 SV=1
SM Day 2	352	914	tr|A0A081PWZ0|A0A081PWZ0_STRMT	30.41	6	2	2		77557	Putative ATP-dependent Clp protease ATP-binding subunit OS=Streptococcus mitis GN=clpC PE=4 SV=1	Streptococcus mitis GN=clpC PE=4 SV=1
SM Day 2	216	2217	tr|A0A081PX54|A0A081PX54_STRMT	33.25	8	2	2		44188	Tryptophan synthase beta chain OS=Streptococcus mitis GN=trpB PE=3 SV=1	Streptococcus mitis GN=trpB PE=3 SV=1
SM Day 2	170	3323	tr|A0A081PXE4|A0A081PXE4_STRMT	42	3	3	3		180654	LPXTG-motif cell wall anchor domain protein OS=Streptococcus mitis GN=SK629_0875 PE=4 SV=1	Streptococcus mitis GN=SK629_0875 PE=4 SV=1
SM Day 2	822	10174	tr|A0A081PXG8|A0A081PXG8_STRMT	23.91	3	1	1		50720	3-isopropylmalate dehydratase large subunit OS=Streptococcus mitis GN=leuC PE=3 SV=1	Streptococcus mitis GN=leuC PE=3 SV=1
SM Day 2	790	66063	tr|A0A081PXH0|A0A081PXH0_STRMT	23.46	5	1	1		37481	3-isopropylmalate dehydrogenase OS=Streptococcus mitis GN=leuB PE=3 SV=1	Streptococcus mitis GN=leuB PE=3 SV=1
SM Day 2	4	308	tr|A0A081PXN3|A0A081PXN3_STRMT	155.35	32	76	56	Acetylation (N-term); Methyl ester; Acetylation (K); Formylation; Deamidation (NQ); 18 more	283714	LPXTG-motif cell wall anchor domain protein OS=Streptococcus mitis GN=SK629_0966 PE=4 SV=1	Streptococcus mitis GN=SK629_0966 PE=4 SV=1
SM Day 2	588	14098	tr|A0A081PXQ8|A0A081PXQ8_STRMT	31.47	5	1	1	Mutation	44986	Carbamoyl-phosphate synthase L chain ATP binding domain protein OS=Streptococcus mitis GN=SK629_0991 PE=4 SV=1	Streptococcus mitis GN=SK629_0991 PE=4 SV=1
SM Day 2	753	65642	tr|A0A081PXY7|A0A081PXY7_STRMT	26.97	3	1	1		40981	Prephenate dehydrogenase OS=Streptococcus mitis GN=tyrA PE=4 SV=1	Streptococcus mitis GN=tyrA PE=4 SV=1
SM Day 2	593	157228	tr|A0A081PXZ2|A0A081PXZ2_STRMT	22.22	4	1	1		44002	Uncharacterized protein OS=Streptococcus mitis GN=SK629_1076 PE=4 SV=1	Streptococcus mitis GN=SK629_1076 PE=4 SV=1
SM Day 2	620	5003	tr|A0A081PY64|A0A081PY64_STRMT	24.95	3	1	1		51168	Histidine kinase OS=Streptococcus mitis GN=SK137_1374 PE=4 SV=1	Streptococcus mitis GN=SK137_1374 PE=4 SV=1
SM Day 2	759	957	tr|A0A081PY95|A0A081PY95_STRMT	22.25	1	1	1		162852	Rib/alpha-like repeat family protein OS=Streptococcus mitis GN=SK667_1714 PE=4 SV=1	Streptococcus mitis GN=SK667_1714 PE=4 SV=1
SM Day 2	694	7066	tr|A0A081PYC2|A0A081PYC2_STRMT	20.18	4	1	1		46647	Amino acid carrier family protein OS=Streptococcus mitis GN=agcS PE=4 SV=1	Streptococcus mitis GN=agcS PE=4 SV=1
SM Day 2	647	157920	tr|A0A081PYE2|A0A081PYE2_STRMT	21.57	16	1	1		26707	Transcriptional regulatory C terminal family protein OS=Streptococcus mitis GN=SK667_1761 PE=4 SV=1	Streptococcus mitis GN=SK667_1761 PE=4 SV=1
SM Day 2	551	5370	tr|A0A081PYH3|A0A081PYH3_STRMT	41.89	25	2	2		25611	Polysaccharide export MPA1 family protein OS=Streptococcus mitis GN=SK667_1792 PE=4 SV=1	Streptococcus mitis GN=SK667_1792 PE=4 SV=1
SM Day 2	835	1006	tr|A0A081PYH5|A0A081PYH5_STRMT	23.61	3	1	1		53861	Cell envelope-related function transcriptional attenuator common domain protein OS=Streptococcus mitis GN=SK667_1794 PE=4 SV=1	Streptococcus mitis GN=SK667_1794 PE=4 SV=1
SM Day 2	705	35783	tr|A0A081PYH6|A0A081PYH6_STRMT	23.81	2	1	1		72637	Bacterial extracellular solute-binding s 5 Middle family protein OS=Streptococcus mitis GN=SK667_1795 PE=4 SV=1	Streptococcus mitis GN=SK667_1795 PE=4 SV=1
SM Day 2	149	1803	tr|A0A081PYK9|A0A081PYK9_STRMT	49.83	4	4	3		145712	LPXTG-motif cell wall anchor domain protein OS=Streptococcus mitis GN=SK667_1828 PE=4 SV=1	Streptococcus mitis GN=SK667_1828 PE=4 SV=1
SM Day 2	469	6260	tr|A0A081PYN1|A0A081PYN1_STRMT	20.61	3	1	1		57365	Amino ABC transporter permease 3-TM region His/Glu/Gln/Arg/opine family domain protein OS=Streptococcus mitis GN=SK667_1850 PE=4 SV=1	Streptococcus mitis GN=SK667_1850 PE=4 SV=1
SM Day 2	237	738	tr|A0A081PYN5|A0A081PYN5_STRMT	39.46	11	3	3	Carbamidomethylation	37306	Ketol-acid reductoisomerase OS=Streptococcus mitis GN=ilvC PE=3 SV=1	Streptococcus mitis GN=ilvC PE=3 SV=1
SM Day 2	1110	800	tr|A0A081PYQ7|A0A081PYQ7_STRMT	30.25	4	3	3		135955	DNA-directed RNA polymerase subunit beta' OS=Streptococcus mitis GN=rpoC PE=3 SV=1	Streptococcus mitis GN=rpoC PE=3 SV=1
SM Day 2	301	948	tr|A0A081PYQ8|A0A081PYQ8_STRMT	47.84	5	4	4		134296	DNA-directed RNA polymerase subunit beta OS=Streptococcus mitis GN=rpoB PE=3 SV=1	Streptococcus mitis GN=rpoB PE=3 SV=1
SM Day 2	204	1119	tr|A0A081PYR0|A0A081PYR0_STRMT	39.4	3	2	2		144563	Putative pullulanase OS=Streptococcus mitis GN=SK667_1879 PE=4 SV=1	Streptococcus mitis GN=SK667_1879 PE=4 SV=1
SM Day 2	565	4772	tr|A0A081PYR4|A0A081PYR4_STRMT	22.75	4	1	1		68687	Proline--tRNA ligase OS=Streptococcus mitis GN=proS PE=3 SV=1	Streptococcus mitis GN=proS PE=3 SV=1
SM Day 2	176	767	tr|A0A081PYX9|A0A081PYX9_STRMT	52.93	9	5	5	Carbamidomethylation	104132	UvrABC system protein A OS=Streptococcus mitis GN=uvrA PE=3 SV=1	Streptococcus mitis GN=uvrA PE=3 SV=1
SM Day 2	611	6725	tr|A0A081PYZ3|A0A081PYZ3_STRMT	34.59	2	1	1	Carbamidomethylation	61293	Histidine kinase- DNA gyrase B- and HSP90-like ATPase family protein OS=Streptococcus mitis GN=SK667_1962 PE=4 SV=1	Streptococcus mitis GN=SK667_1962 PE=4 SV=1
SM Day 2	263	385	tr|A0A081PZ15|A0A081PZ15_STRMT	32.14	5	2	2		71096	tRNA uridine 5-carboxymethylaminomethyl modification enzyme MnmG OS=Streptococcus mitis GN=gidA PE=3 SV=1	Streptococcus mitis GN=gidA PE=3 SV=1
SM Day 2	7	552	tr|A0A081PZ42|A0A081PZ42_STRMT	149.52	26	72	45	Acetylation (N-term); Oxidation (M); Methyl ester; Acetylation (K); Formylation; 18 more	305849	LPXTG-motif cell wall anchor domain protein OS=Streptococcus mitis GN=SK667_2011 PE=4 SV=1	Streptococcus mitis GN=SK667_2011 PE=4 SV=1
SM Day 2	840	8382	tr|A0A081PZ82|A0A081PZ82_STRMT	23.02	6	1	1		32001	Cysteine synthase OS=Streptococcus mitis GN=cysK PE=3 SV=1	Streptococcus mitis GN=cysK PE=3 SV=1
SM Day 2	626	3903	tr|A0A081PZD1|A0A081PZD1_STRMT	25.24	3	1	1		55081	Sucrose-6-phosphate hydrolase OS=Streptococcus mitis GN=scrB PE=4 SV=1	Streptococcus mitis GN=scrB PE=4 SV=1
SM Day 2	246	9442	tr|A0A081PZD7|A0A081PZD7_STRMT	37.9	7	3	3		69093	Phosphotransferase enzyme family protein OS=Streptococcus mitis GN=SK667_1664 PE=4 SV=1	Streptococcus mitis GN=SK667_1664 PE=4 SV=1
SM Day 2	438	1805	tr|A0A081PZG5|A0A081PZG5_STRMT	20.93	2	1	1		86329	Protein translocase subunit SecA OS=Streptococcus mitis GN=secA PE=3 SV=1	Streptococcus mitis GN=secA PE=3 SV=1
SM Day 2	468	1279	tr|A0A081PZH4|A0A081PZH4_STRMT	23.51	2	1	1		94500	Glycosyl transferase 8 family protein OS=Streptococcus mitis GN=SK667_1701 PE=4 SV=1	Streptococcus mitis GN=SK667_1701 PE=4 SV=1
SM Day 2	73	57	tr|A0A081PZI7|A0A081PZI7_STRMT	76.42	9	17	11	Acetylation (N-term); Methyl ester; Deamidation (NQ); Phosphorylation (STY); Sodium adduct; 7 more	240427	LPXTG-motif cell wall anchor domain protein OS=Streptococcus mitis GN=SK629_0772 PE=4 SV=1	Streptococcus mitis GN=SK629_0772 PE=4 SV=1
SM Day 2	588	41021	tr|A0A081PZJ4|A0A081PZJ4_STRMT	31.47	5	1	1	Mutation	44908	Uncharacterized protein OS=Streptococcus mitis GN=SK137_1326 PE=4 SV=1	Streptococcus mitis GN=SK137_1326 PE=4 SV=1
SM Day 2	561	554	tr|A0A081PZM4|A0A081PZM4_STRMT	20.02	2	1	1		72714	Oligopeptide-binding protein sarA OS=Streptococcus mitis GN=SK667_1553 PE=4 SV=1	Streptococcus mitis GN=SK667_1553 PE=4 SV=1
SM Day 2	112	128	tr|A0A081PZP7|A0A081PZP7_STRMT	74.63	7	14	2	Methyl ester; Acetylation (K); Phosphorylation (STY); Biotinylation; Carbamylation; 2 more	254361	Endo-alpha-N-acetylgalactosaminidase OS=Streptococcus mitis GN=SK667_1576 PE=4 SV=1	Streptococcus mitis GN=SK667_1576 PE=4 SV=1
SM Day 2	423	11050	tr|A0A081PZW4|A0A081PZW4_STRMT	23.16	2	1	1		84663	5-methyltetrahydropteroyltriglutamate--homocysteine methyltransferase OS=Streptococcus mitis GN=metE PE=3 SV=1	Streptococcus mitis GN=metE PE=3 SV=1
SM Day 2	145	2845	tr|A0A081Q031|A0A081Q031_STRMT	47.1	11	5	5	Mutation	74568	Threonine--tRNA ligase OS=Streptococcus mitis GN=thrS PE=3 SV=1	Streptococcus mitis GN=thrS PE=3 SV=1
SM Day 2	249	8131	tr|A0A081Q040|A0A081Q040_STRMT	53.79	3	2	2		85541	HAD ATPase P-type IC family protein OS=Streptococcus mitis GN=SK629_0708 PE=3 SV=1	Streptococcus mitis GN=SK629_0708 PE=3 SV=1
SM Day 2	172	143	tr|A0A081Q067|A0A081Q067_STRMT	54.19	2	7	4	Methyl ester; Carbamidomethylation (DHKE X@N-term)	376168	LPXTG-motif cell wall anchor domain protein OS=Streptococcus mitis GN=SK629_0736 PE=4 SV=1	Streptococcus mitis GN=SK629_0736 PE=4 SV=1
SM Day 2	522	157645	tr|A0A081Q079|A0A081Q079_STRMT	25.52	8	1	1		30798	Uncharacterized protein OS=Streptococcus mitis GN=SK629_0748 PE=4 SV=1	Streptococcus mitis GN=SK629_0748 PE=4 SV=1
SM Day 2	299	325	tr|A0A081Q094|A0A081Q094_STRMT	38.36	6	4	2		98573	C protein alpha-antigen (Fragment) OS=Streptococcus mitis GN=SK137_1300 PE=4 SV=1	Streptococcus mitis GN=SK137_1300 PE=4 SV=1
SM Day 2	815	7029	tr|A0A081Q0B9|A0A081Q0B9_STRMT	25.54	3	1	1		53369	FtsK/SpoIIIE family protein OS=Streptococcus mitis GN=SK667_1269 PE=4 SV=1	Streptococcus mitis GN=SK667_1269 PE=4 SV=1
SM Day 2	786	5281	tr|A0A081Q0C5|A0A081Q0C5_STRMT	23.98	2	1	1		60309	ABC transporter transmembrane region family protein OS=Streptococcus mitis GN=SK667_1275 PE=4 SV=1	Streptococcus mitis GN=SK667_1275 PE=4 SV=1
SM Day 2	324	345	tr|A0A081Q0C7|A0A081Q0C7_STRMT	38.8	1	2	2		238997	Methyltransferase domain protein OS=Streptococcus mitis GN=SK667_1277 PE=4 SV=1	Streptococcus mitis GN=SK667_1277 PE=4 SV=1
SM Day 2	64	262	tr|A0A081Q0I5|A0A081Q0I5_STRMT	90.54	11	17	15	Methyl ester; Acetylation (K); Deamidation (NQ); Phosphorylation (STY); Carbamidomethylation (DHKE X@N-term); 6 more	222033	LPXTG-motif cell wall anchor domain protein OS=Streptococcus mitis GN=SK667_1336 PE=4 SV=1	Streptococcus mitis GN=SK667_1336 PE=4 SV=1
SM Day 2	676	3320	tr|A0A081Q0K2|A0A081Q0K2_STRMT	24.27	8	1	1		25823	Phosphopantothenate--cysteine ligase OS=Streptococcus mitis GN=coaB PE=4 SV=1	Streptococcus mitis GN=coaB PE=4 SV=1
SM Day 2	669	37546	tr|A0A081Q0Q5|A0A081Q0Q5_STRMT	38.73	10	2	2		41360	Uncharacterized protein OS=Streptococcus mitis GN=SK667_1407 PE=4 SV=1	Streptococcus mitis GN=SK667_1407 PE=4 SV=1
SM Day 2	38	1175	tr|A0A081Q0Q9|A0A081Q0Q9_STRMT	117.56	31	31	31	Acetylation (N-term); Methyl ester; Acetylation (K); Formylation; Deamidation (NQ); 9 more	130650	CRISPR-associated endonuclease Cas9 OS=Streptococcus mitis GN=csn1 PE=3 SV=1	Streptococcus mitis GN=csn1 PE=3 SV=1
SM Day 2	710	1746	tr|A0A081Q0W5|A0A081Q0W5_STRMT	20.45	4	1	1		72773	Bacterial extracellular solute-binding s 5 Middle family protein OS=Streptococcus mitis GN=SK667_1470 PE=4 SV=1	Streptococcus mitis GN=SK667_1470 PE=4 SV=1
SM Day 2	588	63855	tr|A0A081Q0W7|A0A081Q0W7_STRMT	31.47	5	1	1	Mutation	44775	Carbamoyl-phosphate synthase L chain ATP binding domain protein OS=Streptococcus mitis GN=SK667_1472 PE=4 SV=1	Streptococcus mitis GN=SK667_1472 PE=4 SV=1
SM Day 2	239	2281	tr|A0A081Q109|A0A081Q109_STRMT	40.25	2	2	2		89200	Ribonuclease R OS=Streptococcus mitis GN=rnr PE=3 SV=1	Streptococcus mitis GN=rnr PE=3 SV=1
SM Day 2	335	1581	tr|A0A081Q127|A0A081Q127_STRMT	40.69	6	4	2		84643	DNA internalization-related competence protein ComEC/Rec2 OS=Streptococcus mitis GN=SK667_1532 PE=4 SV=1	Streptococcus mitis GN=SK667_1532 PE=4 SV=1
SM Day 2	525	66421	tr|A0A081Q161|A0A081Q161_STRMT	22.23	7	1	1		37724	Bacterial regulatory s lacI family protein OS=Streptococcus mitis GN=SK629_0529 PE=4 SV=1	Streptococcus mitis GN=SK629_0529 PE=4 SV=1
SM Day 2	216	63737	tr|A0A081Q187|A0A081Q187_STRMT	33.25	8	2	2		44128	Tryptophan synthase beta chain OS=Streptococcus mitis GN=trpB PE=3 SV=1	Streptococcus mitis GN=trpB PE=3 SV=1
SM Day 2	220	12739	tr|A0A081Q1F3|A0A081Q1F3_STRMT	45.8	12	3	1		37435	Xylan esterase 1 OS=Streptococcus mitis GN=axe1 PE=4 SV=1	Streptococcus mitis GN=axe1 PE=4 SV=1
SM Day 2	165	1073	tr|A0A081Q1F4|A0A081Q1F4_STRMT	47.8	4	5	3		216926	Sialidase A domain protein OS=Streptococcus mitis GN=nanA PE=4 SV=1	Streptococcus mitis GN=nanA PE=4 SV=1
SM Day 2	266	36505	tr|A0A081Q1J3|A0A081Q1J3_STRMT	33.38	5	1	1		16949	Uncharacterized protein OS=Streptococcus mitis GN=SK137_1170 PE=4 SV=1	Streptococcus mitis GN=SK137_1170 PE=4 SV=1
SM Day 2	739	38698	tr|A0A081Q1M0|A0A081Q1M0_STRMT	30.89	7	1	1	Carbamidomethylation	40449	Putative agmatine deiminase OS=Streptococcus mitis GN=aguA PE=3 SV=1	Streptococcus mitis GN=aguA PE=3 SV=1
SM Day 2	90	1877	tr|A0A081Q1N1|A0A081Q1N1_STRMT	73.99	31	14	1	Carbamidomethylation; Acetylation (N-term); Methyl ester; Formylation; Deamidation (NQ); 5 more	59644	Formate--tetrahydrofolate ligase OS=Streptococcus mitis GN=fhs PE=3 SV=1	Streptococcus mitis GN=fhs PE=3 SV=1
SM Day 2	108	65764	tr|A0A081Q1U3|A0A081Q1U3_STRMT	84.2	73	5	5	Acetylation (N-term); Mutation	9645	DNA-binding protein HU OS=Streptococcus mitis GN=hup PE=3 SV=1	Streptococcus mitis GN=hup PE=3 SV=1
SM Day 2	240	7732	tr|A0A081Q1X9|A0A081Q1X9_STRMT	72.55	40	3	3	Mutation	12823	Bacteriocin transport accessory protein family protein OS=Streptococcus mitis GN=SK137_1183 PE=4 SV=1	Streptococcus mitis GN=SK137_1183 PE=4 SV=1
SM Day 2	827	15732	tr|A0A081Q208|A0A081Q208_STRMT	22.27	2	1	1		59605	Putative O-antigen export protein OS=Streptococcus mitis GN=SK137_1074 PE=4 SV=1	Streptococcus mitis GN=SK137_1074 PE=4 SV=1
SM Day 2	837	158515	tr|A0A081Q2A2|A0A081Q2A2_STRMT	20.12	4	1	1		28887	Binding--dependent transport system inner membrane component family protein OS=Streptococcus mitis GN=SK667_0854 PE=3 SV=1	Streptococcus mitis GN=SK667_0854 PE=3 SV=1
SM Day 2	684	14070	tr|A0A081Q2A9|A0A081Q2A9_STRMT	31.53	7	2	2		85085	Csm1 family CRISPR-associated protein OS=Streptococcus mitis GN=csm1 PE=4 SV=1	Streptococcus mitis GN=csm1 PE=4 SV=1
SM Day 2	651	13562	tr|A0A081Q2E2|A0A081Q2E2_STRMT	26.2	4	1	1		41298	Type III restriction enzyme res subunit OS=Streptococcus mitis GN=SK667_0894 PE=4 SV=1	Streptococcus mitis GN=SK667_0894 PE=4 SV=1
SM Day 2	544	10676	tr|A0A081Q2L8|A0A081Q2L8_STRMT	23.23	4	1	1		36774	Basic membrane family protein OS=Streptococcus mitis GN=SK667_0970 PE=4 SV=1	Streptococcus mitis GN=SK667_0970 PE=4 SV=1
SM Day 2	372	92496	tr|A0A081Q2M9|A0A081Q2M9_STRMT	37.36	17	3	3		22321	Uncharacterized protein OS=Streptococcus mitis GN=SK667_0981 PE=4 SV=1	Streptococcus mitis GN=SK667_0981 PE=4 SV=1
SM Day 2	92	4638	tr|A0A081Q2R4|A0A081Q2R4_STRMT	47.87	6	2	2		46966	Histidine kinase OS=Streptococcus mitis GN=SK667_1016 PE=4 SV=1	Streptococcus mitis GN=SK667_1016 PE=4 SV=1
SM Day 2	497	14280	tr|A0A081Q2R7|A0A081Q2R7_STRMT	22.44	9	1	1		25338	ABC transporter family protein OS=Streptococcus mitis GN=SK667_1019 PE=3 SV=1	Streptococcus mitis GN=SK667_1019 PE=3 SV=1
SM Day 2	387	15101	tr|A0A081Q2V4|A0A081Q2V4_STRMT	39.23	12	3	3		49175	Uncharacterized protein OS=Streptococcus mitis GN=SK667_1057 PE=4 SV=1	Streptococcus mitis GN=SK667_1057 PE=4 SV=1
SM Day 2	231	6235	tr|A0A081Q2V7|A0A081Q2V7_STRMT	34.63	6	2	2		50720	Exodeoxyribonuclease 7 large subunit OS=Streptococcus mitis GN=xseA PE=3 SV=1	Streptococcus mitis GN=xseA PE=3 SV=1
SM Day 2	219	8098	tr|A0A081Q2Y8|A0A081Q2Y8_STRMT	44.33	6	2	2	Carbamidomethylation	63279	Phosphoenolpyruvate-protein phosphotransferase OS=Streptococcus mitis GN=ptsI PE=3 SV=1	Streptococcus mitis GN=ptsI PE=3 SV=1
SM Day 2	79	1243	tr|A0A081Q307|A0A081Q307_STRMT	78.64	22	8	8	Acetylation (K); Sodium adduct; Hydroxylation; Hexose (NSY); Carboxylation (E)	60260	Dihydrolipoyl dehydrogenase OS=Streptococcus mitis GN=lpdA PE=4 SV=1	Streptococcus mitis GN=lpdA PE=4 SV=1
SM Day 2	240	156991	tr|A0A081Q323|A0A081Q323_STRMT	72.55	40	3	3	Mutation	12807	Bacterocin transport accessory protein OS=Streptococcus mitis GN=bta PE=4 SV=1	Streptococcus mitis GN=bta PE=4 SV=1
SM Day 2	294	535	tr|A0A081Q345|A0A081Q345_STRMT	41.21	2	3	1		222353	Zinc metalloprotease ZmpD OS=Streptococcus mitis GN=zmpD PE=4 SV=1	Streptococcus mitis GN=zmpD PE=4 SV=1
SM Day 2	376	157	tr|A0A081Q372|A0A081Q372_STRMT	29.01	1	2	2		130559	Uncharacterized protein OS=Streptococcus mitis GN=SK667_1175 PE=4 SV=1	Streptococcus mitis GN=SK667_1175 PE=4 SV=1
SM Day 2	103	13286	tr|A0A081Q3A6|A0A081Q3A6_STRMT	81	26	10	10	Carbamidomethylation; Methyl ester; Formylation; Carbamidomethylation (DHKE X@N-term); Hydroxylation; 3 more	51540	Uncharacterized protein OS=Streptococcus mitis GN=SK667_1209 PE=4 SV=1	Streptococcus mitis GN=SK667_1209 PE=4 SV=1
SM Day 2	470	129	tr|A0A081Q3H9|A0A081Q3H9_STRMT	30.87	3	1	1		92060	DNA gyrase subunit A OS=Streptococcus mitis GN=gyrA PE=3 SV=1	Streptococcus mitis GN=gyrA PE=3 SV=1
SM Day 2	387	5722	tr|A0A081Q3I7|A0A081Q3I7_STRMT	41.06	14	3	3		49121	Uncharacterized protein OS=Streptococcus mitis GN=SK137_1034 PE=4 SV=1	Streptococcus mitis GN=SK137_1034 PE=4 SV=1
SM Day 2	435	1405	tr|A0A081Q3L0|A0A081Q3L0_STRMT	23.31	3	1	1		64878	ABC transporter transmembrane region family protein OS=Streptococcus mitis GN=SK667_0712 PE=3 SV=1	Streptococcus mitis GN=SK667_0712 PE=3 SV=1
SM Day 2	1454	2605	tr|A0A081Q3L1|A0A081Q3L1_STRMT	25.18	4	2	1		64418	ABC transporter transmembrane region family protein OS=Streptococcus mitis GN=SK667_0713 PE=3 SV=1	Streptococcus mitis GN=SK667_0713 PE=3 SV=1
SM Day 2	593	89425	tr|A0A081Q3N1|A0A081Q3N1_STRMT	30.23	10	2	2		43714	Uncharacterized protein OS=Streptococcus mitis GN=SK667_0733 PE=4 SV=1	Streptococcus mitis GN=SK667_0733 PE=4 SV=1
SM Day 2	52	230	tr|A0A081Q3V8|A0A081Q3V8_STRMT	112.52	16	30	6	Acetylation (N-term); Methyl ester; Acetylation (K); Deamidation (NQ); Phosphorylation (STY); 16 more	233666	Zinc metalloprotease ZmpB OS=Streptococcus mitis GN=zmpB PE=4 SV=1	Streptococcus mitis GN=zmpB PE=4 SV=1
SM Day 2	780	3385	tr|A0A081Q3Y4|A0A081Q3Y4_STRMT	32.32	3	1	1		53805	6-phospho-beta-galactosidase OS=Streptococcus mitis GN=lacG PE=3 SV=1	Streptococcus mitis GN=lacG PE=3 SV=1
SM Day 2	219	12510	tr|A0A081Q3Y5|A0A081Q3Y5_STRMT	44.33	6	2	2	Carbamidomethylation	62888	Phosphoenolpyruvate-protein phosphotransferase OS=Streptococcus mitis GN=SK137_1001 PE=3 SV=1	Streptococcus mitis GN=SK137_1001 PE=3 SV=1
SM Day 2	456	1623	tr|A0A081Q3Z4|A0A081Q3Z4_STRMT	24.72	2	1	1		64798	Chaperone protein DnaK OS=Streptococcus mitis GN=dnaK PE=2 SV=1	Streptococcus mitis GN=dnaK PE=2 SV=1
SM Day 2	463	455	tr|A0A081Q418|A0A081Q418_STRMT	32.92	2	2	0		103117	Translation initiation factor IF-2 OS=Streptococcus mitis GN=infB PE=3 SV=1	Streptococcus mitis GN=infB PE=3 SV=1
SM Day 2	61	5762	tr|A0A081Q432|A0A081Q432_STRMT	96.2	25	19	1	Methyl ester; Acetylation (K); Formylation; Deamidation (NQ); Carbamidomethylation (DHKE X@N-term); 4 more	100937	Valine--tRNA ligase OS=Streptococcus mitis GN=valS PE=3 SV=1	Streptococcus mitis GN=valS PE=3 SV=1
SM Day 2	233	279	tr|A0A081Q492|A0A081Q492_STRMT	34.5	1	2	1		261588	LPXTG-motif cell wall anchor domain protein OS=Streptococcus mitis GN=SK667_0697 PE=4 SV=1	Streptococcus mitis GN=SK667_0697 PE=4 SV=1
SM Day 2	24	82	tr|A0A081Q493|A0A081Q493_STRMT	102.42	12	22	14	Acetylation (N-term); Acetylation (K); Deamidation (NQ); Phosphorylation (STY); Carbamidomethylation (DHKE X@N-term); 6 more	229510	Uncharacterized protein (Fragment) OS=Streptococcus mitis GN=SK667_0698 PE=4 SV=1	Streptococcus mitis GN=SK667_0698 PE=4 SV=1
SM Day 2	244	5950	tr|A0A081Q4A3|A0A081Q4A3_STRMT	30.35	4	2	2		76805	Translation elongation factor G OS=Streptococcus mitis GN=fusA PE=3 SV=1	Streptococcus mitis GN=fusA PE=3 SV=1
SM Day 2	653	37682	tr|A0A081Q4H2|A0A081Q4H2_STRMT	22.11	5	1	1		37558	Aspartate--ammonia ligase OS=Streptococcus mitis GN=asnA PE=3 SV=1	Streptococcus mitis GN=asnA PE=3 SV=1
SM Day 2	127	4120	tr|A0A081Q4H9|A0A081Q4H9_STRMT	22.85	4	1	1		49875	Putative hemolysin OS=Streptococcus mitis GN=hlyX PE=4 SV=1	Streptococcus mitis GN=hlyX PE=4 SV=1
SM Day 2	558	2480	tr|A0A081Q4I3|A0A081Q4I3_STRMT	21.55	5	1	1		39491	Oligopeptide/dipeptide ABC transporter ATP-binding C-terminal domain protein OS=Streptococcus mitis GN=SK629_0367 PE=3 SV=1	Streptococcus mitis GN=SK629_0367 PE=3 SV=1
SM Day 2	1239	605	tr|A0A081Q4L2|A0A081Q4L2_STRMT	26.18	9	2	2		35135	Biotin--[acetyl-CoA-carboxylase] ligase OS=Streptococcus mitis GN=SK667_0469 PE=4 SV=1	Streptococcus mitis GN=SK667_0469 PE=4 SV=1
SM Day 2	368	66457	tr|A0A081Q4V8|A0A081Q4V8_STRMT	22.48	6	1	1		44546	Replicative DNA helicase OS=Streptococcus mitis GN=SK667_0566 PE=4 SV=1	Streptococcus mitis GN=SK667_0566 PE=4 SV=1
SM Day 2	327	2783	tr|A0A081Q4W4|A0A081Q4W4_STRMT	42.09	3	3	2		94906	Protein translocase subunit SecA OS=Streptococcus mitis GN=secA PE=3 SV=1	Streptococcus mitis GN=secA PE=3 SV=1
SM Day 2	428	3723	tr|A0A081Q4Y8|A0A081Q4Y8_STRMT	43.73	9	3	3		50227	UDP-N-acetylmuramoyl-tripeptide--D-alanyl-D-alanine ligase OS=Streptococcus mitis GN=murF PE=3 SV=1	Streptococcus mitis GN=murF PE=3 SV=1
SM Day 2	656	4109	tr|A0A081Q510|A0A081Q510_STRMT	21.92	3	1	1		84470	Bifunctional (P)ppGpp synthase/hydrolase RelA OS=Streptococcus mitis GN=relA PE=3 SV=1	Streptococcus mitis GN=relA PE=3 SV=1
SM Day 2	145	10557	tr|A0A081Q529|A0A081Q529_STRMT	47.1	11	5	5	Mutation	74641	Threonine--tRNA ligase OS=Streptococcus mitis GN=thrS PE=3 SV=1	Streptococcus mitis GN=thrS PE=3 SV=1
SM Day 2	521	443	tr|A0A081Q555|A0A081Q555_STRMT	21.21	5	1	1		58862	DEAD/DEAH box helicase family protein OS=Streptococcus mitis GN=SK667_0663 PE=3 SV=1	Streptococcus mitis GN=SK667_0663 PE=3 SV=1
SM Day 2	522	93280	tr|A0A081Q567|A0A081Q567_STRMT	25.52	8	1	1		30835	Uncharacterized protein OS=Streptococcus mitis GN=SK667_0676 PE=4 SV=1	Streptococcus mitis GN=SK667_0676 PE=4 SV=1
SM Day 2	106	761	tr|A0A081Q595|A0A081Q595_STRMT	105.57	29	9	9	Acetylation (N-term); Methyl ester; Acetylation (K); Deamidation (NQ); Dihydroxy; Mutation	46053	Pyrimidine-nucleoside phosphorylase OS=Streptococcus mitis GN=SK137_0720 PE=4 SV=1	Streptococcus mitis GN=SK137_0720 PE=4 SV=1
SM Day 2	724	3714	tr|A0A081Q5C9|A0A081Q5C9_STRMT	20.43	1	1	1		83490	Fibronectin-binding protein OS=Streptococcus mitis GN=SK137_0889 PE=4 SV=1	Streptococcus mitis GN=SK137_0889 PE=4 SV=1
SM Day 2	435	12619	tr|A0A081Q5E3|A0A081Q5E3_STRMT	23.31	3	1	1		64652	ABC transporter family protein OS=Streptococcus mitis GN=SK137_0798 PE=3 SV=1	Streptococcus mitis GN=SK137_0798 PE=3 SV=1
SM Day 2	499	4432	tr|A0A081Q5F9|A0A081Q5F9_STRMT	21.44	2	1	1		84551	Uncharacterized protein OS=Streptococcus mitis GN=SK137_0992 PE=4 SV=1	Streptococcus mitis GN=SK137_0992 PE=4 SV=1
SM Day 2	239	1336	tr|A0A081Q5H4|A0A081Q5H4_STRMT	40.25	2	2	2		89245	Ribonuclease R OS=Streptococcus mitis GN=rnr PE=3 SV=1	Streptococcus mitis GN=rnr PE=3 SV=1
SM Day 2	368	4471	tr|A0A081Q5H9|A0A081Q5H9_STRMT	22.48	6	1	1		44432	Replication initiation and membrane attachment protein OS=Streptococcus mitis GN=SK137_0997 PE=4 SV=1	Streptococcus mitis GN=SK137_0997 PE=4 SV=1
SM Day 2	913	1692	tr|A0A081Q5J6|A0A081Q5J6_STRMT	25.79	4	2	0		82548	DNA internalization-related competence protein ComEC/Rec2 OS=Streptococcus mitis GN=SK137_0655 PE=4 SV=1	Streptococcus mitis GN=SK137_0655 PE=4 SV=1
SM Day 2	406	536	tr|A0A081Q5K5|A0A081Q5K5_STRMT	20.77	1	1	1		172355	Choline binding protein J OS=Streptococcus mitis GN=SK137_0872 PE=4 SV=1	Streptococcus mitis GN=SK137_0872 PE=4 SV=1
SM Day 2	145	114360	tr|A0A081Q5M3|A0A081Q5M3_STRMT	47.1	11	5	5	Mutation	74643	Threonine--tRNA ligase OS=Streptococcus mitis GN=thrS PE=3 SV=1	Streptococcus mitis GN=thrS PE=3 SV=1
SM Day 2	656	9765	tr|A0A081Q5P0|A0A081Q5P0_STRMT	21.92	3	1	1		84466	GTP 3'-pyrophosphotransferase OS=Streptococcus mitis GN=SK137_0943 PE=3 SV=1	Streptococcus mitis GN=SK137_0943 PE=3 SV=1
SM Day 2	94	4302	tr|A0A081Q5R2|A0A081Q5R2_STRMT	68.6	11	8	7	Carbamidomethylation; Methyl ester; Hydroxylation; Guanidination; Ethylation	97287	Uncharacterized protein OS=Streptococcus mitis GN=SK137_0873 PE=4 SV=1	Streptococcus mitis GN=SK137_0873 PE=4 SV=1
SM Day 2	536	8559	tr|A0A081Q5R7|A0A081Q5R7_STRMT	43.11	8	3	3		67162	DNA primase OS=Streptococcus mitis GN=SK137_0625 PE=3 SV=1	Streptococcus mitis GN=SK137_0625 PE=3 SV=1
SM Day 2	327	2784	tr|A0A081Q5X4|A0A081Q5X4_STRMT	42.09	3	3	2		94831	Protein translocase subunit SecA OS=Streptococcus mitis GN=secA PE=3 SV=1	Streptococcus mitis GN=secA PE=3 SV=1
SM Day 2	651	41636	tr|A0A081Q604|A0A081Q604_STRMT	26.2	4	1	1		41288	DEAD/DEAH box helicase family protein OS=Streptococcus mitis GN=SK137_0690 PE=4 SV=1	Streptococcus mitis GN=SK137_0690 PE=4 SV=1
SM Day 2	249	8130	tr|A0A081Q614|A0A081Q614_STRMT	53.79	3	2	2		75581	ATPase P-type (Transporting) HAD superfamily subfamily IC family protein OS=Streptococcus mitis GN=SK137_0915 PE=3 SV=1	Streptococcus mitis GN=SK137_0915 PE=3 SV=1
SM Day 2	120	397	tr|A0A081Q631|A0A081Q631_STRMT	68.58	16	9	9	Methyl ester; Formylation; Carbamylation; Mutation	77706	NhaP-type Na+/H+ and K+/H+ antiporter OS=Streptococcus mitis GN=SK137_0867 PE=4 SV=1	Streptococcus mitis GN=SK137_0867 PE=4 SV=1
SM Day 2	544	2124	tr|A0A081Q687|A0A081Q687_STRMT	23.23	4	1	1		36643	Basic membrane protein A OS=Streptococcus mitis GN=SK137_0717 PE=4 SV=1	Streptococcus mitis GN=SK137_0717 PE=4 SV=1
SM Day 2	341	648	tr|A0A081Q6F6|A0A081Q6F6_STRMT	26.01	2	1	1		80716	Penicillin-binding 1A family protein OS=Streptococcus mitis GN=SK629_0262 PE=4 SV=1	Streptococcus mitis GN=SK629_0262 PE=4 SV=1
SM Day 2	456	994	tr|A0A081Q6G7|A0A081Q6G7_STRMT	24.72	2	1	1		64770	Chaperone protein DnaK OS=Streptococcus mitis GN=dnaK PE=2 SV=1	Streptococcus mitis GN=dnaK PE=2 SV=1
SM Day 2	463	470	tr|A0A081Q6J9|A0A081Q6J9_STRMT	32.92	2	2	0		101936	Translation initiation factor IF-2 OS=Streptococcus mitis GN=infB PE=3 SV=1	Streptococcus mitis GN=infB PE=3 SV=1
SM Day 2	2326	157891	tr|A0A081Q6N6|A0A081Q6N6_STRMT	28.29	10	2	2		33397	tRNA dimethylallyltransferase OS=Streptococcus mitis GN=miaA PE=3 SV=1	Streptococcus mitis GN=miaA PE=3 SV=1
SM Day 2	623	14446	tr|A0A081Q6T5|A0A081Q6T5_STRMT	22.5	8	1	1		28517	LytTr DNA-binding domain protein OS=Streptococcus mitis GN=SK629_0063 PE=4 SV=1	Streptococcus mitis GN=SK629_0063 PE=4 SV=1
SM Day 2	973	36301	tr|A0A081Q6U1|A0A081Q6U1_STRMT	26.21	5	2	2		80182	Putative ABC transporter ATP-binding protein ComA OS=Streptococcus mitis GN=SK629_0069 PE=3 SV=1	Streptococcus mitis GN=SK629_0069 PE=3 SV=1
SM Day 2	2324	90181	tr|A0A081Q6V7|A0A081Q6V7_STRMT	27.63	5	2	2		49599	Adenylosuccinate lyase OS=Streptococcus mitis GN=purB PE=3 SV=1	Streptococcus mitis GN=purB PE=3 SV=1
SM Day 2	771	1208	tr|A0A081Q6V8|A0A081Q6V8_STRMT	22.31	1	1	1	Mutation	140522	LPXTG-motif cell wall anchor domain protein OS=Streptococcus mitis GN=SK629_0086 PE=4 SV=1	Streptococcus mitis GN=SK629_0086 PE=4 SV=1
SM Day 2	424	8778	tr|A0A081Q6Y2|A0A081Q6Y2_STRMT	30.79	11	2	2	Carbamidomethylation	48038	Phage integrase family protein OS=Streptococcus mitis GN=SK629_0110 PE=4 SV=1	Streptococcus mitis GN=SK629_0110 PE=4 SV=1
SM Day 2	501	2979	tr|A0A081Q718|A0A081Q718_STRMT	25.03	2	1	1		85048	Alpha-1 4 glucan phosphorylase OS=Streptococcus mitis GN=glgP PE=3 SV=1	Streptococcus mitis GN=glgP PE=3 SV=1
SM Day 2	235	1540	tr|A0A081Q742|A0A081Q742_STRMT	52.3	6	4	4		161199	CRISPR-associated endonuclease Cas9 OS=Streptococcus mitis GN=cas9 PE=3 SV=1	Streptococcus mitis GN=cas9 PE=3 SV=1
SM Day 2	244	5952	tr|A0A081Q767|A0A081Q767_STRMT	30.35	4	2	2		76775	Elongation factor G OS=Streptococcus mitis GN=fusA PE=3 SV=1	Streptococcus mitis GN=fusA PE=3 SV=1
SM Day 2	546	13504	tr|A0A081Q798|A0A081Q798_STRMT	27.94	8	2	2		45713	Aminotransferase class-V family protein OS=Streptococcus mitis GN=SK667_0321 PE=4 SV=1	Streptococcus mitis GN=SK667_0321 PE=4 SV=1
SM Day 2	653	12318	tr|A0A081Q7B7|A0A081Q7B7_STRMT	22.11	5	1	1		37465	Aspartate--ammonia ligase OS=Streptococcus mitis GN=asnA PE=3 SV=1	Streptococcus mitis GN=asnA PE=3 SV=1
SM Day 2	127	2481	tr|A0A081Q7C5|A0A081Q7C5_STRMT	22.85	4	1	1		49689	Putative hemolysin OS=Streptococcus mitis GN=hlyX PE=4 SV=1	Streptococcus mitis GN=hlyX PE=4 SV=1
SM Day 2	558	2477	tr|A0A081Q7C9|A0A081Q7C9_STRMT	21.55	5	1	1		39549	Oligopeptide/dipeptide ABC transporter ATP-binding C-terminal domain protein OS=Streptococcus mitis GN=SK667_0354 PE=3 SV=1	Streptococcus mitis GN=SK667_0354 PE=3 SV=1
SM Day 2	571	3201	tr|A0A081Q7D3|A0A081Q7D3_STRMT	26.86	4	1	1		29633	ABC transporter family protein OS=Streptococcus mitis GN=SK667_0358 PE=3 SV=1	Streptococcus mitis GN=SK667_0358 PE=3 SV=1
SM Day 2	27	173	tr|A0A081Q7G2|A0A081Q7G2_STRMT	127.39	20	38	0	Acetylation (N-term); Methyl ester; Acetylation (K); Formylation; Deamidation (NQ); 10 more	227143	C protein alpha-antigen OS=Streptococcus mitis GN=SK137_0547 PE=4 SV=1	Streptococcus mitis GN=SK137_0547 PE=4 SV=1
SM Day 2	102	1632	tr|A0A081Q7G3|A0A081Q7G3_STRMT	70.17	8	7	3	Carbamidomethylation; Acetylation (K); Deamidation (NQ); Carbamidomethylation (DHKE X@N-term); Carboxyl modification with ethanolamine; 3-sulfanylpropanoyl	118396	Bacterial SNF2 helicase associated family protein OS=Streptococcus mitis GN=SK137_0567 PE=4 SV=1	Streptococcus mitis GN=SK137_0567 PE=4 SV=1
SM Day 2	561	36982	tr|A0A081Q7J9|A0A081Q7J9_STRMT	20.02	2	1	1		72522	Oligopeptide-binding protein aliA OS=Streptococcus mitis GN=SK137_0563 PE=4 SV=1	Streptococcus mitis GN=SK137_0563 PE=4 SV=1
SM Day 2	65	239	tr|A0A081Q7K5|A0A081Q7K5_STRMT	105.61	13	26	0	Methyl ester; Acetylation (K); Deamidation (NQ); Phosphorylation (STY); Carbamidomethylation (DHKE X@N-term); 13 more	219079	Zinc metalloprotease ZmpB OS=Streptococcus mitis GN=zmpB PE=4 SV=1	Streptococcus mitis GN=zmpB PE=4 SV=1
SM Day 2	289	421	tr|A0A081Q7M3|A0A081Q7M3_STRMT	40.74	6	4	4		134716	Transcription-repair-coupling factor OS=Streptococcus mitis GN=mfd PE=3 SV=1	Streptococcus mitis GN=mfd PE=3 SV=1
SM Day 2	341	657	tr|A0A081Q7S8|A0A081Q7S8_STRMT	26.01	2	1	1		80613	Penicillin-binding 1A family protein OS=Streptococcus mitis GN=SK667_0256 PE=4 SV=1	Streptococcus mitis GN=SK667_0256 PE=4 SV=1
SM Day 2	43	292	tr|A0A081Q822|A0A081Q822_STRMT	111.03	16	27	5	Acetylation (N-term); Oxidation (M); Methyl ester; Acetylation (K); Deamidation (NQ); 13 more	229109	Uncharacterized protein OS=Streptococcus mitis GN=SK137_0505 PE=4 SV=1	Streptococcus mitis GN=SK137_0505 PE=4 SV=1
SM Day 2	289	9488	tr|A0A081Q855|A0A081Q855_STRMT	44.54	8	5	5		134815	Transcription-repair-coupling factor OS=Streptococcus mitis GN=mfd PE=3 SV=1	Streptococcus mitis GN=mfd PE=3 SV=1
SM Day 2	623	91991	tr|A0A081Q8A1|A0A081Q8A1_STRMT	22.5	8	1	1		28686	LytTr DNA-binding domain protein OS=Streptococcus mitis GN=SK667_0079 PE=4 SV=1	Streptococcus mitis GN=SK667_0079 PE=4 SV=1
SM Day 2	514	625	tr|A0A081Q8D4|A0A081Q8D4_STRMT	21.67	1	1	1		251334	Zinc metalloprotease ZmpC OS=Streptococcus mitis GN=zmpC PE=4 SV=1	Streptococcus mitis GN=zmpC PE=4 SV=1
SM Day 2	832	41683	tr|A0A081Q8E4|A0A081Q8E4_STRMT	20.95	5	1	1		26286	Response regulator OS=Streptococcus mitis GN=saeR PE=4 SV=1	Streptococcus mitis GN=saeR PE=4 SV=1
SM Day 2	124	36646	tr|A0A081Q8F5|A0A081Q8F5_STRMT	48.32	7	4	4		91480	Uncharacterized protein OS=Streptococcus mitis GN=SK667_0133 PE=4 SV=1	Streptococcus mitis GN=SK667_0133 PE=4 SV=1
SM Day 2	840	8381	tr|A0A081Q8L1|A0A081Q8L1_STRMT	23.02	6	1	1		32003	Cysteine synthase OS=Streptococcus mitis GN=cysK PE=3 SV=1	Streptococcus mitis GN=cysK PE=3 SV=1
SM Day 2	267	10851	tr|A0A081Q8Q4|A0A081Q8Q4_STRMT	56.94	16	4	4	Dihydroxy	31794	Acetyl-coenzyme A carboxylase carboxyl transferase subunit beta OS=Streptococcus mitis GN=accD PE=3 SV=1	Streptococcus mitis GN=accD PE=3 SV=1
SM Day 2	1309	14217	tr|A0A081Q8R4|A0A081Q8R4_STRMT	27.49	7	2	2		70628	UvrABC system protein C OS=Streptococcus mitis GN=uvrC PE=3 SV=1	Streptococcus mitis GN=uvrC PE=3 SV=1
SM Day 2	119	1455	tr|A0A081Q8T4|A0A081Q8T4_STRMT	68.7	10	9	1	Carbamidomethylation (DHKE X@N-term); Ubiquitin; Palmitoylation	166700	Uncharacterized protein (Fragment) OS=Streptococcus mitis GN=SK137_0502 PE=4 SV=1	Streptococcus mitis GN=SK137_0502 PE=4 SV=1
SM Day 2	246	9437	tr|A0A081Q8T6|A0A081Q8T6_STRMT	32.37	4	2	2		69263	Stk1 OS=Streptococcus mitis GN=SK137_0451 PE=4 SV=1	Streptococcus mitis GN=SK137_0451 PE=4 SV=1
SM Day 2	423	11051	tr|A0A081Q8T7|A0A081Q8T7_STRMT	23.16	2	1	1		84735	5-methyltetrahydropteroyltriglutamate--homocysteine methyltransferase OS=Streptococcus mitis GN=metE PE=3 SV=1	Streptococcus mitis GN=metE PE=3 SV=1
SM Day 2	289	962	tr|A0A081Q8Y8|A0A081Q8Y8_STRMT	41.39	7	4	4		134932	Transcription-repair-coupling factor OS=Streptococcus mitis GN=mfd PE=3 SV=1	Streptococcus mitis GN=mfd PE=3 SV=1
SM Day 2	352	1010	tr|A0A081Q926|A0A081Q926_STRMT	30.41	6	2	2		77503	Putative ATP-dependent Clp protease ATP-binding subunit OS=Streptococcus mitis GN=clpC PE=4 SV=1	Streptococcus mitis GN=clpC PE=4 SV=1
SM Day 2	625	3468	tr|A0A081Q945|A0A081Q945_STRMT	30.12	5	2	2		58705	Bacterial extracellular solute-binding family protein OS=Streptococcus mitis GN=SK642_1600 PE=4 SV=1	Streptococcus mitis GN=SK642_1600 PE=4 SV=1
SM Day 2	469	6259	tr|A0A081Q983|A0A081Q983_STRMT	20.61	3	1	1		57518	Amino ABC transporter permease 3-TM region His/Glu/Gln/Arg/opine family domain protein OS=Streptococcus mitis GN=SK642_1638 PE=4 SV=1	Streptococcus mitis GN=SK642_1638 PE=4 SV=1
SM Day 2	744	3593	tr|A0A081Q991|A0A081Q991_STRMT	23.27	3	1	1		60036	Uncharacterized protein OS=Streptococcus mitis GN=SK642_1646 PE=4 SV=1	Streptococcus mitis GN=SK642_1646 PE=4 SV=1
SM Day 2	301	949	tr|A0A081Q9B5|A0A081Q9B5_STRMT	47.84	5	4	4		134244	DNA-directed RNA polymerase subunit beta OS=Streptococcus mitis GN=rpoB PE=3 SV=1	Streptococcus mitis GN=rpoB PE=3 SV=1
SM Day 2	176	770	tr|A0A081Q9J3|A0A081Q9J3_STRMT	49.92	6	4	4		104082	UvrABC system protein A OS=Streptococcus mitis GN=uvrA PE=3 SV=1	Streptococcus mitis GN=uvrA PE=3 SV=1
SM Day 2	611	10974	tr|A0A081Q9K6|A0A081Q9K6_STRMT	34.59	2	1	1	Carbamidomethylation	61401	Histidine kinase- DNA gyrase B- and HSP90-like ATPase family protein OS=Streptococcus mitis GN=SK642_1761 PE=4 SV=1	Streptococcus mitis GN=SK642_1761 PE=4 SV=1
SM Day 2	263	392	tr|A0A081Q9M9|A0A081Q9M9_STRMT	32.14	5	2	2		71018	tRNA uridine 5-carboxymethylaminomethyl modification enzyme MnmG OS=Streptococcus mitis GN=gidA PE=3 SV=1	Streptococcus mitis GN=gidA PE=3 SV=1
SM Day 2	662	160549	tr|A0A081Q9R2|A0A081Q9R2_STRMT	34.84	6	1	1		26296	CAAX amino terminal protease self-immunity family protein OS=Streptococcus mitis GN=SK642_1817 PE=4 SV=1	Streptococcus mitis GN=SK642_1817 PE=4 SV=1
SM Day 2	11	249	tr|A0A081Q9S5|A0A081Q9S5_STRMT	139.96	22	67	60	Acetylation (N-term); Oxidation (M); Methyl ester; Acetylation (K); Formylation; 17 more	402550	LPXTG-motif cell wall anchor domain protein OS=Streptococcus mitis GN=SK642_1830 PE=4 SV=1	Streptococcus mitis GN=SK642_1830 PE=4 SV=1
SM Day 2	548	35959	tr|A0A081Q9T0|A0A081Q9T0_STRMT	25.74	5	1	1		56147	Chaperone protein dnaK OS=Streptococcus mitis GN=SK137_0390 PE=3 SV=1	Streptococcus mitis GN=SK137_0390 PE=3 SV=1
SM Day 2	489	501	tr|A0A081Q9V3|A0A081Q9V3_STRMT	29.44	2	1	1		79816	LPXTG-motif cell wall anchor domain protein OS=Streptococcus mitis GN=SK137_0359 PE=4 SV=1	Streptococcus mitis GN=SK137_0359 PE=4 SV=1
SM Day 2	552	90914	tr|A0A081Q9V8|A0A081Q9V8_STRMT	44.06	8	1	1		25809	DNA alkylation repair enzyme family protein OS=Streptococcus mitis GN=SK137_0380 PE=4 SV=1	Streptococcus mitis GN=SK137_0380 PE=4 SV=1
SM Day 2	705	4347	tr|A0A081Q9W4|A0A081Q9W4_STRMT	23.81	2	1	1		72524	Oligopeptide-binding protein aliA OS=Streptococcus mitis GN=SK137_0341 PE=4 SV=1	Streptococcus mitis GN=SK137_0341 PE=4 SV=1
SM Day 2	835	316	tr|A0A081Q9W8|A0A081Q9W8_STRMT	23.61	4	1	1		49872	Cell envelope-related function transcriptional attenuator common domain protein OS=Streptococcus mitis GN=SK137_0342 PE=4 SV=1	Streptococcus mitis GN=SK137_0342 PE=4 SV=1
SM Day 2	150	1117	tr|A0A081Q9X8|A0A081Q9X8_STRMT	41.34	9	4	4		88393	Uncharacterized protein OS=Streptococcus mitis GN=SK137_0382 PE=4 SV=1	Streptococcus mitis GN=SK137_0382 PE=4 SV=1
SM Day 2	352	716	tr|A0A081Q9Z2|A0A081Q9Z2_STRMT	30.41	6	2	2		77575	ATP-dependent Clp protease ATP-binding subunit clpL OS=Streptococcus mitis GN=SK137_0337 PE=4 SV=1	Streptococcus mitis GN=SK137_0337 PE=4 SV=1
SM Day 2	413	996	tr|A0A081QA21|A0A081QA21_STRMT	20.01	3	1	1		75355	1 4-alpha-glucan branching enzyme GlgB OS=Streptococcus mitis GN=glgB PE=3 SV=1	Streptococcus mitis GN=glgB PE=3 SV=1
SM Day 2	1408	157056	tr|A0A081QA34|A0A081QA34_STRMT	29.04	17	2	2		27110	Response regulator OS=Streptococcus mitis GN=rr02 PE=4 SV=1	Streptococcus mitis GN=rr02 PE=4 SV=1
SM Day 2	790	66064	tr|A0A081QA82|A0A081QA82_STRMT	23.46	5	1	1		37423	3-isopropylmalate dehydrogenase OS=Streptococcus mitis GN=leuB PE=3 SV=1	Streptococcus mitis GN=leuB PE=3 SV=1
SM Day 2	13	244	tr|A0A081QAF2|A0A081QAF2_STRMT	138.1	19	46	25	Acetylation (N-term); Methyl ester; Acetylation (K); Formylation; Deamidation (NQ); 13 more	335885	LPXTG-motif cell wall anchor domain protein OS=Streptococcus mitis GN=SK642_1182 PE=4 SV=1	Streptococcus mitis GN=SK642_1182 PE=4 SV=1
SM Day 2	588	11982	tr|A0A081QAH5|A0A081QAH5_STRMT	31.47	5	1	1	Mutation	45030	Carbamoyl-phosphate synthase L chain ATP binding domain protein OS=Streptococcus mitis GN=SK642_1205 PE=4 SV=1	Streptococcus mitis GN=SK642_1205 PE=4 SV=1
SM Day 2	229	59	tr|A0A081QAV9|A0A081QAV9_STRMT	47.61	2	4	4	Mutation	293408	LPXTG-motif cell wall anchor domain protein OS=Streptococcus mitis GN=SK642_1340 PE=4 SV=1	Streptococcus mitis GN=SK642_1340 PE=4 SV=1
SM Day 2	561	13806	tr|A0A081QAX3|A0A081QAX3_STRMT	20.02	2	1	1		72690	Oligopeptide-binding protein sarA OS=Streptococcus mitis GN=SK642_1354 PE=4 SV=1	Streptococcus mitis GN=SK642_1354 PE=4 SV=1
SM Day 2	423	11052	tr|A0A081QB63|A0A081QB63_STRMT	23.16	2	1	1		84728	5-methyltetrahydropteroyltriglutamate--homocysteine methyltransferase OS=Streptococcus mitis GN=metE PE=3 SV=1	Streptococcus mitis GN=metE PE=3 SV=1
SM Day 2	246	9436	tr|A0A081QB85|A0A081QB85_STRMT	32.37	4	2	2		69025	Phosphotransferase enzyme family protein OS=Streptococcus mitis GN=SK642_1466 PE=4 SV=1	Streptococcus mitis GN=SK642_1466 PE=4 SV=1
SM Day 2	1051	6414	tr|A0A081QB87|A0A081QB87_STRMT	26.43	6	2	2	Carbamidomethylation	48835	Ribosomal RNA small subunit methyltransferase B OS=Streptococcus mitis GN=sun PE=4 SV=1	Streptococcus mitis GN=sun PE=4 SV=1
SM Day 2	46	306	tr|A0A081QBB3|A0A081QBB3_STRMT	107.39	8	31	30	Acetylation (N-term); Oxidation (M); Methyl ester; Acetylation (K); Formylation; 10 more	565394	LPXTG-motif cell wall anchor domain protein OS=Streptococcus mitis GN=SK642_1494 PE=4 SV=1	Streptococcus mitis GN=SK642_1494 PE=4 SV=1
SM Day 2	438	2284	tr|A0A081QBB8|A0A081QBB8_STRMT	20.93	2	1	1		86215	Protein translocase subunit SecA OS=Streptococcus mitis GN=secA PE=3 SV=1	Streptococcus mitis GN=secA PE=3 SV=1
SM Day 2	267	37768	tr|A0A081QBE6|A0A081QBE6_STRMT	56.94	16	4	4	Dihydroxy	31706	Acetyl-coenzyme A carboxylase carboxyl transferase subunit beta OS=Streptococcus mitis GN=accD PE=3 SV=1	Streptococcus mitis GN=accD PE=3 SV=1
SM Day 2	745	12312	tr|A0A081QBF2|A0A081QBF2_STRMT	20.32	3	1	1		32901	Malonyl CoA-acyl carrier protein transacylase OS=Streptococcus mitis GN=fabD PE=3 SV=1	Streptococcus mitis GN=fabD PE=3 SV=1
SM Day 2	210	256	tr|A0A081QBG4|A0A081QBG4_STRMT	45.7	7	3	3		87483	Endonuclease MutS2 OS=Streptococcus mitis GN=mutS2 PE=3 SV=1	Streptococcus mitis GN=mutS2 PE=3 SV=1
SM Day 2	828	40747	tr|A0A081QBG5|A0A081QBG5_STRMT	21.9	11	1	1		20202	Colicin V production family protein OS=Streptococcus mitis GN=SK642_1546 PE=4 SV=1	Streptococcus mitis GN=SK642_1546 PE=4 SV=1
SM Day 2	145	10251	tr|A0A081QBM3|A0A081QBM3_STRMT	47.1	11	5	5	Mutation	74726	Threonine--tRNA ligase OS=Streptococcus mitis GN=thrS PE=3 SV=1	Streptococcus mitis GN=thrS PE=3 SV=1
SM Day 2	249	5552	tr|A0A081QBN2|A0A081QBN2_STRMT	53.79	3	2	2		85528	HAD ATPase P-type IC family protein OS=Streptococcus mitis GN=SK642_0587 PE=3 SV=1	Streptococcus mitis GN=SK642_0587 PE=3 SV=1
SM Day 2	14	2098	tr|A0A081QBQ8|A0A081QBQ8_STRMT	147.48	17	63	62	Acetylation (N-term); Methyl ester; Acetylation (K); Formylation; Deamidation (NQ); 15 more	461569	LPXTG-motif cell wall anchor domain protein OS=Streptococcus mitis GN=SK642_0614 PE=4 SV=1	Streptococcus mitis GN=SK642_0614 PE=4 SV=1
SM Day 2	39	35	tr|A0A081QBT5|A0A081QBT5_STRMT	104.2	9	32	30	Acetylation (N-term); Methyl ester; Acetylation (K); Deamidation (NQ); Phosphorylation (STY); 7 more	471450	LPXTG-motif cell wall anchor domain protein OS=Streptococcus mitis GN=SK642_0642 PE=4 SV=1	Streptococcus mitis GN=SK642_0642 PE=4 SV=1
SM Day 2	753	40876	tr|A0A081QBX0|A0A081QBX0_STRMT	26.97	3	1	1		40954	Prephenate dehydrogenase OS=Streptococcus mitis GN=tyrA PE=4 SV=1	Streptococcus mitis GN=tyrA PE=4 SV=1
SM Day 2	603	4329	tr|A0A081QC64|A0A081QC64_STRMT	20.48	6	1	1		36625	Basic membrane family protein OS=Streptococcus mitis GN=SK642_0771 PE=4 SV=1	Streptococcus mitis GN=SK642_0771 PE=4 SV=1
SM Day 2	663	10622	tr|A0A081QC73|A0A081QC73_STRMT	37.14	2	1	1		74369	Platelet aggregation factor Sm-hPAF OS=Streptococcus mitis GN=SK642_0780 PE=4 SV=1	Streptococcus mitis GN=SK642_0780 PE=4 SV=1
SM Day 2	710	1780	tr|A0A081QC75|A0A081QC75_STRMT	20.45	4	1	1		72799	Bacterial extracellular solute-binding s 5 Middle family protein OS=Streptococcus mitis GN=SK642_0782 PE=4 SV=1	Streptococcus mitis GN=SK642_0782 PE=4 SV=1
SM Day 2	651	2507	tr|A0A081QC89|A0A081QC89_STRMT	26.2	4	1	1		41283	Type III restriction enzyme res subunit OS=Streptococcus mitis GN=SK642_0798 PE=4 SV=1	Streptococcus mitis GN=SK642_0798 PE=4 SV=1
SM Day 2	533	36219	tr|A0A081QCB4|A0A081QCB4_STRMT	32.09	6	1	1		23238	ComEA family protein OS=Streptococcus mitis GN=SK642_0823 PE=4 SV=1	Streptococcus mitis GN=SK642_0823 PE=4 SV=1
SM Day 2	335	1465	tr|A0A081QCB5|A0A081QCB5_STRMT	30.93	2	2	0		84579	DNA internalization-related competence protein ComEC/Rec2 OS=Streptococcus mitis GN=SK642_0824 PE=4 SV=1	Streptococcus mitis GN=SK642_0824 PE=4 SV=1
SM Day 2	239	6563	tr|A0A081QCD6|A0A081QCD6_STRMT	40.25	2	2	2		89295	Ribonuclease R OS=Streptococcus mitis GN=rnr PE=3 SV=1	Streptococcus mitis GN=rnr PE=3 SV=1
SM Day 2	470	101	tr|A0A081QCG4|A0A081QCG4_STRMT	30.87	3	1	1		91979	DNA gyrase subunit A OS=Streptococcus mitis GN=gyrA PE=3 SV=1	Streptococcus mitis GN=gyrA PE=3 SV=1
SM Day 2	387	15100	tr|A0A081QCG9|A0A081QCG9_STRMT	44.84	17	4	4		49162	Uncharacterized protein OS=Streptococcus mitis GN=SK642_0878 PE=4 SV=1	Streptococcus mitis GN=SK642_0878 PE=4 SV=1
SM Day 2	231	7962	tr|A0A081QCH2|A0A081QCH2_STRMT	34.63	6	2	2		50731	Exodeoxyribonuclease 7 large subunit OS=Streptococcus mitis GN=xseA PE=3 SV=1	Streptococcus mitis GN=xseA PE=3 SV=1
SM Day 2	450	3009	tr|A0A081QCJ7|A0A081QCJ7_STRMT	37.05	13	3	3	Carbamidomethylation	61050	PTS system lactose-specific EIICB component OS=Streptococcus mitis GN=lacE PE=4 SV=1	Streptococcus mitis GN=lacE PE=4 SV=1
SM Day 2	780	2707	tr|A0A081QCJ8|A0A081QCJ8_STRMT	32.32	3	1	1		53861	6-phospho-beta-galactosidase OS=Streptococcus mitis GN=lacG PE=3 SV=1	Streptococcus mitis GN=lacG PE=3 SV=1
SM Day 2	219	89237	tr|A0A081QCK4|A0A081QCK4_STRMT	44.33	6	2	2	Carbamidomethylation	62902	Phosphoenolpyruvate-protein phosphotransferase OS=Streptococcus mitis GN=ptsI PE=3 SV=1	Streptococcus mitis GN=ptsI PE=3 SV=1
SM Day 2	300	145	tr|A0A081QCN9|A0A081QCN9_STRMT	43.4	2	3	2		210786	Zinc metalloprotease ZmpD OS=Streptococcus mitis GN=zmpD PE=4 SV=1	Streptococcus mitis GN=zmpD PE=4 SV=1
SM Day 2	410	4727	tr|A0A081QCP8|A0A081QCP8_STRMT	30.48	9	1	1		33672	Histidine kinase- DNA gyrase B- and HSP90-like ATPase family protein OS=Streptococcus mitis GN=SK642_0957 PE=4 SV=1	Streptococcus mitis GN=SK642_0957 PE=4 SV=1
SM Day 2	473	4381	tr|A0A081QCR1|A0A081QCR1_STRMT	22.08	3	1	1		78709	S1 RNA binding domain protein OS=Streptococcus mitis GN=SK642_0970 PE=4 SV=1	Streptococcus mitis GN=SK642_0970 PE=4 SV=1
SM Day 2	204	517	tr|A0A081QCY0|A0A081QCY0_STRMT	39.4	3	2	2		144783	Pullulanase OS=Streptococcus mitis GN=SK137_0239 PE=4 SV=1	Streptococcus mitis GN=SK137_0239 PE=4 SV=1
SM Day 2	301	965	tr|A0A081QCZ2|A0A081QCZ2_STRMT	47.84	5	4	4		134030	DNA-directed RNA polymerase subunit beta OS=Streptococcus mitis GN=rpoB PE=3 SV=1	Streptococcus mitis GN=rpoB PE=3 SV=1
SM Day 2	237	14837	tr|A0A081QD11|A0A081QD11_STRMT	39.46	11	3	3	Carbamidomethylation	36891	Ketol-acid reductoisomerase OS=Streptococcus mitis GN=ilvC PE=3 SV=1	Streptococcus mitis GN=ilvC PE=3 SV=1
SM Day 2	565	3531	tr|A0A081QD58|A0A081QD58_STRMT	22.75	4	1	1		68624	Proline--tRNA ligase OS=Streptococcus mitis GN=proS PE=3 SV=1	Streptococcus mitis GN=proS PE=3 SV=1
SM Day 2	469	6266	tr|A0A081QD67|A0A081QD67_STRMT	20.61	3	1	1		57348	Bacterial extracellular solute-binding protein OS=Streptococcus mitis GN=SK137_0267 PE=4 SV=1	Streptococcus mitis GN=SK137_0267 PE=4 SV=1
SM Day 2	402	2141	tr|A0A081QD70|A0A081QD70_STRMT	28.33	9	2	2		49888	TrkA OS=Streptococcus mitis GN=SK137_0273 PE=4 SV=1	Streptococcus mitis GN=SK137_0273 PE=4 SV=1
SM Day 2	814	66476	tr|A0A081QDC8|A0A081QDC8_STRMT	26.54	12	1	1		30718	EDD DegV family domain protein OS=Streptococcus mitis GN=SK637_1248 PE=4 SV=1	Streptococcus mitis GN=SK637_1248 PE=4 SV=1
SM Day 2	331	37819	tr|A0A081QDG9|A0A081QDG9_STRMT	21.1	2	1	1		76433	FtsX-like permease family protein OS=Streptococcus mitis GN=SK637_1289 PE=4 SV=1	Streptococcus mitis GN=SK637_1289 PE=4 SV=1
SM Day 2	867	158631	tr|A0A081QDI6|A0A081QDI6_STRMT	20.2	30	1	1		6006	Uncharacterized protein OS=Streptococcus mitis GN=SK1126_0750 PE=4 SV=1	Streptococcus mitis GN=SK1126_0750 PE=4 SV=1
SM Day 2	31	231	tr|A0A081QDJ2|A0A081QDJ2_STRMT	114.81	24	39	11	Acetylation (N-term); Methyl ester; Acetylation (K); Formylation; Deamidation (NQ); 16 more	218508	Zinc metalloprotease ZmpB OS=Streptococcus mitis GN=zmpB PE=4 SV=1	Streptococcus mitis GN=zmpB PE=4 SV=1
SM Day 2	561	984	tr|A0A081QDL8|A0A081QDL8_STRMT	20.02	2	1	1		72863	Oligopeptide-binding protein sarA OS=Streptococcus mitis GN=SK637_1338 PE=4 SV=1	Streptococcus mitis GN=SK637_1338 PE=4 SV=1
SM Day 2	20	264	tr|A0A081QDN4|A0A081QDN4_STRMT	127.8	20	42	8	Acetylation (N-term); Methyl ester; Acetylation (K); Formylation; Deamidation (NQ); 11 more	226289	LPXTG-motif cell wall anchor domain protein OS=Streptococcus mitis GN=SK637_1354 PE=4 SV=1	Streptococcus mitis GN=SK637_1354 PE=4 SV=1
SM Day 2	36	110	tr|A0A081QDS4|A0A081QDS4_STRMT	105.59	15	33	10	Acetylation (N-term); Methyl ester; Acetylation (K); Formylation; Deamidation (NQ); 10 more	302688	LPXTG-motif cell wall anchor domain protein OS=Streptococcus mitis GN=SK637_1394 PE=4 SV=1	Streptococcus mitis GN=SK637_1394 PE=4 SV=1
SM Day 2	296	400	tr|A0A081QDS5|A0A081QDS5_STRMT	44.37	3	4	1		288458	LPXTG-motif cell wall anchor domain protein OS=Streptococcus mitis GN=SK637_1395 PE=4 SV=1	Streptococcus mitis GN=SK637_1395 PE=4 SV=1
SM Day 2	41	505	tr|A0A081QDS6|A0A081QDS6_STRMT	103.3	16	34	12	Acetylation (N-term); Methyl ester; Acetylation (K); Formylation; Carbamidomethylation (DHKE X@N-term); 10 more	282626	LPXTG-motif cell wall anchor domain protein OS=Streptococcus mitis GN=SK637_1396 PE=4 SV=1	Streptococcus mitis GN=SK637_1396 PE=4 SV=1
SM Day 2	494	36391	tr|A0A081QDU4|A0A081QDU4_STRMT	23.98	6	1	1		82623	Single-stranded-DNA-specific exonuclease RecJ OS=Streptococcus mitis GN=recJ PE=4 SV=1	Streptococcus mitis GN=recJ PE=4 SV=1
SM Day 2	423	3625	tr|A0A081QDV7|A0A081QDV7_STRMT	23.16	2	1	1		84659	5-methyltetrahydropteroyltriglutamate--homocysteine methyltransferase OS=Streptococcus mitis GN=metE PE=3 SV=1	Streptococcus mitis GN=metE PE=3 SV=1
SM Day 2	254	6895	tr|A0A081QDW4|A0A081QDW4_STRMT	45.12	9	3	3	Carbamidomethylation	61056	Sporadically distributed TIGR04141 family protein OS=Streptococcus mitis GN=SK637_1434 PE=4 SV=1	Streptococcus mitis GN=SK637_1434 PE=4 SV=1
SM Day 2	794	4480	tr|A0A081QDX4|A0A081QDX4_STRMT	22.82	8	1	1		35160	Bacterial regulatory s lacI family protein OS=Streptococcus mitis GN=SK637_1444 PE=4 SV=1	Streptococcus mitis GN=SK637_1444 PE=4 SV=1
SM Day 2	246	9434	tr|A0A081QDX9|A0A081QDX9_STRMT	32.37	4	2	2		69403	Lipopolysaccharide kinase family protein OS=Streptococcus mitis GN=SK637_1449 PE=4 SV=1	Streptococcus mitis GN=SK637_1449 PE=4 SV=1
SM Day 2	404	2961	tr|A0A081QE10|A0A081QE10_STRMT	20.28	3	1	1		89647	Protein translocase subunit SecA OS=Streptococcus mitis GN=secA PE=3 SV=1	Streptococcus mitis GN=secA PE=3 SV=1
SM Day 2	668	15879	tr|A0A081QE97|A0A081QE97_STRMT	38	7	2	2		37359	Glycosyl transferase 2 family protein OS=Streptococcus mitis GN=SK637_1567 PE=4 SV=1	Streptococcus mitis GN=SK637_1567 PE=4 SV=1
SM Day 2	352	979	tr|A0A081QEB1|A0A081QEB1_STRMT	30.41	6	2	2		77545	Putative ATP-dependent Clp protease ATP-binding subunit OS=Streptococcus mitis GN=SK637_1581 PE=4 SV=1	Streptococcus mitis GN=SK637_1581 PE=4 SV=1
SM Day 2	402	3012	tr|A0A081QEE7|A0A081QEE7_STRMT	20.35	6	1	1		49992	TrkA-N domain protein OS=Streptococcus mitis GN=SK637_1617 PE=4 SV=1	Streptococcus mitis GN=SK637_1617 PE=4 SV=1
SM Day 2	237	740	tr|A0A081QEF9|A0A081QEF9_STRMT	39.46	11	3	3	Carbamidomethylation	37336	Ketol-acid reductoisomerase OS=Streptococcus mitis GN=ilvC PE=3 SV=1	Streptococcus mitis GN=ilvC PE=3 SV=1
SM Day 2	301	944	tr|A0A081QEI1|A0A081QEI1_STRMT	47.84	5	4	4		134201	DNA-directed RNA polymerase subunit beta OS=Streptococcus mitis GN=rpoB PE=3 SV=1	Streptococcus mitis GN=rpoB PE=3 SV=1
SM Day 2	204	651	tr|A0A081QEI3|A0A081QEI3_STRMT	39.4	3	2	2		144666	Putative pullulanase OS=Streptococcus mitis GN=SK637_1653 PE=4 SV=1	Streptococcus mitis GN=SK637_1653 PE=4 SV=1
SM Day 2	176	769	tr|A0A081QEP8|A0A081QEP8_STRMT	49.92	6	4	4		104170	UvrABC system protein A OS=Streptococcus mitis GN=uvrA PE=3 SV=1	Streptococcus mitis GN=uvrA PE=3 SV=1
SM Day 2	263	388	tr|A0A081QET4|A0A081QET4_STRMT	32.14	5	2	2		70995	tRNA uridine 5-carboxymethylaminomethyl modification enzyme MnmG OS=Streptococcus mitis GN=gidA PE=3 SV=1	Streptococcus mitis GN=gidA PE=3 SV=1
SM Day 2	211	3211	tr|A0A081QEW9|A0A081QEW9_STRMT	35.05	3	2	2		143336	Uncharacterized protein OS=Streptococcus mitis GN=SK637_1789 PE=4 SV=1	Streptococcus mitis GN=SK637_1789 PE=4 SV=1
SM Day 2	366	4449	tr|A0A081QEX6|A0A081QEX6_STRMT	30.21	5	2	1		93232	LPXTG-motif cell wall anchor domain protein OS=Streptococcus mitis GN=SK637_1796 PE=4 SV=1	Streptococcus mitis GN=SK637_1796 PE=4 SV=1
SM Day 2	806	37638	tr|A0A081QF03|A0A081QF03_STRMT	25.95	13	1	1	Carbamidomethylation	24155	Uncharacterized protein OS=Streptococcus mitis GN=SK637_1823 PE=4 SV=1	Streptococcus mitis GN=SK637_1823 PE=4 SV=1
SM Day 2	840	8388	tr|A0A081QF23|A0A081QF23_STRMT	23.02	6	1	1		32020	Cysteine synthase OS=Streptococcus mitis GN=cysK PE=3 SV=1	Streptococcus mitis GN=cysK PE=3 SV=1
SM Day 2	289	422	tr|A0A081QF56|A0A081QF56_STRMT	41.51	6	4	4		134522	Transcription-repair-coupling factor OS=Streptococcus mitis GN=mfd PE=3 SV=1	Streptococcus mitis GN=mfd PE=3 SV=1
SM Day 2	327	2776	tr|A0A081QFB2|A0A081QFB2_STRMT	46.45	6	4	3		94816	Protein translocase subunit SecA OS=Streptococcus mitis GN=secA PE=3 SV=1	Streptococcus mitis GN=secA PE=3 SV=1
SM Day 2	391	12740	tr|A0A081QFB8|A0A081QFB8_STRMT	36.97	12	3	1		37351	Xylan esterase 1 OS=Streptococcus mitis GN=axe1 PE=4 SV=1	Streptococcus mitis GN=axe1 PE=4 SV=1
SM Day 2	82	875	tr|A0A081QFB9|A0A081QFB9_STRMT	70.82	7	11	9	Acetylation (N-term); Methyl ester; Acetylation (K); Formylation; Deamidation (NQ); 5 more	213042	Sialidase A domain protein OS=Streptococcus mitis GN=nanA PE=4 SV=1	Streptococcus mitis GN=nanA PE=4 SV=1
SM Day 2	890	10044	tr|A0A081QFG6|A0A081QFG6_STRMT	31.3	7	3	1		100322	FtsX-like permease family protein OS=Streptococcus mitis GN=SK642_0546 PE=4 SV=1	Streptococcus mitis GN=SK642_0546 PE=4 SV=1
SM Day 2	651	2927	tr|A0A081QFI7|A0A081QFI7_STRMT	26.2	4	1	1		36727	DEAD/DEAH box helicase family protein OS=Streptococcus mitis GN=SK637_0796 PE=4 SV=1	Streptococcus mitis GN=SK637_0796 PE=4 SV=1
SM Day 2	239	4034	tr|A0A081QFM9|A0A081QFM9_STRMT	40.25	2	2	2		89221	Ribonuclease R OS=Streptococcus mitis GN=rnr PE=3 SV=1	Streptococcus mitis GN=rnr PE=3 SV=1
SM Day 2	470	95	tr|A0A081QFQ7|A0A081QFQ7_STRMT	30.87	3	1	1		91970	DNA gyrase subunit A OS=Streptococcus mitis GN=gyrA PE=3 SV=1	Streptococcus mitis GN=gyrA PE=3 SV=1
SM Day 2	387	15102	tr|A0A081QFR1|A0A081QFR1_STRMT	48.23	20	5	5		49150	Uncharacterized protein OS=Streptococcus mitis GN=SK637_0870 PE=4 SV=1	Streptococcus mitis GN=SK637_0870 PE=4 SV=1
SM Day 2	780	2708	tr|A0A081QFT5|A0A081QFT5_STRMT	32.32	3	1	1		53827	6-phospho-beta-galactosidase OS=Streptococcus mitis GN=lacG PE=3 SV=1	Streptococcus mitis GN=lacG PE=3 SV=1
SM Day 2	1	9386	tr|A0A081QFU1|A0A081QFU1_STRMT	247.67	46	13	13	Mutation	8939	Phosphocarrier protein HPr OS=Streptococcus mitis GN=ptsH PE=4 SV=1	Streptococcus mitis GN=ptsH PE=4 SV=1
SM Day 2	219	66106	tr|A0A081QFU2|A0A081QFU2_STRMT	44.33	6	2	2	Carbamidomethylation	62904	Phosphoenolpyruvate-protein phosphotransferase OS=Streptococcus mitis GN=ptsI PE=3 SV=1	Streptococcus mitis GN=ptsI PE=3 SV=1
SM Day 2	410	13020	tr|A0A081QFX1|A0A081QFX1_STRMT	38.17	17	2	2		33786	Histidine kinase- DNA gyrase B- and HSP90-like ATPase family protein OS=Streptococcus mitis GN=SK637_0930 PE=4 SV=1	Streptococcus mitis GN=SK637_0930 PE=4 SV=1
SM Day 2	376	223	tr|A0A081QG47|A0A081QG47_STRMT	29.01	1	2	2		131271	Uncharacterized protein OS=Streptococcus mitis GN=SK637_1007 PE=4 SV=1	Streptococcus mitis GN=SK637_1007 PE=4 SV=1
SM Day 2	266	38394	tr|A0A081QG63|A0A081QG63_STRMT	33.38	5	1	1		16893	Uncharacterized protein OS=Streptococcus mitis GN=SK637_1023 PE=4 SV=1	Streptococcus mitis GN=SK637_1023 PE=4 SV=1
SM Day 2	413	12892	tr|A0A081QG69|A0A081QG69_STRMT	20.01	3	1	1		75381	1 4-alpha-glucan branching enzyme OS=Streptococcus mitis GN=glgB PE=4 SV=1	Streptococcus mitis GN=glgB PE=4 SV=1
SM Day 2	90	1878	tr|A0A081QG95|A0A081QG95_STRMT	75	35	15	2	Carbamidomethylation; Acetylation (N-term); Methyl ester; Formylation; Deamidation (NQ); 5 more	59630	Formate--tetrahydrofolate ligase OS=Streptococcus mitis GN=fhs1 PE=3 SV=1	Streptococcus mitis GN=fhs1 PE=3 SV=1
SM Day 2	838	3388	tr|A0A081QGB5|A0A081QGB5_STRMT	20.01	3	1	1		51389	McrBC 5-methylcytosine restriction system component family protein OS=Streptococcus mitis GN=SK637_1077 PE=4 SV=1	Streptococcus mitis GN=SK637_1077 PE=4 SV=1
SM Day 2	790	6536	tr|A0A081QGC1|A0A081QGC1_STRMT	23.46	5	1	1		37555	3-isopropylmalate dehydrogenase OS=Streptococcus mitis GN=leuB PE=3 SV=1	Streptococcus mitis GN=leuB PE=3 SV=1
SM Day 2	596	9075	tr|A0A081QGE5|A0A081QGE5_STRMT	37.4	16	2	2		20632	LemA family protein OS=Streptococcus mitis GN=SK637_1107 PE=4 SV=1	Streptococcus mitis GN=SK637_1107 PE=4 SV=1
SM Day 2	513	62982	tr|A0A081QGF5|A0A081QGF5_STRMT	29.23	3	1	1		52179	Uncharacterized protein OS=Streptococcus mitis GN=SK637_1117 PE=4 SV=1	Streptococcus mitis GN=SK637_1117 PE=4 SV=1
SM Day 2	19	149	tr|A0A081QGJ0|A0A081QGJ0_STRMT	113.69	11	31	7	Acetylation (N-term); Methyl ester; Deamidation (NQ); Phosphorylation (STY); Carbamidomethylation (DHKE X@N-term); 9 more	344961	LPXTG-motif cell wall anchor domain protein OS=Streptococcus mitis GN=SK637_1153 PE=4 SV=1	Streptococcus mitis GN=SK637_1153 PE=4 SV=1
SM Day 2	575	1521	tr|A0A081QGK8|A0A081QGK8_STRMT	30.49	2	2	1		89907	LPXTG-motif cell wall anchor domain protein OS=Streptococcus mitis GN=SK637_1171 PE=4 SV=1	Streptococcus mitis GN=SK637_1171 PE=4 SV=1
SM Day 2	588	63643	tr|A0A081QGL7|A0A081QGL7_STRMT	31.47	5	1	1	Mutation	44886	Carbamoyl-phosphate synthase L chain ATP binding domain protein OS=Streptococcus mitis GN=SK637_1180 PE=4 SV=1	Streptococcus mitis GN=SK637_1180 PE=4 SV=1
SM Day 2	216	10819	tr|A0A081QGT1|A0A081QGT1_STRMT	33.25	8	2	2		44130	Tryptophan synthase beta chain OS=Streptococcus mitis GN=trpB PE=3 SV=1	Streptococcus mitis GN=trpB PE=3 SV=1
SM Day 2	263	389	tr|A0A081QGZ0|A0A081QGZ0_STRMT	32.14	5	2	2		71097	tRNA uridine 5-carboxymethylaminomethyl modification enzyme MnmG OS=Streptococcus mitis GN=gidA PE=3 SV=1	Streptococcus mitis GN=gidA PE=3 SV=1
SM Day 2	176	768	tr|A0A081QGZ4|A0A081QGZ4_STRMT	52.93	9	5	5	Carbamidomethylation	104161	UvrABC system protein A OS=Streptococcus mitis GN=uvrA PE=3 SV=1	Streptococcus mitis GN=uvrA PE=3 SV=1
SM Day 2	419	5865	tr|A0A081QH15|A0A081QH15_STRMT	36.51	20	3	3		49461	Response regulator OS=Streptococcus mitis GN=SK137_0102 PE=4 SV=1	Streptococcus mitis GN=SK137_0102 PE=4 SV=1
SM Day 2	593	134424	tr|A0A081QH68|A0A081QH68_STRMT	22.22	4	1	1		43955	Uncharacterized protein OS=Streptococcus mitis GN=SK637_0664 PE=4 SV=1	Streptococcus mitis GN=SK637_0664 PE=4 SV=1
SM Day 2	435	12620	tr|A0A081QH91|A0A081QH91_STRMT	23.31	3	1	1		64878	ABC transporter transmembrane region family protein OS=Streptococcus mitis GN=SK637_0687 PE=3 SV=1	Streptococcus mitis GN=SK637_0687 PE=3 SV=1
SM Day 2	326	11971	tr|A0A081QHK5|A0A081QHK5_STRMT	42.05	3	3	2		164893	DNA polymerase III PolC-type OS=Streptococcus mitis GN=polC PE=3 SV=1	Streptococcus mitis GN=polC PE=3 SV=1
SM Day 2	653	12445	tr|A0A081QHR1|A0A081QHR1_STRMT	22.11	5	1	1		37588	Aspartate--ammonia ligase OS=Streptococcus mitis GN=asnA PE=3 SV=1	Streptococcus mitis GN=asnA PE=3 SV=1
SM Day 2	127	4117	tr|A0A081QHR9|A0A081QHR9_STRMT	30.38	4	2	2		49815	Putative hemolysin OS=Streptococcus mitis GN=hlyX PE=4 SV=1	Streptococcus mitis GN=hlyX PE=4 SV=1
SM Day 2	1425	678	tr|A0A081QHS0|A0A081QHS0_STRMT	27.84	6	2	2		72671	Oligopeptide-binding protein AmiA OS=Streptococcus mitis GN=amiA PE=4 SV=1	Streptococcus mitis GN=amiA PE=4 SV=1
SM Day 2	558	2658	tr|A0A081QHS3|A0A081QHS3_STRMT	21.55	5	1	1		38565	Oligopeptide/dipeptide ABC transporter ATP-binding C-terminal domain protein OS=Streptococcus mitis GN=SK642_0296 PE=3 SV=1	Streptococcus mitis GN=SK642_0296 PE=3 SV=1
SM Day 2	571	38134	tr|A0A081QHS7|A0A081QHS7_STRMT	26.86	4	1	1		29655	ABC transporter family protein OS=Streptococcus mitis GN=SK642_0300 PE=3 SV=1	Streptococcus mitis GN=SK642_0300 PE=3 SV=1
SM Day 2	608	11811	tr|A0A081QHU9|A0A081QHU9_STRMT	27.78	4	1	1		50340	Glutamine synthetase type I OS=Streptococcus mitis GN=glnA PE=3 SV=1	Streptococcus mitis GN=glnA PE=3 SV=1
SM Day 2	456	1624	tr|A0A081QHV5|A0A081QHV5_STRMT	24.72	2	1	1		64768	Chaperone protein DnaK OS=Streptococcus mitis GN=dnaK PE=2 SV=1	Streptococcus mitis GN=dnaK PE=2 SV=1
SM Day 2	75	3737	tr|A0A081QHY5|A0A081QHY5_STRMT	84.09	16	12	2	Acetylation (K); Formylation; Deamidation (NQ); Carbamidomethylation (DHKE X@N-term); Dehydration; 2 more	100671	Valine--tRNA ligase OS=Streptococcus mitis GN=valS PE=3 SV=1	Streptococcus mitis GN=valS PE=3 SV=1
SM Day 2	292	161	tr|A0A081QI15|A0A081QI15_STRMT	39.96	3	4	2		213767	Uncharacterized protein (Fragment) OS=Streptococcus mitis GN=SK137_0082 PE=4 SV=1	Streptococcus mitis GN=SK137_0082 PE=4 SV=1
SM Day 2	1414	64559	tr|A0A081QI21|A0A081QI21_STRMT	28.11	10	2	2		27080	ABC transporter family protein OS=Streptococcus mitis GN=SK637_0432 PE=3 SV=1	Streptococcus mitis GN=SK637_0432 PE=3 SV=1
SM Day 2	216	37766	tr|A0A081QI48|A0A081QI48_STRMT	33.25	8	2	2		44132	Tryptophan synthase beta chain OS=Streptococcus mitis GN=trpB PE=3 SV=1	Streptococcus mitis GN=trpB PE=3 SV=1
SM Day 2	943	1401	tr|A0A081QI58|A0A081QI58_STRMT	24.75	4	2	2		95333	LPXTG-motif cell wall anchor domain protein OS=Streptococcus mitis GN=SK637_0469 PE=4 SV=1	Streptococcus mitis GN=SK637_0469 PE=4 SV=1
SM Day 2	23	9379	tr|A0A081QI76|A0A081QI76_STRMT	175.37	45	9	9	Oxidation (M); Acetylation (K)	11435	Thioredoxin OS=Streptococcus mitis GN=trxA PE=3 SV=1	Streptococcus mitis GN=trxA PE=3 SV=1
SM Day 2	368	4513	tr|A0A081QI86|A0A081QI86_STRMT	22.48	6	1	1		44506	Replicative DNA helicase OS=Streptococcus mitis GN=SK637_0498 PE=4 SV=1	Streptococcus mitis GN=SK637_0498 PE=4 SV=1
SM Day 2	327	2780	tr|A0A081QI92|A0A081QI92_STRMT	46.45	6	4	3		94845	Protein translocase subunit SecA OS=Streptococcus mitis GN=secA PE=3 SV=1	Streptococcus mitis GN=secA PE=3 SV=1
SM Day 2	220	156710	tr|A0A081QIA3|A0A081QIA3_STRMT	45.49	14	3	2		37532	Xylan esterase 1 OS=Streptococcus mitis GN=axe1 PE=4 SV=1	Streptococcus mitis GN=axe1 PE=4 SV=1
SM Day 2	656	4104	tr|A0A081QIE1|A0A081QIE1_STRMT	21.92	3	1	1		84479	Bifunctional (P)ppGpp synthase/hydrolase RelA OS=Streptococcus mitis GN=relA PE=3 SV=1	Streptococcus mitis GN=relA PE=3 SV=1
SM Day 2	249	6180	tr|A0A081QIG4|A0A081QIG4_STRMT	53.79	3	2	2		85472	HAD ATPase P-type IC family protein OS=Streptococcus mitis GN=SK637_0576 PE=3 SV=1	Streptococcus mitis GN=SK637_0576 PE=3 SV=1
SM Day 2	462	1396	tr|A0A081QII3|A0A081QII3_STRMT	22.46	5	1	1		47192	Pyridine nucleotide-disulfide oxidoreductase family protein OS=Streptococcus mitis GN=SK637_0595 PE=3 SV=1	Streptococcus mitis GN=SK637_0595 PE=3 SV=1
SM Day 2	724	3779	tr|A0A081QII7|A0A081QII7_STRMT	20.43	1	1	1		87475	LPXTG-motif cell wall anchor domain protein OS=Streptococcus mitis GN=SK637_0600 PE=4 SV=1	Streptococcus mitis GN=SK637_0600 PE=4 SV=1
SM Day 2	341	663	tr|A0A081QIN8|A0A081QIN8_STRMT	26.01	2	1	1		80633	Penicillin-binding 1A family protein OS=Streptococcus mitis GN=SK642_0201 PE=4 SV=1	Streptococcus mitis GN=SK642_0201 PE=4 SV=1
SM Day 2	244	38924	tr|A0A081QIT5|A0A081QIT5_STRMT	30.35	4	2	2		76847	Elongation factor G OS=Streptococcus mitis GN=fusA PE=3 SV=1	Streptococcus mitis GN=fusA PE=3 SV=1
SM Day 2	127	3213	tr|A0A081QIZ5|A0A081QIZ5_STRMT	30.38	4	2	2		49785	Putative hemolysin OS=Streptococcus mitis GN=hlyX PE=4 SV=1	Streptococcus mitis GN=hlyX PE=4 SV=1
SM Day 2	558	2421	tr|A0A081QJ00|A0A081QJ00_STRMT	21.55	5	1	1		39519	Oligopeptide/dipeptide ABC transporter ATP-binding C-terminal domain protein OS=Streptococcus mitis GN=SK637_0305 PE=3 SV=1	Streptococcus mitis GN=SK637_0305 PE=3 SV=1
SM Day 2	463	466	tr|A0A081QJ54|A0A081QJ54_STRMT	32.92	2	2	0		102916	Translation initiation factor IF-2 OS=Streptococcus mitis GN=infB PE=3 SV=1	Streptococcus mitis GN=infB PE=3 SV=1
SM Day 2	623	132840	tr|A0A081QJE2|A0A081QJE2_STRMT	22.5	8	1	1		28652	Sensory transduction protein lytT OS=Streptococcus mitis GN=SK137_0041 PE=4 SV=1	Streptococcus mitis GN=SK137_0041 PE=4 SV=1
SM Day 2	623	91990	tr|A0A081QJE7|A0A081QJE7_STRMT	22.5	28	1	1		8306	Uncharacterized protein OS=Streptococcus mitis GN=SK137_0039 PE=4 SV=1	Streptococcus mitis GN=SK137_0039 PE=4 SV=1
SM Day 2	306	1251	tr|A0A081QJF1|A0A081QJF1_STRMT	45.7	6	5	5		113485	LPXTG-motif cell wall anchor domain protein OS=Streptococcus mitis GN=SK137_0022 PE=4 SV=1	Streptococcus mitis GN=SK137_0022 PE=4 SV=1
SM Day 2	341	647	tr|A0A081QJK1|A0A081QJK1_STRMT	26.01	2	1	1		80841	Penicillin-binding 1A family protein OS=Streptococcus mitis GN=SK637_0218 PE=4 SV=1	Streptococcus mitis GN=SK637_0218 PE=4 SV=1
SM Day 2	1439	114504	tr|A0A081QJQ4|A0A081QJQ4_STRMT	26.86	5	2	1		42034	RES domain protein OS=Streptococcus mitis GN=SK642_0052 PE=4 SV=1	Streptococcus mitis GN=SK642_0052 PE=4 SV=1
SM Day 2	80	3297	tr|A0A081QJR9|A0A081QJR9_STRMT	66.41	1	2	1		68772	Beta-galactosidase family protein OS=Streptococcus mitis GN=SK642_0067 PE=3 SV=1	Streptococcus mitis GN=SK642_0067 PE=3 SV=1
SM Day 2	317	6182	tr|A0A081QJT9|A0A081QJT9_STRMT	50.2	10	4	4	Carbamidomethylation	77941	PRD domain protein OS=Streptococcus mitis GN=SK642_0087 PE=4 SV=1	Streptococcus mitis GN=SK642_0087 PE=4 SV=1
SM Day 2	501	10103	tr|A0A081QJW3|A0A081QJW3_STRMT	25.03	2	1	1		85203	Alpha-1 4 glucan phosphorylase OS=Streptococcus mitis GN=glgP PE=3 SV=1	Streptococcus mitis GN=glgP PE=3 SV=1
SM Day 2	306	1078	tr|A0A081QK11|A0A081QK11_STRMT	32.54	3	2	2		72960	PspA OS=Streptococcus mitis GN=SK637_0022 PE=4 SV=1	Streptococcus mitis GN=SK637_0022 PE=4 SV=1
SM Day 2	292	758	tr|A0A081QK63|A0A081QK63_STRMT	36.09	3	3	1		219366	LPXTG-motif cell wall anchor domain protein OS=Streptococcus mitis GN=SK637_0074 PE=4 SV=1	Streptococcus mitis GN=SK637_0074 PE=4 SV=1
SM Day 2	908	36701	tr|A0A081QK92|A0A081QK92_STRMT	33.77	5	3	3	Carbamidomethylation	111995	Uncharacterized protein OS=Streptococcus mitis GN=SK637_0103 PE=4 SV=1	Streptococcus mitis GN=SK637_0103 PE=4 SV=1
SM Day 2	501	62963	tr|A0A081QKB7|A0A081QKB7_STRMT	25.03	2	1	1		85123	Alpha-1 4 glucan phosphorylase OS=Streptococcus mitis GN=glgP PE=3 SV=1	Streptococcus mitis GN=glgP PE=3 SV=1
SM Day 2	897	13797	tr|A0A081QKI8|A0A081QKI8_STRMT	32.8	9	3	3	Carbamidomethylation	49665	DEAD/DEAH box helicase family protein OS=Streptococcus mitis GN=SK608_2015 PE=4 SV=1	Streptococcus mitis GN=SK608_2015 PE=4 SV=1
SM Day 2	150	832	tr|A0A081QKQ0|A0A081QKQ0_STRMT	37.17	7	3	3		88422	UvrD/REP helicase family protein OS=Streptococcus mitis GN=SK578_1727 PE=4 SV=1	Streptococcus mitis GN=SK578_1727 PE=4 SV=1
SM Day 2	690	157185	tr|A0A081QKQ3|A0A081QKQ3_STRMT	23.66	7	1	1		23626	Bacterial regulatory s luxR family protein OS=Streptococcus mitis GN=SK578_1730 PE=4 SV=1	Streptococcus mitis GN=SK578_1730 PE=4 SV=1
SM Day 2	40	1152	tr|A0A081QKS2|A0A081QKS2_STRMT	112.35	24	44	35	Acetylation (N-term); Methyl ester; Acetylation (K); Formylation; Deamidation (NQ); 9 more	238311	Endo-alpha-N-acetylgalactosaminidase OS=Streptococcus mitis GN=SK578_1749 PE=4 SV=1	Streptococcus mitis GN=SK578_1749 PE=4 SV=1
SM Day 2	835	932	tr|A0A081QKT7|A0A081QKT7_STRMT	23.61	4	1	1		47812	Cell envelope-related function transcriptional attenuator common domain protein OS=Streptococcus mitis GN=SK578_1764 PE=4 SV=1	Streptococcus mitis GN=SK578_1764 PE=4 SV=1
SM Day 2	705	10347	tr|A0A081QKT8|A0A081QKT8_STRMT	23.81	2	1	1		72474	Bacterial extracellular solute-binding s 5 Middle family protein OS=Streptococcus mitis GN=SK578_1765 PE=4 SV=1	Streptococcus mitis GN=SK578_1765 PE=4 SV=1
SM Day 2	352	1071	tr|A0A081QKU2|A0A081QKU2_STRMT	22.16	3	1	1		77563	Putative ATP-dependent Clp protease ATP-binding subunit OS=Streptococcus mitis GN=clpC PE=4 SV=1	Streptococcus mitis GN=clpC PE=4 SV=1
SM Day 2	469	6264	tr|A0A081QKU7|A0A081QKU7_STRMT	20.61	3	1	1		57417	Amino ABC transporter permease 3-TM region His/Glu/Gln/Arg/opine family domain protein OS=Streptococcus mitis GN=SK578_1774 PE=4 SV=1	Streptococcus mitis GN=SK578_1774 PE=4 SV=1
SM Day 2	237	14838	tr|A0A081QKV1|A0A081QKV1_STRMT	39.46	11	3	3	Carbamidomethylation	37306	Ketol-acid reductoisomerase OS=Streptococcus mitis GN=ilvC PE=3 SV=1	Streptococcus mitis GN=ilvC PE=3 SV=1
SM Day 2	1453	3344	tr|A0A081QKV3|A0A081QKV3_STRMT	26.84	7	2	2		61678	Acetolactate synthase OS=Streptococcus mitis GN=ilvB PE=3 SV=1	Streptococcus mitis GN=ilvB PE=3 SV=1
SM Day 2	244	38923	tr|A0A081QKV4|A0A081QKV4_STRMT	35.96	6	3	3		76847	Elongation factor G OS=Streptococcus mitis GN=fusA PE=3 SV=1	Streptococcus mitis GN=fusA PE=3 SV=1
SM Day 2	796	134382	tr|A0A081QKX9|A0A081QKX9_STRMT	22.45	10	1	1		23806	Putative membrane protein OS=Streptococcus mitis GN=SK578_1806 PE=4 SV=1	Streptococcus mitis GN=SK578_1806 PE=4 SV=1
SM Day 2	301	945	tr|A0A081QKY2|A0A081QKY2_STRMT	43.79	4	3	3		134258	DNA-directed RNA polymerase subunit beta OS=Streptococcus mitis GN=rpoB PE=3 SV=1	Streptococcus mitis GN=rpoB PE=3 SV=1
SM Day 2	204	1141	tr|A0A081QKY3|A0A081QKY3_STRMT	39.4	3	2	2		140805	Putative pullulanase OS=Streptococcus mitis GN=SK578_1810 PE=4 SV=1	Streptococcus mitis GN=SK578_1810 PE=4 SV=1
SM Day 2	565	4771	tr|A0A081QKY8|A0A081QKY8_STRMT	22.75	4	1	1		68630	Proline--tRNA ligase OS=Streptococcus mitis GN=proS PE=3 SV=1	Streptococcus mitis GN=proS PE=3 SV=1
SM Day 2	256	38642	tr|A0A081QL36|A0A081QL36_STRMT	35.01	7	2	1		34634	3-Oxoacyl-[acyl-carrier-(ACP)] synthase III C terminal family protein OS=Streptococcus mitis GN=SK578_1863 PE=4 SV=1	Streptococcus mitis GN=SK578_1863 PE=4 SV=1
SM Day 2	176	589	tr|A0A081QL50|A0A081QL50_STRMT	52.93	9	5	5	Carbamidomethylation	104042	UvrABC system protein A OS=Streptococcus mitis GN=uvrA PE=3 SV=1	Streptococcus mitis GN=uvrA PE=3 SV=1
SM Day 2	263	391	tr|A0A081QL83|A0A081QL83_STRMT	32.14	5	2	2		71008	tRNA uridine 5-carboxymethylaminomethyl modification enzyme MnmG OS=Streptococcus mitis GN=gidA PE=3 SV=1	Streptococcus mitis GN=gidA PE=3 SV=1
SM Day 2	840	8387	tr|A0A081QLF7|A0A081QLF7_STRMT	23.02	6	1	1		32043	Cysteine synthase OS=Streptococcus mitis GN=cysK PE=3 SV=1	Streptococcus mitis GN=cysK PE=3 SV=1
SM Day 2	211	1710	tr|A0A081QLI3|A0A081QLI3_STRMT	35.05	3	2	2		143617	Uncharacterized protein OS=Streptococcus mitis GN=SK608_1959 PE=4 SV=1	Streptococcus mitis GN=SK608_1959 PE=4 SV=1
SM Day 2	379	40960	tr|A0A081QLK9|A0A081QLK9_STRMT	30.1	14	2	2	Carbamidomethylation	34186	Transcriptional activator Rgg/GadR/MutR family C-terminal domain protein OS=Streptococcus mitis GN=SK608_1985 PE=4 SV=1	Streptococcus mitis GN=SK608_1985 PE=4 SV=1
SM Day 2	656	4105	tr|A0A081QLM1|A0A081QLM1_STRMT	21.92	3	1	1		84619	Bifunctional (P)ppGpp synthase/hydrolase RelA OS=Streptococcus mitis GN=relA PE=3 SV=1	Streptococcus mitis GN=relA PE=3 SV=1
SM Day 2	423	3758	tr|A0A081QLN0|A0A081QLN0_STRMT	23.16	2	1	1		84878	5-methyltetrahydropteroyltriglutamate--homocysteine methyltransferase OS=Streptococcus mitis GN=metE PE=3 SV=1	Streptococcus mitis GN=metE PE=3 SV=1
SM Day 2	794	4482	tr|A0A081QLP8|A0A081QLP8_STRMT	22.82	8	1	1		35265	Bacterial regulatory s lacI family protein OS=Streptococcus mitis GN=SK578_1632 PE=4 SV=1	Streptococcus mitis GN=SK578_1632 PE=4 SV=1
SM Day 2	246	9431	tr|A0A081QLQ3|A0A081QLQ3_STRMT	32.37	4	2	2		70199	Lipopolysaccharide kinase family protein OS=Streptococcus mitis GN=SK578_1637 PE=4 SV=1	Streptococcus mitis GN=SK578_1637 PE=4 SV=1
SM Day 2	404	5150	tr|A0A081QLS9|A0A081QLS9_STRMT	20.28	3	1	1		89761	Protein translocase subunit SecA OS=Streptococcus mitis GN=secA PE=3 SV=1	Streptococcus mitis GN=secA PE=3 SV=1
SM Day 2	469	6261	tr|A0A081QLW6|A0A081QLW6_STRMT	20.61	3	1	1		57431	Amino ABC transporter permease 3-TM region His/Glu/Gln/Arg/opine family domain protein OS=Streptococcus mitis GN=SK608_1769 PE=4 SV=1	Streptococcus mitis GN=SK608_1769 PE=4 SV=1
SM Day 2	744	3589	tr|A0A081QLX3|A0A081QLX3_STRMT	23.27	3	1	1		60062	Uncharacterized protein OS=Streptococcus mitis GN=SK608_1776 PE=4 SV=1	Streptococcus mitis GN=SK608_1776 PE=4 SV=1
SM Day 2	301	946	tr|A0A081QLZ5|A0A081QLZ5_STRMT	47.84	5	4	4		134273	DNA-directed RNA polymerase subunit beta OS=Streptococcus mitis GN=rpoB PE=3 SV=1	Streptococcus mitis GN=rpoB PE=3 SV=1
SM Day 2	204	1178	tr|A0A081QLZ7|A0A081QLZ7_STRMT	39.4	3	2	2		144428	Putative pullulanase OS=Streptococcus mitis GN=SK608_1800 PE=4 SV=1	Streptococcus mitis GN=SK608_1800 PE=4 SV=1
SM Day 2	565	10052	tr|A0A081QM09|A0A081QM09_STRMT	22.75	4	1	1		68659	Proline--tRNA ligase OS=Streptococcus mitis GN=proS PE=3 SV=1	Streptococcus mitis GN=proS PE=3 SV=1
SM Day 2	176	766	tr|A0A081QM74|A0A081QM74_STRMT	49.92	6	4	4		104083	UvrABC system protein A OS=Streptococcus mitis GN=uvrA PE=3 SV=1	Streptococcus mitis GN=uvrA PE=3 SV=1
SM Day 2	611	10100	tr|A0A081QM89|A0A081QM89_STRMT	34.59	2	1	1	Carbamidomethylation	61181	Histidine kinase- DNA gyrase B- and HSP90-like ATPase family protein OS=Streptococcus mitis GN=SK608_1892 PE=4 SV=1	Streptococcus mitis GN=SK608_1892 PE=4 SV=1
SM Day 2	263	384	tr|A0A081QMB0|A0A081QMB0_STRMT	32.14	5	2	2		71039	tRNA uridine 5-carboxymethylaminomethyl modification enzyme MnmG OS=Streptococcus mitis GN=gidA PE=3 SV=1	Streptococcus mitis GN=gidA PE=3 SV=1
SM Day 2	17	692	tr|A0A081QME9|A0A081QME9_STRMT	128.89	29	35	18	Acetylation (N-term); Methyl ester; Acetylation (K); Formylation; Deamidation (NQ); 15 more	139531	LPXTG-motif cell wall anchor domain protein OS=Streptococcus mitis GN=SK608_1952 PE=4 SV=1	Streptococcus mitis GN=SK608_1952 PE=4 SV=1
SM Day 2	368	11782	tr|A0A081QNT0|A0A081QNT0_STRMT	22.48	6	1	1		44564	Replicative DNA helicase OS=Streptococcus mitis GN=SK578_0699 PE=4 SV=1	Streptococcus mitis GN=SK578_0699 PE=4 SV=1
SM Day 2	327	2779	tr|A0A081QNT7|A0A081QNT7_STRMT	46.45	6	4	3		94813	Protein translocase subunit SecA OS=Streptococcus mitis GN=secA PE=3 SV=1	Streptococcus mitis GN=secA PE=3 SV=1
SM Day 2	197	377	tr|A0A081QNZ3|A0A081QNZ3_STRMT	42.76	2	3	2		214986	Immunoglobulin A1 protease OS=Streptococcus mitis GN=iga PE=4 SV=1	Streptococcus mitis GN=iga PE=4 SV=1
SM Day 2	208	573	tr|A0A081QP50|A0A081QP50_STRMT	53.63	3	5	1		267588	LPXTG-motif cell wall anchor domain protein OS=Streptococcus mitis GN=SK578_0819 PE=4 SV=1	Streptococcus mitis GN=SK578_0819 PE=4 SV=1
SM Day 2	854	40469	tr|A0A081QP75|A0A081QP75_STRMT	20.82	5	1	1		25847	Uncharacterized protein OS=Streptococcus mitis GN=SK578_0844 PE=4 SV=1	Streptococcus mitis GN=SK578_0844 PE=4 SV=1
SM Day 2	561	1490	tr|A0A081QP79|A0A081QP79_STRMT	20.02	2	1	1		72629	Oligopeptide-binding protein sarA OS=Streptococcus mitis GN=SK578_0848 PE=4 SV=1	Streptococcus mitis GN=SK578_0848 PE=4 SV=1
SM Day 2	286	509	tr|A0A081QPA6|A0A081QPA6_STRMT	37.79	3	3	3		219220	Zinc metalloprotease ZmpB OS=Streptococcus mitis GN=zmpB PE=4 SV=1	Streptococcus mitis GN=zmpB PE=4 SV=1
[truncated: 3,479 more rows]
